# Supplementary material for: Quantifying the extent of morphological homoplasy: A phylogenetic analysis of 490 characters in Drosophila
Source: Evol Lett. 2019 Apr 22;3(3):286–98. doi: 10.1002/evl3.115 (PMC6546384; doi:10.1002/evl3.115)
Supplement: Supplementary file 2 — Table S1. Phylogenetic classification, data origin and GENBANK accession numbers for taxa sampled in the present study. [file EVL3-3-286-s002.xlsx]

## Sheet: Feuil1
Table S1 - Phylogenetic classification, data origin and GENBANK accession numbers for taxa sampled in the present study.
Subfamily	Tribe	Genus	Subgenus	Species group	Species subgroup	Species complex	Taxon	Okada (1968)	Bächli et al. (2004)	Amyrel GENBANK	Amyrel species	Gpdh GENBANK	Gpdh species	Adh GENBANK	Adh species	COII GENBANK	COII species	28S GENBANK	28S species
Drosophilinae	Colocasiomyini	Chymomyza		costata			Chymomyza_costata	caudulata	costata							NA		GQ244449	costata
Drosophilinae	Colocasiomyini	Chymomyza		fuscimana			Chymomyza_amoena		amoena	AY736544	amoena	L36961	amoena	AF059887	amoena	AF478415	amoena	GQ244450	amoena
Drosophilinae	Colocasiomyini	Scaptodrosophila		coracina			Scaptodrosophila_coracinagroup	coracina		GQ352263	coracina					EU493814	lativittata	KC192900	lativittata
Drosophilinae	Colocasiomyini	Scaptodrosophila		rufifrons			Scaptodrosophila_rufifronsgroup	rufifrons	rufifrons			GENOME	lebanonensis	DQ155670	rufifrons	AF478439	brooksae	JF735903	lebanonensis
Drosophilinae	Drosophilini	Dettopsomyia					Dettopsomyia_nigrovittata	nigrovittata								GU597501	nigrovittata	GU597401	nigrovittata
Drosophilinae	Drosophilini	Drosophila	Dorsilopha	busckii			Drosophila_busckii	busckii	busckii	GENOME	busckii	GENOME	busckii	AB261141	busckii	KF601930	busckii	GEBOME	busckii
Drosophilinae	Drosophilini	Drosophila	Drosophila	funebris	funebris		Drosophila_funebris	funebris	funebris	AF335557	funebris	AB932692	funebris	Y17611	funebris	EF469562	funebris	AB932819	funebris
Drosophilinae	Drosophilini	Drosophila	Drosophila	histrio			Drosophila_histrio	histrio	histrio			AB932694	histrio	AB932659	histrio	AB932777	histrio	AB932822	histrio
Drosophilinae	Drosophilini	Drosophila	Drosophila	immigrans	immigrans		Drosophila_immigrans	immigrans	immigrans	AF491632	immigrans	AB261142	immigrans	M97638	immigrans	KF601931	immigrans	AF184027	immigrans
Drosophilinae	Drosophilini	Drosophila	Drosophila	immigrans	nasuta	nasuta	Drosophila_nasuta			AY733059	nasuta			AB261137	nasuta	EU493719	nasuta	AB932828	nasuta
Drosophilinae	Drosophilini	Drosophila	Drosophila	quinaria			Drosophila_kuntzei	kuntzei	kuntzei	AF491634	kuntzei			AF399012	kuntzei	AF519326	kuntzei
Drosophilinae	Drosophilini	Drosophila	Drosophila	quinaria			Drosophila_limbata		limbata	AF491636	limbata			AY095936	limbata	AF519328	limbata
Drosophilinae	Drosophilini	Drosophila	Drosophila	quinaria			Drosophila_phalerata		phalerata	AY736492	phalerata	NA		AB932667	phalerata	AF147115	phalerata	AB932836	phalerata
Drosophilinae	Drosophilini	Drosophila	Drosophila	testacea			Drosophila_testacea	testacea	testacea	AY736510	testacea	AB932712	testacea	AB932677	testacea	AF519341	testacea	AF184018	testacea
Drosophilinae	Drosophilini	Drosophila	Siphlodora	repleta	hydei	hydei	Drosophila_hydei	hydei	hydei	AY733042	hydei	L41650	hydei	DQ471660	hydei	AF145888	hydei	NA
Drosophilinae	Drosophilini	Drosophila	Siphlodora	repleta	repleta	repleta	Drosophila_repleta		repleta	AY736496	repleta			DQ471667	repleta	GQ376044	repleta
Drosophilinae	Drosophilini	Drosophila	Siphlodora	robusta	lacertosa		Drosophila_lacertosa	lacertosa						AY750122	lacertosa	EU493740	lacertosa	AF183979	lacertosa
Drosophilinae	Drosophilini	Drosophila	Siphlodora	virilis	virilis	virilis	Drosophila_virilis	virilis		GENOME		GENOME		GENOME		HQ110559	virilis	AF184035	virilis
Drosophilinae	Drosophilini	Drosophila	Siphlodora	virilis			Drosophila_ezoana	ezoana	ezoana			D50091	ezoana	DQ471658	ezoana
Drosophilinae	Drosophilini	Drosophila	Siphlodora	virilis			Drosophila_lummei		lummei	AY733046	lummei			DQ471663	lummei	AY646747	lummei	JF735906	lummei
Drosophilinae	Drosophilini	Drosophila	Sophophora	ananassae	ananassae	ananassae	Drosophila_ananassae	ananassae		NA				EU877944	ananassae	AF474077	ananassae	U23167	ananassae
Drosophilinae	Drosophilini	Drosophila	Sophophora	ananassae	ananassae	bipectinata	Drosophila_bipectinata	bipectinata		AF136936	bipectinata			AB194421	bipectinata	GQ376042	bipectinata	GENOME	bipectinata
Drosophilinae	Drosophilini	Drosophila	Sophophora	melanogaster	ficusphila		Drosophila_ficusphila	ficusphila		AF462600	ficusphila			DQ363232	ficusphila	AF474080	ficusphila
Drosophilinae	Drosophilini	Drosophila	Sophophora	melanogaster	melanogaster	melanogaster	Drosophila_melanogaster	melanogaster	melanogaster	GENOME	melanogaster	GENOME	melanogaster	Z00030	melanogaster	GQ222021	melanogaster	HQ110532	melanogaster
Drosophilinae	Drosophilini	Drosophila	Sophophora	melanogaster	melanogaster	melanogaster	Drosophila_simulans	simulans	simulans	GENOME	simulans	AF085163	simulans	X57364	simulans	GQ222022	simulans	HQ110541	simulans
Drosophilinae	Drosophilini	Drosophila	Sophophora	melanogaster	melanogaster	yakuba	Drosophila_yakuba	yakuba		AF039561	yakuba			X54120	yakuba	DQ382818	yakuba	HQ110545	yakuba
Drosophilinae	Drosophilini	Drosophila	Sophophora	melanogaster	suzukii		Drosophila_suzukii	suzukii		HQ631524	suzukii					LN867083	suzukii	GENOME	suzukii
Drosophilinae	Drosophilini	Drosophila	Sophophora	melanogaster	takahashii		Drosophila_takahashii	takahashii		U96161	takahashii			KX384731	takahashii	AF474089	takahashii	GENOME	takahashii
Drosophilinae	Drosophilini	Drosophila	Sophophora	montium	kikkawai	kikkawai	Drosophila_kikkawai	kikkawai		U96156	kikkawai			AB669864	kikkawai	AF461293	kikkawai
Drosophilinae	Drosophilini	Drosophila	Sophophora	montium	montium	auraria	Drosophila_auraria	auraria		U96163	auraria			AB669826	auraria	AB243377	auraria	HQ631432	auraria
Drosophilinae	Drosophilini	Drosophila	Sophophora	montium	montium	rufa	Drosophila_asahinai	asahinai		AF250051	asahinai			AB669824	asahinai	AB243381	asahinai
Drosophilinae	Drosophilini	Drosophila	Sophophora	montium	montium	rufa	Drosophila_rufa	rufa		AF136935	rufa			AB669835	rufa	AF461305	rufa	HQ631459	rufa
Drosophilinae	Drosophilini	Drosophila	Sophophora	obscura	obscura		Drosophila_bifasciata	bifasciata	bifasciata	AF251135	bifasciata	U47883	bifasciata	AB703320	bifasciata	EU493761	bifasciata	EF216287	bifasciata
Drosophilinae	Drosophilini	Drosophila	Sophophora	obscura	obscura		Drosophila_obscura		obscura	NA		U47881	obscura	U90955	obscura	AF081356	obscura
Drosophilinae	Drosophilini	Drosophila	Sophophora	obscura	subobscura		Drosophila_subobscura		subobscura	U79724	subobscura	U47877	subobscura	NA		AF187689	subobscura	EF216305	subobscura
Drosophilinae	Drosophilini	Drosophila	Sophophora	obscura			Drosophila_alpina	alpina	alpina			AB016727	alpina
Drosophilinae	Drosophilini	Drosophila	Sophophora	obscura			Drosophila_helvetica	helvetica	helvetica	AF306716	helvetica	HQ232361	helvetica	AF067282	helvetica	EF216252	helvetica	EF216290	helvetica
Drosophilinae	Drosophilini	Drosophila		repletoides			Drosophila_repletoides	repletoides		AY736500	repletoides					EU161098	repletoides
Drosophilinae	Drosophilini	Drosophila			quadrilineata		Drosophila_quadrilineata	quadrilineata		MG684385	quadrilineata			AB261130	quadrilineata	GQ352273	quadrilineata	KC192914	quadrilineata
Drosophilinae	Drosophilini	Hirtodrosophila		melanderi			Hirtodrosophila_cameraria		cameraria							KC192946	cameraria	KC192934	cameraria
Drosophilinae	Drosophilini	Hirtodrosophila		quadrivittata	confusa		Hirtodrosophila_confusa	confusa	confusa	AF335559	confusa
Drosophilinae	Drosophilini	Hirtodrosophila		trivittata			Hirtodrosophila_alboralis		alboralis	KC192954	alboralis			AB026523	alboralis	KC192951	alboralis	KC192924	alboralis
Drosophilinae	Drosophilini	Liodrosophila					Liodrosophila_aerea	aerea		AY736477	aerea			AB033656	aerea	AF478435	aerea	AY081425	aerea
Drosophilinae	Drosophilini	Lorpdiphosa					Lordiphosa_sp	penicilla	nigricolor	AF039560	Drosophila willistoni	L41248	Drosophila willistoni	HQ110506	penicilla	HQ110567	penicilla	HQ110550	penicilla
Drosophilinae	Drosophilini	Microdrosophila	Microdrosophila				Microdrosophila_sp.		congesta							KC192947	sp. 1 AY-2012	NA
Drosophilinae	Drosophilini	Mycodrosophila					Mycodrosophila_sp	splendida		AY736543	sp.			AB026538	poecilogastra	AF478436	sp. POG-2002	GU597440	dimidiata
Drosophilinae	Drosophilini	Scaptomyza	Parascaptomyza				Scaptomyza_pallida	pallida	pallida	AY736542	pallida	AB261157	pallida	LC061647	pallida	JF735935	pallida	HQ110554	pallida
Drosophilinae	Drosophilini	Scaptomyza	Scaptomyza				Scaptomyza_consimilis		consimilis			LC061651	consimilis	LC061641	consimilis	LC061503	consimilis	LC061525	consimilis
Drosophilinae	Drosophilini	Scaptomyza	Scaptomyza				Scaptomyza_flava		flava							HQ170738	flava
Drosophilinae	Drosophilini	Scaptomyza	Scaptomyza				Scaptomyza_graminum	graminum	graminum			LC061653	graminum	LC061643	graminum	LC061505	graminum	LC061527	graminum
Steganinae	Gitonini	Amiota					Amiota_sp		alboguttata							KC192937	alboguttata	NA
Steganinae	Gitonini	Cacoxenus					Cacoxenus_sp		indagator									KC192892	polyodous
Steganinae	Gitonini	Gitona					Gitona_sp		distigma							AF478413	bivisualis	KC192890	pauliani
Steganinae	Gitonini	Phortica					Phortica_sp	variegata	variegata					AB033637	magna	EU493699	picta	HQ011956	magna
Steganinae	Steganini	Leucophenga					Leucophenga_sp	quinquemaculipennis	quinquemaculata					AB033638	orientalis	EU493701	albofasciata	GU597375	varia
Steganinae	Steganini	Stegana					Stegana_sp	coleoptrata	coleoptrata							KP731266	sp. RSF-2015	JF416754	quadrata
