# Supplementary material for: Quantifying the extent of morphological homoplasy: A phylogenetic analysis of 490 characters in Drosophila
Source: Evol Lett. 2019 Apr 22;3(3):286–98. doi: 10.1002/evl3.115 (PMC6546384; doi:10.1002/evl3.115)
Supplement: Supplementary file 3 — Table S2. RGB coding and NBClust analysis for the 60 colors described in the taxonomic literature. [file EVL3-3-286-s003.xlsx]

## Sheet: Feuil1
Table S2 - RGB coding and NBClust analysis for the 60 colors described in the taxonomic literature.
Combined	R	G	B	PC1	PC2	PC3	Color	Cluster1	Cluster2	State
black	0	0	0	215.67	40.8708	-16.8013		1	1	black
blackbrown	12	8	4	201.743	35.8604	-14.576		1	1	black
blackish	25	25	25	172.445	42.2314	-14.6222		1	1	black
blackishbrown	35	18	5	181.982	21.9403	-7.81597		1	1	black
brown	87	43	12	133.248	-6.1806	6.75249		1	1	black
brownishblack	18	9	2	198.814	30.7249	-12.1176		1	1	black
brownishyellow	86	65	32	109.285	6.11486	-5.88067		1	1	black
darkbrown	40	26	13	169.844	24.0342	-8.95642		1	1	black
darkbrownish	70	35	10	148.916	3.21118	1.92539		1	1	black
darkreddishbrown	55	0	10	179.188	18.5505	19.1971		1	1	black
deepbrown	44	14	12	175.6	23.4303	2.33555		1	1	black
deepredishbrown	92	25	22	136.221	2.76517	25.7296		1	1	black
deepscastaneousbrown	44	14	12	175.6	23.4303	2.33555		1	1	black
fuscous	68	56	68	105.572	46.9875	-1.80192		1	1	black
palebrownishblack	44	22	22	165.204	29.9056	-1.40668		1	1	black
palegreyishbrown	75	67	59	99.6381	33.6256	-7.90527		1	1	black
greytoblack	64	64	64	105.014	44.3538	-11.2228		1	1	black
slightlypalerthanblack	51	51	51	127.491	43.6464	-12.3559		1	1	black
deeporangebrown	127	63	0	104.691	-42.0241	13.3687		1	2	tan
deepyellowishbrown	132	66	4	97.8334	-42.1579	15.086		1	2	tan
yellowishbrown	98	73	0	114.845	-28.005	-11.9566		1	2	tan
yellowishtodarkbrownish	100	75	0	112.47	-29.5134	-12.2434		1	2	tan
darkyellowishbrown	133	84	57	57.3693	-3.47911	14.3115		2	1	grey
grey	128	128	128	-5.64214	47.8369	-5.64424		2	1	grey
greyish	166	166	166	-71.3441	49.9049	-2.33198		2	1	grey
greyishbrown	90	77	68	80.065	30.597	-4.20126		2	1	grey
greyishyellow	98	98	82	54.8885	33.2666	-11.9486		2	1	grey
paleblackishbrown	84	78	74	79.5837	38.5643	-7.24928		2	1	grey
palebrown	152	118	84	10.8456	1.00369	6.47215		2	1	grey
reddishbrown	142	67	61	60.708	-1.79763	33.5995		2	1	grey
Brownorange	214	118	61	-11.7277	-51.8703	39.1492		2	2	yellow
brownish	157	118	0	53.4898	-69.6827	-9.83445		2	2	yellow
darkbrownishyellow	186	101	37	27.6681	-52.3744	29.3148		2	2	yellow
golden-yellow	255	223	0	-67.2653	-145.001	-29.1822		2	2	yellow
orange	255	165	0	-31.1417	-133.324	14.6667		2	2	yellow
orangebrown	226	100	30	9.4845	-79.9469	52.9603		2	2	yellow
paleorange	250	170	115	-93.68	-38.5776	34.3415		2	2	yellow
paleyellowishbrown	175	130	0	35.848	-82.0499	-7.88001		2	2	yellow
yellow	255	255	0	-87.1955	-151.444	-53.3748		2	2	yellow
yellowishorange	226	155	65	-43.7158	-62.7193	19.4501		2	2	yellow
yellowishtoyellowishbrown	177	164	69	-23.8069	-34.2077	-16.4487		2	2	yellow
partlyyellowishpredominantlybrown	129	96	43	59.7331	-15.0041	-0.43927		2	2	yellow
pale	254	254	225	-207.799	31.2447	-1.34861		3	1	white
palebrownish	238	232	170	-155.287	0.0466652	-7.20015		3	1	white
palegrey	224	224	224	-171.626	53.0614	2.72356		3	1	white
palegreyish	229	228	226	-178.024	51.1091	3.22363		3	1	white
paleyellow	250	250	210	-194.928	22.1325	-4.23376		3	1	white
paleyellowish	252	252	228	-207.047	35.1789	-0.369988		3	1	white
paleyellowishgrey	242	243	231	-197.417	44.9451	1.00002		3	1	white
slightlygrey	246	246	246	-209.664	54.2587	4.64118		3	1	white
slightlygreyish	236	236	236	-192.374	53.7145	3.76954		3	1	white
white	255	255	255	-225.225	54.7485	5.42566		3	1	white
whitish	255	255	244	-219.271	45.8539	2.88917		3	1	white
whitishyellow	254	254	245	-218.624	47.4167	3.26319		3	1	white
yellowishgrey	216	217	180	-138.93	23.3152	-7.03101		3	1	white
yellowishwhite	255	255	224	-208.445	29.682	-1.72262		3	1	white
darkyellowish	255	255	112	-147.82	-60.881	-27.5487		3	2	yellowish
paleyellowishorange	255	206	140	-132.458	-28.3749	15.9526		3	2	yellowish
yellowish	255	255	137	-161.353	-40.6661	-21.7839		3	2	yellowish
yellowishtopalebrownish	247	244	154	-159.184	-20.2825	-14.4485		3	2	yellowish
