# Supplementary material for: Quantifying the extent of morphological homoplasy: A phylogenetic analysis of 490 characters in Drosophila
Source: Evol Lett. 2019 Apr 22;3(3):286–98. doi: 10.1002/evl3.115 (PMC6546384; doi:10.1002/evl3.115)
Supplement: Supplementary file 4 — Table S3. Character evolution statistics (ci=consistency index, ri=retention index, rc=rescaled consistency index, hi = homoplasy index) and proportions of different evolutionary mechanisms for the 490 morphological characters analyzed in the present study. [file EVL3-3-286-s004.xlsx]

## Sheet: Feuil1
Table S3 - Character evolution statistics (ci = consistency index, ri = retention index, rc = rescaled consistency index, hi = homoplasy index) and proportions of different evolutionary mechanisms for the 490 morphological characters analyzed in the present study.
				ACCTRAN											DELTRAN
Character no.	Stage	Trait	States	ci	ri	rc	hi	p(inertia)	p(disparity1)	p(disparity2)	p(divergence)	p(parallelism)	p(convergence)	p(reversals)	ci	ri	rc	hi	p(inertia)	p(disparity1)	p(disparity2)	p(divergence)	p(parallelism)	p(convergence)	p(reversals)
1	Egg	Color	1	NA	NA	NA	NA	NA	NA	NA	NA	NA	NA	NA	NA	NA	NA	NA	NA	NA	NA	NA	NA	NA	NA
2	Egg	Length	3	0.116890620332555	0.202595837896947	0.0238900726874349	0.883109379667244	0.085972850678733	0.113122171945701	0.546003016591252	0	0.119155354449472	0.135746606334842	0.189189189189189	0.116890620332555	0.202595837896947	0.0238900726874349	0.883109379667244	0.0855855855855856	0.114114114114114	0.546546546546547	0	0.130630630630631	0.123123123123123	0.189189189189189
3	Egg	Shape	3	0.154012496266052	0.35305581001698	0.0540143881310232	0.845987503733668	0.14651493598862	0.027027027027027	0.512091038406828	0	0.204836415362731	0.109530583214794	0.184210526315789	0.154012496266052	0.35305581001698	0.0540143881310232	0.845987503733668	0.167852062588905	0.027027027027027	0.512091038406828	0	0.213371266002845	0.0796586059743954	0.105263157894737
4	Egg	Dorsal shape	3	0.18200687045695	0.471020013939804	0.086007567459934	0.817993129542692	0.2	0.033587786259542	0.545038167938931	0	0.143511450381679	0.0778625954198473	0.189189189189189	0.18200687045695	0.471020013939804	0.086007567459934	0.817993129542692	0.22	0.0553846153846154	0.52	0	0.201538461538462	0.00307692307692308	0.0540540540540541
5	Egg	Dorsal longitudinal structures	3	0.666999999999886	0.666999999999886	0.444000000000134	0.332999999999893	0.836552748885587	0.00891530460624071	0.151560178306092	0	0.00297176820208024	0	0	0.666999999999886	0.666999999999886	0.444000000000134	0.332999999999893	0.836552748885587	0.00891530460624071	0.151560178306092	0	0.00297176820208024	0	0
6	Egg	Micropyle fringe	2	0.133857213979895	0.0703608981380133	0.00984148162899668	0.8661427860201	0.62753036437247	0	0.33468286099865	0	0.0377867746288799	0	0	0.133857213979895	0.0703608981380133	0.00984148162899668	0.8661427860201	0.62753036437247	0	0.33468286099865	0	0.0377867746288799	0	0
7	Egg	Filaments number	4	0.666999999999886	0.895000000000333	0.595999999999704	0.332999999999893	0.322081575246132	0.0689170182841069	0.585091420534459	0	0.0210970464135021	0.00281293952180028	0.0512820512820513	0.666999999999886	0.895000000000333	0.595999999999704	0.332999999999893	0.309041835357625	0.129554655870445	0.214574898785425	0.323886639676113	0	0.0229419703103914	0.0256410256410256
8	Egg	Filaments shape	2	0.49982629692323	0.749626605595938	0.374783431245644	0.50017370307677	0.73781512605042	0	0.252100840336134	0	0.0100840336134454	0	0	0.49982629692323	0.749626605595938	0.374783431245644	0.50017370307677	0.73781512605042	0	0.252100840336134	0	0.0100840336134454	0	0
9	Egg	Filaments length	3	0.120375037339424	0.0833379966145383	0.0100488399880527	0.879624962660445	0.0682539682539682	0.0666666666666667	0.561904761904762	0	0.138095238095238	0.165079365079365	0.111111111111111	0.120375037339424	0.0833379966145383	0.0100488399880527	0.879624962660445	0.0841269841269841	0.0777777777777778	0.542857142857143	0.00793650793650794	0.244444444444444	0.0428571428571429	0
10	Egg	Filaments differentiation	6	0.625004430946928	0.50000831424873	0.312008164890885	0.374995569053072	0.136842105263158	0.173684210526316	0.552631578947368	0	0.0315789473684211	0.105263157894737	0.25	0.625004430946928	0.50000831424873	0.312008164890885	0.374995569053072	0.221052631578947	0.2	0.521052631578947	0.00526315789473684	0.0526315789473684	0	0
11	Egg	Surface sculpture	3	0.199991436821594	0.466959573832466	0.0929910385343274	0.800008563178042	0.203174603174603	0.0301587301587302	0.507936507936508	0	0.214285714285714	0.0444444444444444	0.0555555555555556	0.199991436821594	0.466959573832466	0.0929910385343274	0.800008563178042	0.217460317460317	0.0301587301587302	0.507936507936508	0	0.220634920634921	0.0238095238095238	0.0277777777777778
12	Egg	Surface between vela	2	1	NA	NA	0	0	0	1	0	0	0	0	1	NA	NA	0	0	0	1	0	0	0	0
13	Larva 1	Ventral abdominal hooklets color	3	0.5	0.845999999999724	0.422999999999862	0.5	0.407142857142857	0.0357142857142857	0.497619047619048	0	0.0285714285714286	0.030952380952381	0.433333333333333	0.5	0.845999999999724	0.422999999999862	0.5	0.360919540229885	0.0344827586206897	0.514942528735632	0	0.0597701149425287	0.0298850574712644	0.0333333333333333
14	Larva 1	Posterior spiracles pigmentation	3	1	NA	NA	0	0.864532019704433	0.00246305418719212	0.133004926108374	0	0	0	0	1	NA	NA	0	0.864532019704433	0.00246305418719212	0.133004926108374	0	0	0	0
15	Larva 1	Posterior spiracles color	3	0.1540058249527	0.15403066812705	0.0240064223837507	0.84599417504702	0.0873015873015873	0.0740740740740741	0.537037037037037	0	0.164021164021164	0.137566137566138	0.214285714285714	0.1540058249527	0.15403066812705	0.0240064223837507	0.84599417504702	0.214285714285714	0.0925925925925926	0.515873015873016	0.00264550264550265	0.174603174603175	0	0
16	Larva 1	Cephalopharyngeal skeleton length in mm	3	0.133005028377951	0.235029373693112	0.0310055262371752	0.866994971622081	0.17638036809816	0.00613496932515337	0.524539877300613	0	0.207055214723926	0.0858895705521472	0.108108108108108	0.133005028377951	0.235029373693112	0.0310055262371752	0.866994971622081	0.226726726726727	0.027027027027027	0.513513513513513	0	0.207207207207207	0.0255255255255255	0.027027027027027
17	Larva 1	Mouth hook teeth	3	0.210510006970025	0.316465797072561	0.0674205914567223	0.789489993029914	0.246031746031746	0.053968253968254	0.484126984126984	0	0.0111111111111111	0.204761904761905	0.166666666666667	0.210510006970025	0.316465797072561	0.0674205914567223	0.789489993029914	0.246031746031746	0.053968253968254	0.482539682539683	0.00158730158730159	0.0174603174603175	0.198412698412698	0.166666666666667
18	Larva 1	Mouth hook teeth size	2	1	NA	NA	0	0.944444444444444	0	0.0555555555555556	0	0	0	0	1	NA	NA	0	0.944444444444444	0	0.0555555555555556	0	0	0	0
19	Larva 1	Mouth hook teeth type	6	0.454977297620171	0.537950711938612	0.244968485512212	0.545022702379831	0.112698412698413	0.1	0.595238095238095	0	0.16984126984127	0.0222222222222222	0.0833333333333333	0.454977297620171	0.537950711938612	0.244968485512212	0.545022702379831	0.111111111111111	0.114285714285714	0.577777777777778	0.00317460317460317	0.0492063492063492	0.144444444444444	0.0555555555555556
20	Larva 1	Ventral process size	2	1	NA	NA	0	0.944444444444444	0	0.0555555555555556	0	0	0	0	1	NA	NA	0	0.944444444444444	0	0.0555555555555556	0	0	0	0
21	Larva 1	Ventral process shape	4	0.199991635965276	0.142949815792115	0.0289888479537956	0.80000836403436	0.29222972972973	0.114864864864865	0.505067567567568	0	0.0608108108108108	0.027027027027027	0	0.199991635965276	0.142949815792115	0.0289888479537956	0.80000836403436	0.29222972972973	0.135135135135135	0.481418918918919	0.00337837837837838	0.0878378378378378	0	0
22	Larva 1	Ventral process position	3	0.268295031365154	0.313489495170766	0.0848697102459192	0.731704968634842	0.495495495495495	0.03003003003003	0.412912912912913	0	0.0165165165165165	0.045045045045045	0.027027027027027	0.268295031365154	0.313489495170766	0.0848697102459192	0.731704968634842	0.531531531531532	0.03003003003003	0.412912912912913	0	0.0195195195195195	0.00600600600600601	0
23	Larva 1	Vertical bridge/dorsal wing	3	0.143019316937192	0.143123568654806	0.0200231006671276	0.856980683062802	0.165079365079365	0.0714285714285714	0.536507936507936	0	0.0380952380952381	0.188888888888889	0.222222222222222	0.143019316937192	0.143123568654806	0.0200231006671276	0.856980683062802	0.304761904761905	0.0984126984126984	0.507936507936508	0.00158730158730159	0.0873015873015873	0	0
24	Larva 1	Vertical bridge evagination	2	0.0830138404859376	0.214114308473526	0.0180143383451083	0.91698615951406	0.257142857142857	0	0.5	0	0.157142857142857	0.0857142857142857	0.0833333333333333	0.0830138404859376	0.214114308473526	0.0180143383451083	0.91698615951406	0.338095238095238	0	0.5	0	0.161904761904762	0	0
25	Larva 1	Vertical bridge anterior shape	2	1	NA	NA	0	0.944444444444444	0	0.0555555555555556	0	0	0	0	1	NA	NA	0	0.944444444444444	0	0.0555555555555556	0	0	0	0
26	Larva 2	Ventral abdominal hooklets color	3	0.666999999999886	0.923000000000096	0.614999999999819	0.332999999999893	0.4375	0.0265151515151515	0.511363636363636	0	0.0246212121212121	0	0	0.666999999999886	0.923000000000096	0.614999999999819	0.332999999999893	0.4375	0.0265151515151515	0.511363636363636	0	0.0246212121212121	0	0
27	Larva 2	Posterior spiracles color	4	0.168059693318675	0.173452603803598	0.0292929403564753	0.831940306681434	0.0738636363636364	0.170454545454545	0.549242424242424	0	0.107954545454545	0.0984848484848485	0.393939393939394	0.168059693318675	0.173452603803598	0.0292929403564753	0.831940306681434	0.113636363636364	0.196969696969697	0.520833333333333	0.00189393939393939	0.117424242424242	0.0492424242424242	0.0303030303030303
28	Larva 2	Cephalopharyngeal skeleton length in mm	3	0.200016379567785	0.273063427262843	0.0550192671512339	0.799983620431851	0.39039039039039	0.018018018018018	0.468468468468468	0	0.0885885885885886	0.0345345345345345	0.027027027027027	0.200016379567785	0.273063427262843	0.0550192671512339	0.799983620431851	0.42042042042042	0.018018018018018	0.468468468468468	0	0.0930930930930931	0	0
29	Larva 2	Mouth hook teeth	3	0.191139350791519	0.292140495867733	0.0561705167778496	0.808860649208121	0.414516129032258	0.0661290322580645	0.432258064516129	0	0.0548387096774194	0.032258064516129	0.243243243243243	0.191139350791519	0.292140495867733	0.0561705167778496	0.808860649208121	0.385885885885886	0.0795795795795796	0.45045045045045	0.003003003003003	0.0510510510510511	0.03003003003003	0.243243243243243
30	Larva 1	Mouth hook teeth size	2	0.5	0	0	0.5	0.896159317211949	0	0.102418207681366	0	0.00142247510668563	0	0	0.5	0	0	0.5	0.896159317211949	0	0.102418207681366	0	0.00142247510668563	0	0
31	Larva 2	Mouth hook teeth type	4	0.599975107039947	0.499937767599323	0.299956437319635	0.400024892960125	0.664295874822191	0.0227596017069701	0.308677098150782	0	0.0042674253200569	0	0	0.599975107039947	0.499937767599323	0.299956437319635	0.400024892960125	0.664295874822191	0.0227596017069701	0.308677098150782	0	0.0042674253200569	0	0
32	Larva 2	Ventral process position	3	0.210524644030665	0.0597991138106144	0.0133950014935767	0.789475355969275	0.539118065433855	0.0256045519203414	0.406827880512091	0	0.0241820768136558	0.0042674253200569	0	0.210524644030665	0.0597991138106144	0.0133950014935767	0.789475355969275	0.539118065433855	0.0327169274537696	0.398293029871977	0.00142247510668563	0.0284495021337127	0	0
33	Larva 2	Ventral process shape	3	0.108799960171292	0.220397441003664	0.0237999601712654	0.891200039828625	0.0762589928057554	0.176978417266187	0.494964028776978	0	0.164028776978417	0.0877697841726619	0.5	0.108799960171292	0.220397441003664	0.0237999601712654	0.891200039828625	0.125177809388336	0.152204836415363	0.519203413940256	0.0042674253200569	0.130867709815078	0.0682788051209104	0.315789473684211
34	Larva 2	Epipharyngeal sclerite shape	2	0.253219008264462	0.0129148162899532	0.00430493876331774	0.746780991735531	0.732773109243697	0	0.208403361344538	0	0.00840336134453781	0.0504201680672269	0.0285714285714286	0.253219008264462	0.0129148162899532	0.00430493876331774	0.746780991735531	0.781512605042017	0	0.208403361344538	0	0.0100840336134454	0	0
35	Larva 2	Epipharyngeal sclerite anterior shape	2	0.250004132231405	1.65787115403764e-05	5.52623718012546e-06	0.749995867768595	0.781512605042017	0	0.208403361344538	0	0.0100840336134454	0	0	0.250004132231405	1.65787115403764e-05	5.52623718012546e-06	0.749995867768595	0.781512605042017	0	0.208403361344538	0	0.0100840336134454	0	0
36	Larva 2	Hypopharyngeal sclerite width	2	0.5	0	0	0.5	0.873118279569893	0	0.124731182795699	0	0.0021505376344086	0	0	0.5	0	0	0.5	0.873118279569893	0	0.124731182795699	0	0.0021505376344086	0	0
37	Larva 2	Hypopharyngeal sclerite shape	2	1	NA	NA	0	0.935483870967742	0	0.0645161290322581	0	0	0	0	1	NA	NA	0	0.935483870967742	0	0.0645161290322581	0	0	0	0
38	Larva 2	Hypopharyngeal sclerite anterior shape	4	0.500038733446182	0.400039828736288	0.20006183411324	0.499961266553818	0.432258064516129	0.0236559139784946	0.408602150537634	0	0.00645161290322581	0.129032258064516	0.0967741935483871	0.500038733446182	0.400039828736288	0.20006183411324	0.499961266553818	0.505376344086022	0.0150537634408602	0.417204301075269	0	0.0150537634408602	0.0473118279569892	0.032258064516129
39	Larva 2	Hypopharyngeal sclerite medial shape	2	1	NA	NA	0	0.933333333333333	0	0.0666666666666667	0	0	0	0	1	NA	NA	0	0.933333333333333	0	0.0666666666666667	0	0	0	0
40	Larva 2	Latticed process size	2	0.332999999999893	0	0	0.666999999999886	0.846372688477952	0	0.149359886201991	0	0.0042674253200569	0	0	0.332999999999893	0	0	0.666999999999886	0.846372688477952	0	0.149359886201991	0	0.0042674253200569	0	0
41	Larva 2	Latticed process anterior shape	2	0.5	0	0	0.5	0.896159317211949	0	0.102418207681366	0	0.00142247510668563	0	0	0.5	0	0	0.5	0.896159317211949	0	0.102418207681366	0	0.00142247510668563	0	0
42	Larva 2	Latticed process medial shape	3	0.167055859802792	0.286222692422625	0.048062232400679	0.832944140197307	0.258890469416785	0.0213371266002845	0.500711237553343	0	0.137980085348506	0.0810810810810811	0.0789473684210526	0.167055859802792	0.286222692422625	0.048062232400679	0.832944140197307	0.307254623044097	0.0213371266002845	0.500711237553343	0	0.140825035561878	0.0298719772403983	0.0263157894736842
43	Larva 2	Latticed process/dorsal wing connection	2	0.199999999999927	0.199999999999927	0.0399999999999925	0.799999999999709	0.665718349928876	0	0.273115220483642	0	0.0483641536273115	0.0128022759601707	0.0789473684210526	0.199999999999927	0.199999999999927	0.0399999999999925	0.799999999999709	0.665718349928876	0	0.273115220483642	0	0.0483641536273115	0.0128022759601707	0.0789473684210526
44	Larva 2	Latticed process foramens number	4	0.214005078163857	0.08302509210398	0.0180059743104574	0.785994921836157	0.304409672830725	0.0640113798008535	0.503556187766714	0	0.0640113798008535	0.0640113798008535	0.0526315789473684	0.214005078163857	0.08302509210398	0.0180059743104574	0.785994921836157	0.361308677098151	0.0611664295874822	0.506401137980085	0	0.0668563300142248	0.0042674253200569	0
45	Larva 2	Latticed process foramens size	3	0.143025888678703	0.0771801752464385	0.0110307179129715	0.85697411132129	0.318318318318318	0.0525525525525526	0.527027027027027	0	0.048048048048048	0.0540540540540541	0.027027027027027	0.143025888678703	0.0771801752464385	0.0110307179129715	0.85697411132129	0.348348348348348	0.0810810810810811	0.495495495495495	0.003003003003003	0.0720720720720721	0	0
46	Larva 2	Vertical bridge/dorsal wing	3	0.200900229015204	0.331916857512681	0.0678942547047761	0.799099770984629	0.401137980085349	0.0184921763869132	0.477951635846373	0	0.102418207681366	0	0	0.200900229015204	0.331916857512681	0.0678942547047761	0.799099770984629	0.401137980085349	0.0184921763869132	0.477951635846373	0	0.102418207681366	0	0
47	Larva 2	Vertical bridge evagination	3	0.133011002688416	0.18806143582602	0.0250119486209209	0.866988997311616	0.184921763869132	0.0896159317211949	0.532005689900427	0	0.0768136557610242	0.116642958748222	0.105263157894737	0.133011002688416	0.18806143582602	0.0250119486209209	0.866988997311616	0.227596017069701	0.108108108108108	0.512091038406828	0.00142247510668563	0.0995732574679943	0.0512091038406828	0.0526315789473684
48	Larva 2	Vertical bridge evagination shape	2	0.5	0	0	0.5	0.896159317211949	0	0.102418207681366	0	0.00142247510668563	0	0	0.5	0	0	0.5	0.896159317211949	0	0.102418207681366	0	0.00142247510668563	0	0
49	Larva 3	Ventral abdominal hooklets color	3	0.5	0.867000000000056	0.433000000000046	0.5	0.415873015873016	0.0253968253968254	0.512698412698413	0	0.046031746031746	0	0	0.5	0.867000000000056	0.433000000000046	0.5	0.415873015873016	0.0253968253968254	0.512698412698413	0	0.046031746031746	0	0
50	Larva 3	Posterior spiracles color	5	0.259361196853486	0.181955093099663	0.0475932988150904	0.740638803146551	0.135472370766488	0.162210338680927	0.499108734402852	0	0.126559714795009	0.0766488413547237	0.382352941176471	0.259361196853486	0.181955093099663	0.0475932988150904	0.740638803146551	0.146167557932264	0.158645276292335	0.502673796791444	0	0.155080213903743	0.0374331550802139	0.0588235294117647
51	Larva 3	Caphalopharyngeal skeleton length in mm	3	0.200001095290179	0.500003086727074	0.100001244647977	0.799998904709457	0.232118758434548	0.0283400809716599	0.50472334682861	0	0.164642375168691	0.0701754385964912	0.435897435897436	0.200001095290179	0.500003086727074	0.100001244647977	0.799998904709457	0.260458839406208	0.0283400809716599	0.50472334682861	0	0.136302294197031	0.0701754385964912	0.358974358974359
52	Larva 3	Mouth hook teeth	4	0.300004928806243	0.667007019814682	0.200005675594869	0.699995071194095	0.209176788124157	0.0242914979757085	0.684210526315789	0	0.0715249662618084	0.0107962213225371	0.0256410256410256	0.300004928806243	0.667007019814682	0.200005675594869	0.699995071194095	0.201079622132254	0.275303643724696	0.433198380566802	0	0.0229419703103914	0.0674763832658569	0
53	Larva 3	Mouth hook teeth type	5	0.500003534800358	0.778002738225787	0.389004331375166	0.499996465199642	0.248717948717949	0.00256410256410256	0.684615384615385	0	0.0230769230769231	0.041025641025641	0.05	0.500003534800358	0.778002738225787	0.389004331375166	0.499996465199642	0.248717948717949	0.280769230769231	0.406410256410256	0	0.0230769230769231	0.041025641025641	0
54	Larva 3	Ventral process position	3	0.167007467888026	0.0910453051876503	0.0150089614656899	0.832992532112079	0.408906882591093	0.048582995951417	0.464237516869096	0	0.0499325236167341	0.0283400809716599	0.102564102564103	0.167007467888026	0.0910453051876503	0.0150089614656899	0.832992532112079	0.136302294197031	0.105263157894737	0.407557354925776	0	0.338731443994602	0.0121457489878543	0
55	Larva 3	Ventral process shape	4	0.162834710743744	0.18646719107828	0.0303757841282434	0.837165289256364	0.121457489878543	0.125506072874494	0.577597840755736	0	0.0715249662618084	0.10391363022942	0.153846153846154	0.162834710743744	0.18646719107828	0.0303757841282434	0.837165289256364	0.188933873144399	0.179487179487179	0.522267206477733	0.00134952766531714	0.097165991902834	0.0107962213225371	0
56	Larva 3	Epipharyngeal sclerite shape	4	0.5	0	0	0.5	0.712550607287449	0.0107962213225371	0.271255060728745	0	0.00269905533063428	0.00269905533063428	0	0.5	0	0	0.5	0.712550607287449	0.0134952766531714	0.267206477732794	0.00134952766531714	0.00539811066126856	0	0
57	Larva 3	Epipharyngeal sclerite anterior shape	2	0.083011400975831	0.154107338444684	0.01301164990541	0.916988599024167	0.246963562753036	0	0.472334682860999	0	0.110661268556005	0.17004048582996	0.179487179487179	0.083011400975831	0.154107338444684	0.01301164990541	0.916988599024167	0.407557354925776	0	0.472334682860999	0	0.120107962213225	0	0
58	Larva 3	Hypopharyngeal sclerite width	2	1	NA	NA	0	0.95	0	0.05	0	0	0	0	1	NA	NA	0	0.95	0	0.05	0	0	0	0
59	Larva 3	Hypopharyngeal sclerite shape	3	1	NA	NA	0	0.898785425101215	0.00134952766531714	0.0998650472334683	0	0	0	0	1	NA	NA	0	0.898785425101215	0.00134952766531714	0.0998650472334683	0	0	0	0
60	Larva 3	Hypopharyngeal sclerite anterior shape	2	0.167020213083684	0.167082694413964	0.0280237976700285	0.832979786916421	0.56140350877193	0	0.302294197031039	0	0.0188933873144399	0.117408906882591	0.0769230769230769	0.167020213083684	0.167082694413964	0.0280237976700285	0.832979786916421	0.670715249662618	0	0.302294197031039	0	0.0269905533063428	0	0
61	Larva 3	Hypopharyngeal sclerite medial shape	2	0.5	0	0	0.5	0.898785425101215	0	0.0998650472334683	0	0.00134952766531714	0	0	0.5	0	0	0.5	0.898785425101215	0	0.0998650472334683	0	0.00134952766531714	0	0
62	Larva 3	Hypopharyngeal sclerite posterior margin	2	1	NA	NA	0	0.948717948717949	0	0.0512820512820513	0	0	0	0	1	NA	NA	0	0.948717948717949	0	0.0512820512820513	0	0	0	0
63	Larva 3	Hypopharyngeal sclerite sclerotization	2	0.332999999999893	0	0	0.666999999999886	0.850202429149798	0	0.145748987854251	0	0.00404858299595142	0	0	0.332999999999893	0	0	0.666999999999886	0.850202429149798	0	0.145748987854251	0	0.00404858299595142	0	0
64	Larva 3	Latticed process size	2	0.250004132231405	1.65787115403764e-05	5.52623718012546e-06	0.749995867768595	0.802968960863698	0	0.188933873144399	0	0.00809716599190283	0	0	0.250004132231405	1.65787115403764e-05	5.52623718012546e-06	0.749995867768595	0.802968960863698	0	0.188933873144399	0	0.00809716599190283	0	0
65	Larva 3	Latticed process anterior shape	2	0.332999999999893	0	0	0.666999999999886	0.850202429149798	0	0.145748987854251	0	0.00404858299595142	0	0	0.332999999999893	0	0	0.666999999999886	0.850202429149798	0	0.145748987854251	0	0.00404858299595142	0	0
66	Larva 3	Latticed process/dorsal wing connection	2	0.111000697002921	0.200004978591981	0.0220007467888026	0.888999302996724	0.481781376518219	0	0.415654520917679	0	0.0647773279352227	0.0377867746288799	0.179487179487179	0.111000697002921	0.200004978591981	0.0220007467888026	0.888999302996724	0.481781376518219	0	0.415654520917679	0	0.0647773279352227	0.0377867746288799	0.179487179487179
67	Larva 3	Latticed process foramens number	2	0.0762890570546628	0.192061137110357	0.0144724683859337	0.923710942945416	0.337159253945481	0	0.464849354375897	0	0.157819225251076	0.0401721664275466	0.384615384615385	0.0762890570546628	0.192061137110357	0.0144724683859337	0.923710942945416	0.291497975708502	0	0.496626180836707	0	0.159244264507422	0.0526315789473684	0.333333333333333
68	Larva 3	Latticed process foramens size	3	0.13299392611767	0.380954993527946	0.0509925321119365	0.867006073882362	0.117408906882591	0.114709851551957	0.557354925775978	0	0.126855600539811	0.0836707152496626	0.0769230769230769	0.13299392611767	0.380954993527946	0.0509925321119365	0.867006073882362	0.125506072874494	0.134952766531714	0.531713900134953	0.00539811066126856	0.140350877192982	0.0620782726045884	0.0512820512820513
69	Larva 3	Vertical bridge/dorsal wing	3	0.181990739818694	0.307950164293531	0.0559887981678972	0.818009260180949	0.302325581395349	0.0894454382826476	0.472271914132379	0	0.0715563506261181	0.0644007155635063	0.0571428571428571	0.181990739818694	0.307950164293531	0.0559887981678972	0.818009260180949	0.321364452423698	0.0897666068222621	0.470377019748653	0	0.0843806104129264	0.0341113105924596	0.0285714285714286
70	Larva 3	Vertical bridge evagination	3	0.125002389724186	0.0670197152245408	0.00800298715523313	0.874997610275814	0.22475106685633	0.0739687055476529	0.536273115220484	0	0.058321479374111	0.106685633001422	0.105263157894737	0.125002389724186	0.0670197152245408	0.00800298715523313	0.874997610275814	0.300142247510669	0.0995732574679943	0.507823613086771	0.00284495021337127	0.0896159317211949	0	0
71	Larva 3	Vertical bridge anterior shape	2	0.332999999999893	0.5	0.166999999999945	0.666999999999886	0.759784075573549	0	0.229419703103914	0	0.0107962213225371	0	0	0.332999999999893	0.5	0.166999999999945	0.666999999999886	0.759784075573549	0	0.229419703103914	0	0.0107962213225371	0	0
72	Larva 3	Vertical bridge evagination protrusion	2	1	NA	NA	0	0.6	0	0.4	0	0	0	0	1	NA	NA	0	0.6	0	0.4	0	0	0	0
73	Larva 3	Hypostomal sclerite/latticed process connection	2	1	NA	NA	0	0.95	0	0.05	0	0	0	0	1	NA	NA	0	0.95	0	0.05	0	0	0	0
74	Larva 3	Body tubercles	2	1	NA	NA	0	0.948717948717949	0	0.0512820512820513	0	0	0	0	1	NA	NA	0	0.948717948717949	0	0.0512820512820513	0	0	0	0
75	Pupa	Color	6	0.312027083540691	0.389068704570426	0.122033804640045	0.687972916459319	0.108196721311475	0.155737704918033	0.580327868852459	0	0.0786885245901639	0.0770491803278689	0.361111111111111	0.312027083540691	0.389068704570426	0.122033804640045	0.687972916459319	0.141269841269841	0.174603174603175	0.56984126984127	0	0.1	0.0142857142857143	0
76	Pupa	Length	4	0.175973862391672	0.363862341929534	0.0639676391516529	0.824026137608465	0.0796221322537112	0.187584345479082	0.557354925775978	0	0.0296896086369771	0.145748987854251	0.282051282051282	0.175973862391672	0.363862341929534	0.0639676391516529	0.824026137608465	0.0796221322537112	0.180836707152497	0.562753036437247	0.00134952766531714	0.0377867746288799	0.137651821862348	0.282051282051282
77	Pupa	Shape	3	0.166998207706805	0.411988250522843	0.0689978592053937	0.8330017922933	0.178137651821862	0.0539811066126856	0.50472334682861	0	0.182186234817814	0.0809716599190283	0.128205128205128	0.166998207706805	0.411988250522843	0.0689978592053937	0.8330017922933	0.186234817813765	0.0539811066126856	0.50472334682861	0	0.214574898785425	0.0404858299595142	0.0512820512820513
78	Pupa	Lateral margin shape	2	1	NA	NA	0	0.948717948717949	0	0.0512820512820513	0	0	0	0	1	NA	NA	0	0.948717948717949	0	0.0512820512820513	0	0	0	0
79	Pupa	Hooklets type	7	0.375001244648014	0.500002489296027	0.188001593149529	0.624998755351986	0.173426573426573	0.121678321678322	0.664335664335664	0	0.0111888111888112	0.0293706293706294	0	0.375001244648014	0.500002489296027	0.188001593149529	0.624998755351986	0.173426573426573	0.137062937062937	0.633566433566434	0.0153846153846154	0.0265734265734266	0.013986013986014	0
80	Pupa	Dorsal shape	2	0.124986756945136	0.124881758438714	0.0159848650801566	0.875013243054864	0.38423645320197	0	0.443349753694581	0	0.083743842364532	0.0886699507389163	0.0689655172413793	0.124986756945136	0.124881758438714	0.0159848650801566	0.875013243054864	0.470443349753695	0	0.443349753694581	0	0.0862068965517241	0	0
81	Pupa	Dorsal abdominal hooklets number	3	0.154001294433931	0.312000497859122	0.0480013940057769	0.84599870556579	0.245614035087719	0.0715249662618084	0.547908232118758	0	0.0566801619433198	0.0782726045883941	0.0512820512820513	0.154001294433931	0.312000497859122	0.0480013940057769	0.84599870556579	0.292847503373819	0.105263157894737	0.510121457489879	0.00404858299595142	0.087719298245614	0	0
82	Pupa	Ventral abdominal hooklets number	4	0.167011998406795	0.118075077168152	0.0200145374887944	0.83298800159331	0.171390013495277	0.12280701754386	0.537112010796221	0	0.0796221322537112	0.0890688259109312	0.0769230769230769	0.167011998406795	0.118075077168152	0.0200145374887944	0.83298800159331	0.234817813765182	0.133603238866397	0.526315789473684	0	0.0931174089068826	0.0121457489878543	0
83	Pupa	Anterior spiracle stalk color	5	0.332987205018314	0.384946330777814	0.127982624713741	0.667012794981465	0.0846560846560847	0.17989417989418	0.58994708994709	0	0.0238095238095238	0.121693121693122	0.178571428571429	0.332987205018314	0.384946330777814	0.127982624713741	0.667012794981465	0.0952380952380952	0.17989417989418	0.58994708994709	0	0.0291005291005291	0.105820105820106	0.142857142857143
84	Pupa	Anterior spiracle stalk length/width ratio	4	0.428983869361819	0.599970128447893	0.256979388628847	0.571016130638178	0.192028985507246	0.0869565217391304	0.572463768115942	0	0.0326086956521739	0.115942028985507	0.25	0.428983869361819	0.599970128447893	0.256979388628847	0.571016130638178	0.235507246376812	0.0652173913043478	0.590579710144927	0.0036231884057971	0.0978260869565217	0.0072463768115942	0
85	Pupa	Anterior spiracle lip projection	2	0.332987603305678	0.332950263865272	0.110983421288493	0.667012396694101	0.799431009957326	0	0.193456614509246	0	0.00711237553342817	0	0	0.332987603305678	0.332950263865272	0.110983421288493	0.667012396694101	0.799431009957326	0	0.193456614509246	0	0.00711237553342817	0	0
86	Pupa	Anterior spiracle branches color	3	0.332912426565661	0.555777506721092	0.18489216369606	0.667087573434118	0.366935483870968	0.0201612903225806	0.465725806451613	0	0.0383064516129032	0.108870967741935	0.09375	0.332912426565661	0.555777506721092	0.18489216369606	0.667087573434118	0.366935483870968	0.0201612903225806	0.465725806451613	0	0.0383064516129032	0.108870967741935	0.09375
87	Pupa	Anterior spiracles branches distal shape	4	0.499891765408742	0.841902917455159	0.420874240764819	0.500108234591258	0.282885431400283	0.0678925035360679	0.616690240452617	0	0.0212164073550212	0.0113154172560113	0.102564102564103	0.499891765408742	0.841902917455159	0.420874240764819	0.500108234591258	0.253711201079622	0.255060728744939	0.443994601889339	0	0.0215924426450742	0.0256410256410256	0.0512820512820513
88	Pupa	Anterior spiracles branches dorsal shape	2	0.163219008264421	0.53081404958682	0.0869039131733273	0.836780991735661	0.286290322580645	0	0.483870967741935	0	0.100806451612903	0.129032258064516	0.125	0.163219008264421	0.53081404958682	0.0869039131733273	0.836780991735661	0.379032258064516	0	0.483870967741935	0	0.0987903225806452	0.0383064516129032	0.03125
89	Pupa	Anterior spiracles branches number	3	0.190763168375902	0.574315443592597	0.109736632480287	0.809236831623735	0.179487179487179	0.138461538461538	0.523076923076923	0	0.0615384615384615	0.0974358974358974	0.1	0.190763168375902	0.574315443592597	0.109736632480287	0.809236831623735	0.179487179487179	0.138461538461538	0.523076923076923	0	0.0615384615384615	0.0974358974358974	0.1
90	Pupa	Basals length relative to other branches	4	0.273007368316313	0.200019914368144	0.0550094593248872	0.726992631684045	0.405483405483406	0.0779220779220779	0.40981240981241	0	0.051948051948052	0.0548340548340548	0.153846153846154	0.273007368316313	0.200019914368144	0.0550094593248872	0.726992631684045	0.439942112879884	0.0492040520984081	0.437047756874096	0	0.0260492040520984	0.0477568740955137	0.128205128205128
91	Pupa	Basals shape	3	0.5	0	0	0.5	0.802968960863698	0.00404858299595142	0.188933873144399	0	0.00404858299595142	0	0	0.5	0	0	0.5	0.802968960863698	0.00404858299595142	0.188933873144399	0	0.00404858299595142	0	0
92	Pupa	Gap between basals	3	0.200004381160935	0.529011749477524	0.106004978592058	0.799995618838701	0.220196353436185	0.00841514726507714	0.552594670406732	0	0.179523141654979	0.0392706872370266	0.0512820512820513	0.200004381160935	0.529011749477524	0.106004978592058	0.799995618838701	0.220196353436185	0.00841514726507714	0.552594670406732	0	0.179523141654979	0.0392706872370266	0.0512820512820513
93	Pupa	Centrals number	4	0.27315319127758	0.529315244449142	0.144182764114247	0.726846808722779	0.191632928475034	0.048582995951417	0.60863697705803	0	0.0256410256410256	0.125506072874494	0.256410256410256	0.27315319127758	0.529315244449142	0.144182764114247	0.726846808722779	0.210526315789474	0.0836707152496626	0.572199730094467	0.00134952766531714	0.0296896086369771	0.102564102564103	0.0769230769230769
94	Pupa	Centrals length relative to other branches	2	0.177829433436164	0.221471124166073	0.0407983670218168	0.822170566563769	0.310526315789474	0	0.478947368421053	0	0.0947368421052632	0.115789473684211	0.1	0.177829433436164	0.221471124166073	0.0407983670218168	0.822170566563769	0.363157894736842	0	0.478947368421053	0	0.0947368421052632	0.0631578947368421	0.05
95	Pupa	Pseudocentrals number	2	0.150874589266153	0.621981927710954	0.0942027780543898	0.849125410733878	0.271255060728745	0	0.496626180836707	0	0.194331983805668	0.0377867746288799	0.0512820512820513	0.150874589266153	0.621981927710954	0.0942027780543898	0.849125410733878	0.306342780026991	0	0.496626180836707	0	0.197031039136302	0	0
96	Pupa	Pseudocentrals length relative to other branches	4	0.600089614657193	0.000298715523250025	0.000224036642437519	0.39991038534288	0.557971014492754	0.0144927536231884	0.355072463768116	0	0.0072463768115942	0.0652173913043478	0.0416666666666667	0.600089614657193	0.000298715523250025	0.000224036642437519	0.39991038534288	0.619565217391304	0.0253623188405797	0.344202898550725	0	0.0108695652173913	0	0
97	Pupa	Marginals number	3	0.182119735138818	0.438350492880701	0.0801279996016974	0.817880264860827	0.275303643724696	0.0607287449392713	0.510121457489879	0	0.126855600539811	0.0269905533063428	0.0256410256410256	0.182119735138818	0.438350492880701	0.0801279996016974	0.817880264860827	0.300944669365722	0.0607287449392713	0.510121457489879	0	0.128205128205128	0	0
98	Pupa	Marginals length relative to other branches	3	0.207219356765891	0.548360201135263	0.114203773772795	0.792780643233969	0.232118758434548	0.0809716599190283	0.512820512820513	0	0.0539811066126856	0.120107962213225	0.179487179487179	0.207219356765891	0.548360201135263	0.114203773772795	0.792780643233969	0.276653171390013	0.0809716599190283	0.512820512820513	0	0.10391363022942	0.0256410256410256	0.0256410256410256
99	Pupa	Pseudobasals number	3	0.286007019814839	0.375018669720203	0.107008961465679	0.713992980185152	0.556005398110661	0.0161943319838057	0.407557354925776	0	0.00809716599190283	0.0121457489878543	0	0.286007019814839	0.375018669720203	0.107008961465679	0.713992980185152	0.556005398110661	0.0161943319838057	0.407557354925776	0	0.00809716599190283	0.0121457489878543	0
100	Pupa	Pseudobasals length relative to other branches and other pseudobasals	2	0.5	0	0	0.5	0.583333333333333	0	0.388888888888889	0	0.0277777777777778	0	0	0.5	0	0	0.5	0.583333333333333	0	0.388888888888889	0	0.0277777777777778	0	0
101	Pupa	Anterior spiracles branches disposition	3	0.399999999999854	0.399999999999854	0.15999999999997	0.600000000000218	0.779735682819383	0.0513950073421439	0.15712187958884	0	0.00146842878120411	0.0102790014684288	0.05	0.399999999999854	0.399999999999854	0.15999999999997	0.600000000000218	0.643589743589744	0.0435897435897436	0.265384615384615	0	0.041025641025641	0.00641025641025641	0.025
102	Pupa	Anterior spiracles branches texture	2	0.438488599024156	0.89454764512598	0.395699691327458	0.561511400975783	0.49527665317139	0	0.472334682860999	0	0.0323886639676113	0	0	0.438488599024156	0.89454764512598	0.395699691327458	0.561511400975783	0.49527665317139	0	0.472334682860999	0	0.0323886639676113	0	0
103	Pupa	Anterior spiracles longest branch/stalk ratio	3	0.12503405356965	0.176249676391473	0.0220382853728911	0.874965946430349	0.167341430499325	0.0809716599190283	0.537112010796221	0	0.0796221322537112	0.134952766531714	0.179487179487179	0.12503405356965	0.176249676391473	0.0220382853728911	0.874965946430349	0.167341430499325	0.097165991902834	0.520917678812416	0	0.0850202429149798	0.129554655870445	0.179487179487179
104	Pupa	Horn index	4	0.24996783829533	0.499902768097182	0.124962660559594	0.75003216170467	0.140350877192982	0.0823211875843455	0.584345479082321	0	0.0769230769230769	0.116059379217274	0.307692307692308	0.24996783829533	0.499902768097182	0.124962660559594	0.75003216170467	0.157894736842105	0.207827260458839	0.443994601889339	0.0148448043184885	0.0418353576248313	0.133603238866397	0
105	Pupa	Posterior spiracles shape	2	0.199999999999927	0.332999999999893	0.0670000000000063	0.799999999999709	0.635627530364372	0	0.302294197031039	0	0.0458839406207827	0.0161943319838057	0.0769230769230769	0.199999999999927	0.332999999999893	0.0670000000000063	0.799999999999709	0.635627530364372	0	0.302294197031039	0	0.0458839406207827	0.0161943319838057	0.0769230769230769
106	Pupa	posterior spiracles color	5	0.571004779448294	1.65787115403764e-05	1.10524743602509e-05	0.428995220551703	0.604838709677419	0.030241935483871	0.352822580645161	0	0.0120967741935484	0	0	0.571004779448294	1.65787115403764e-05	1.10524743602509e-05	0.428995220551703	0.604838709677419	0.030241935483871	0.352822580645161	0	0.0120967741935484	0	0
107	Pupa	posterior spiracles divergence	3	0.236230409240311	0.188526834611172	0.0452798466593768	0.763769590759807	0.550607287449393	0.0161943319838057	0.407557354925776	0	0.0202429149797571	0.00539811066126856	0	0.236230409240311	0.188526834611172	0.0452798466593768	0.763769590759807	0.550607287449393	0.0296896086369771	0.39136302294197	0.00269905533063428	0.0256410256410256	0	0
108	Pupa	Posterior spiracles connection	2	0.332999999999893	0.600000000000218	0.199999999999927	0.666999999999886	0.833333333333333	0	0.150442477876106	0	0.0162241887905605	0	0	0.332999999999893	0.600000000000218	0.199999999999927	0.666999999999886	0.833333333333333	0	0.150442477876106	0	0.0162241887905605	0	0
109	Pupa	Posterior spiracles length/width ratio	4	0.213967141292405	0.475882007368287	0.101961913770821	0.78603285870761	0.123123123123123	0.195195195195195	0.542042042042042	0	0.0840840840840841	0.0555555555555556	0.027027027027027	0.213967141292405	0.475882007368287	0.101961913770821	0.78603285870761	0.123123123123123	0.195195195195195	0.542042042042042	0	0.0840840840840841	0.0555555555555556	0.027027027027027
110	Pupa	Caudal tubercles number	3	0.154001394005772	0.15400766703176	0.0240015931494582	0.845998605993948	0.307692307692308	0.0641025641025641	0.45	0	0.13974358974359	0.0384615384615385	0.275	0.154001394005772	0.15400766703176	0.0240015931494582	0.845998605993948	0.307692307692308	0.0641025641025641	0.45	0	0.13974358974359	0.0384615384615385	0.275
111	Pupa	Siphonals	2	0.332999999999893	0.5	0.166999999999945	0.666999999999886	0.885925925925926	0	0.103703703703704	0	0.00148148148148148	0.00888888888888889	0.05	0.332999999999893	0.5	0.166999999999945	0.666999999999886	0.685897435897436	0	0.224358974358974	0	0.0846153846153846	0.00512820512820513	0.025
112	Pupa	Dorsals	2	1	NA	NA	0	0.95	0	0.05	0	0	0	0	1	NA	NA	0	0.95	0	0.05	0	0	0	0
113	Pupa	Dorsolaterals	2	1	NA	NA	0	0.95	0	0.05	0	0	0	0	1	NA	NA	0	0.95	0	0.05	0	0	0	0
114	Pupa	Laterals	2	0.332999999999893	0.332999999999893	0.111000000000034	0.666999999999886	0.804318488529015	0	0.188933873144399	0	0.0067476383265857	0	0	0.332999999999893	0.332999999999893	0.111000000000034	0.666999999999886	0.804318488529015	0	0.188933873144399	0	0.0067476383265857	0	0
115	Pupa	Ventrolaterals	2	0.332864383152338	0.499551926715125	0.166828935576963	0.667135616847441	0.766666666666667	0	0.224358974358974	0	0.00897435897435897	0	0	0.332864383152338	0.499551926715125	0.166828935576963	0.667135616847441	0.766666666666667	0	0.224358974358974	0	0.00897435897435897	0	0
116	Pupa	Ventrals	1	NA	NA	NA	NA	NA	NA	NA	NA	NA	NA	NA	NA	NA	NA	NA	NA	NA	NA	NA	NA	NA	NA
117	Pupa	Subventrals	2	0.111002987155266	0.27301812207515	0.03000323608482	0.888997012844379	0.462820512820513	0	0.430769230769231	0	0.0717948717948718	0.0346153846153846	0.025	0.111002987155266	0.27301812207515	0.03000323608482	0.888997012844379	0.462820512820513	0	0.430769230769231	0	0.0717948717948718	0.0346153846153846	0.025
118	Pupa	Anals	2	0.5	0	0	0.5	0.901282051282051	0	0.0974358974358974	0	0.00128205128205128	0	0	0.5	0	0	0.5	0.901282051282051	0	0.0974358974358974	0	0.00128205128205128	0	0
119	Pupa	Circumanalis shape	3	0.167004032659508	0.167020661156969	0.028004729662461	0.832995967340597	0.295798319327731	0.0857142857142857	0.489075630252101	0	0.100840336134454	0.0285714285714286	0.228571428571429	0.167004032659508	0.167020661156969	0.028004729662461	0.832995967340597	0.356302521008403	0.0605042016806723	0.514285714285714	0	0.0487394957983193	0.0201680672268908	0.171428571428571
120	Pupa	Circumanalis color	3	0.267277705864804	0.386272926416435	0.104117196056957	0.732722294135192	0.334975369458128	0.00492610837438424	0.507389162561576	0	0.0738916256157636	0.0788177339901478	0.0689655172413793	0.267277705864804	0.386272926416435	0.104117196056957	0.732722294135192	0.334975369458128	0.00492610837438424	0.507389162561576	0	0.0738916256157636	0.0788177339901478	0.0689655172413793
121	Head	Frons color	5	0.27684830230008	0.383519267151313	0.106435278303305	0.723151697699944	0.103603603603604	0.0900900900900901	0.636636636636637	0	0.018018018018018	0.151651651651652	0.216216216216216	0.27684830230008	0.383519267151313	0.106435278303305	0.723151697699944	0.103603603603604	0.12012012012012	0.588588588588589	0.018018018018018	0.045045045045045	0.124624624624625	0.189189189189189
122	Head	Frons upper color	5	0.258808722493231	0.282083490988711	0.072884795379863	0.741191277506787	0.0960960960960961	0.0960960960960961	0.62012012012012	0	0.0255255255255255	0.162162162162162	0.243243243243243	0.258808722493231	0.282083490988711	0.072884795379863	0.741191277506787	0.211711711711712	0.187687687687688	0.527027027027027	0.0015015015015015	0.0600600600600601	0.012012012012012	0
123	Head	Frons lower color	6	0.303190281788239	0.452993428258473	0.137743303793675	0.696809718211794	0.0936555891238671	0.129909365558912	0.663141993957704	0	0.0226586102719033	0.0906344410876133	0.216216216216216	0.303190281788239	0.452993428258473	0.137743303793675	0.696809718211794	0.0750750750750751	0.231231231231231	0.540540540540541	0.0225225225225225	0.0405405405405405	0.0900900900900901	0.162162162162162
124	Head	Frons corners color	5	0.276849795877696	0.301152842775973	0.0834432440505819	0.723150204122328	0.111111111111111	0.0855855855855856	0.60960960960961	0	0.0225225225225225	0.171171171171171	0.243243243243243	0.276849795877696	0.301152842775973	0.0834432440505819	0.723150204122328	0.237237237237237	0.165165165165165	0.528528528528528	0.0015015015015015	0.0555555555555556	0.012012012012012	0
125	Head	Frons color pattern	2	0.999900428158917	0.999800856317833	0.999800856317833	9.95718410833416e-05	0.894894894894895	0	0.105105105105105	0	0	0	0	0.999900428158917	0.999800856317833	0.999800856317833	9.95718410833416e-05	0.894894894894895	0	0.105105105105105	0	0	0	0
126	Head	Frons shape	2	0.999875535198646	0.999751070397292	0.999751070397292	0.000124464801354177	0.894894894894895	0	0.105105105105105	0	0	0	0	0.999875535198646	0.999751070397292	0.999751070397292	0.000124464801354177	0.894894894894895	0	0.105105105105105	0	0	0	0
127	Head	Frons shape 2	2	0.500124464801354	0.500124464801354	0.250186697202031	0.499875535198646	0.797297297297297	0	0.153153153153153	0	0	0.0495495495495495	0.027027027027027	0.500124464801354	0.500124464801354	0.250186697202031	0.499875535198646	0.843843843843844	0	0.153153153153153	0	0.003003003003003	0	0
128	Head	Frons shininess	3	0.999867320521756	0.999775963357562	0.99973439211391	0.000132679478243553	0.786554621848739	0.00504201680672269	0.208403361344538	0	0	0	0	0.999867320521756	0.999775963357562	0.99973439211391	0.000132679478243553	0.786554621848739	0.00504201680672269	0.208403361344538	0	0	0	0
129	Head	Frontal length	4	0.231250672109994	0.474686049985182	0.109303445185668	0.768749327890214	0.169059011164274	0.138755980861244	0.543859649122807	0	0.0925039872408294	0.0558213716108453	0.0810810810810811	0.231250672109994	0.474686049985182	0.109303445185668	0.768749327890214	0.175895765472313	0.167752442996743	0.50814332247557	0	0.0960912052117264	0.0521172638436482	0.0540540540540541
130	Head	Frontal index	4	0.166978492482271	0.2498805137907	0.0419762521159057	0.833021507517835	0.124595469255663	0.229773462783172	0.485436893203884	0	0.0954692556634304	0.0647249190938511	0.0540540540540541	0.166978492482271	0.2498805137907	0.0419762521159057	0.833021507517835	0.143322475570033	0.229641693811075	0.48371335504886	0	0.0977198697068404	0.0456026058631922	0.027027027027027
131	Head	Frontal tapering ratio	3	0.127472418600012	0.193548939559881	0.0247685950413224	0.872527581399975	0.102102102102102	0.0525525525525526	0.587087087087087	0	0.159159159159159	0.0990990990990991	0.0810810810810811	0.127472418600012	0.193548939559881	0.0247685950413224	0.872527581399975	0.117117117117117	0.133633633633634	0.504504504504504	0.0015015015015015	0.166666666666667	0.0765765765765766	0
132	Head	Frontal triangle color	6	0.294130090610305	0.333404211888771	0.0981733545752964	0.70586990938973	0.0739495798319328	0.151260504201681	0.638655462184874	0	0.038655462184874	0.0974789915966387	0.2	0.294130090610305	0.333404211888771	0.0981733545752964	0.70586990938973	0.0907563025210084	0.223529411764706	0.566386554621849	0	0.0605042016806723	0.0588235294117647	0.114285714285714
133	Head	Frontal triangle shape	2	0.332999999999893	0	0	0.666999999999886	0.842342342342342	0	0.153153153153153	0	0.0045045045045045	0	0	0.332999999999893	0	0	0.666999999999886	0.842342342342342	0	0.153153153153153	0	0.0045045045045045	0	0
134	Head	Frontal triangle width/frontal length ratio	3	0.181970875236398	0.249830578512397	0.0449677885093949	0.818029124763247	0.142528735632184	0.119540229885057	0.48735632183908	0	0.177011494252874	0.0735632183908046	0.233333333333333	0.181970875236398	0.249830578512397	0.0449677885093949	0.818029124763247	0.142528735632184	0.147126436781609	0.459770114942529	0	0.229885057471264	0.0206896551724138	0.0333333333333333
135	Head	Ocellar triangle height	3	0.451050433137427	0.77345140894161	0.351239520063736	0.548949566862592	0.373109243697479	0.0605042016806723	0.480672268907563	0	0.0184873949579832	0.0672268907563025	0.0571428571428571	0.451050433137427	0.77345140894161	0.351239520063736	0.548949566862592	0.373109243697479	0.0151260504201681	0.515966386554622	0.0100840336134454	0.0134453781512605	0.0722689075630252	0.0571428571428571
136	Head	Ocellar triangle length	2	0.5	0	0	0.5	0.893393393393393	0	0.105105105105105	0	0.0015015015015015	0	0	0.5	0	0	0.5	0.893393393393393	0	0.105105105105105	0	0.0015015015015015	0	0
137	Head	Ocellar triangle color	5	0.257491635965312	0.319998655780123	0.0828140993727209	0.742508364034716	0.135135135135135	0.0885885885885886	0.638138138138138	0	0.03003003003003	0.108108108108108	0.108108108108108	0.257491635965312	0.319998655780123	0.0828140993727209	0.742508364034716	0.187687687687688	0.204204204204204	0.521021021021021	0.0015015015015015	0.0720720720720721	0.0135135135135135	0
138	Head	Frontal vittae	2	0.167006571741456	0.500019914368217	0.0830073683162671	0.832993428258649	0.438438438438438	0	0.429429429429429	0	0.0600600600600601	0.0720720720720721	0.0540540540540541	0.167006571741456	0.500019914368217	0.0830073683162671	0.832993428258649	0.438438438438438	0	0.429429429429429	0	0.0600600600600601	0.0720720720720721	0.0540540540540541
139	Head	Frontal vittae color	5	0.666969033157309	0.59993029971146	0.399944588270292	0.33303096684247	0.115384615384615	0.115384615384615	0.730769230769231	0	0	0.0384615384615385	0	0.666969033157309	0.59993029971146	0.399944588270292	0.33303096684247	0.115384615384615	0.243589743589744	0.602564102564103	0	0	0.0384615384615385	0
140	Head	Inner side of ocelli pattern	2	0.999925321119188	0.999850642238375	0.999850642238375	7.46788808125062e-05	0.894894894894895	0	0.105105105105105	0	0	0	0	0.999925321119188	0.999850642238375	0.999850642238375	7.46788808125062e-05	0.894894894894895	0	0.105105105105105	0	0	0	0
141	Head	Inner side of ocelli pilosity	2	1	NA	NA	0	0.945945945945946	0	0.0540540540540541	0	0	0	0	1	NA	NA	0	0.945945945945946	0	0.0540540540540541	0	0	0	0
142	Head	Ocellar triangle length/frontal length ratio	3	0.286000000000043	0.375	0.106999999999981	0.713999999999948	0.579245283018868	0.0566037735849057	0.275471698113208	0	0.0566037735849057	0.0320754716981132	0.111111111111111	0.286000000000043	0.375	0.106999999999981	0.713999999999948	0.461904761904762	0.0444444444444444	0.393650793650794	0	0.0793650793650794	0.0206349206349206	0.0555555555555556
143	Head	Orbital plates color	5	0.266093099671329	0.473397540575509	0.125946529921305	0.73390690032872	0.0735735735735736	0.103603603603604	0.696696696696697	0	0.021021021021021	0.105105105105105	0.216216216216216	0.266093099671329	0.473397540575509	0.125946529921305	0.73390690032872	0.0825825825825826	0.117117117117117	0.660660660660661	0.0225225225225225	0.036036036036036	0.0810810810810811	0.108108108108108
144	Head	Orbital plates microtrichosity	2	0.25	0	0	0.75	0.792792792792793	0	0.198198198198198	0	0.00900900900900901	0	0	0.25	0	0	0.75	0.792792792792793	0	0.198198198198198	0	0.00900900900900901	0	0
145	Head	Orbital plates width	4	0.428982624713805	0.635968336154813	0.272978193766876	0.571017375286191	0.182565789473684	0.0444078947368421	0.483552631578947	0	0.0509868421052632	0.238486842105263	0.305555555555556	0.428982624713805	0.635968336154813	0.272978193766876	0.571017375286191	0.382539682539683	0.0555555555555556	0.488888888888889	0	0.073015873015873	0	0
146	Head	Orbital plates brightness	4	0.332991486607481	0.399970128447529	0.132988947525616	0.667008513392298	0.106583072100313	0.115987460815047	0.517241379310345	0	0.128526645768025	0.13166144200627	0.115384615384615	0.332991486607481	0.399970128447529	0.132988947525616	0.667008513392298	0.158227848101266	0.126582278481013	0.503164556962025	0	0.136075949367089	0.0759493670886076	0
147	Head	Orbital plates to eye margins	5	0.267018918649713	0.214071691725542	0.0570248929602824	0.732981081350339	0.0620689655172414	0.0850574712643678	0.662068965517241	0	0.0436781609195402	0.147126436781609	0.233333333333333	0.267018918649713	0.214071691725542	0.0570248929602824	0.732981081350339	0.064367816091954	0.140229885057471	0.604597701149425	0.00229885057471264	0.0528735632183908	0.135632183908046	0.2
148	Head	Orbital plates/frontal length ratio	3	0.399999999999854	0.570999999999922	0.22899999999996	0.600000000000218	0.681732580037665	0.00564971751412429	0.248587570621469	0	0.0546139359698682	0.00941619585687382	0.027027027027027	0.399999999999854	0.570999999999922	0.22899999999996	0.600000000000218	0.681732580037665	0.00564971751412429	0.248587570621469	0	0.0546139359698682	0.00941619585687382	0.027027027027027
149	Head	Orbital setae color	2	1	NA	NA	0	0.945945945945946	0	0.0540540540540541	0	0	0	0	1	NA	NA	0	0.945945945945946	0	0.0540540540540541	0	0	0	0
150	Head	Orbital setae disposition	2	1	1	1	0	0.651651651651652	0	0.348348348348348	0	0	0	0	1	1	1	0	0.651651651651652	0	0.348348348348348	0	0	0	0
151	Head	or2 position	3	0.399999999999854	0.399999999999854	0.15999999999997	0.600000000000218	0.164835164835165	0.153846153846154	0.494505494505495	0	0.120879120879121	0.0659340659340659	0.214285714285714	0.399999999999854	0.399999999999854	0.15999999999997	0.600000000000218	0.186813186813187	0.153846153846154	0.494505494505495	0	0.164835164835165	0	0
152	Head	or2 width	3	0.5	0.5	0.25	0.5	0.659159159159159	0.0135135135135135	0.279279279279279	0	0.003003003003003	0.045045045045045	0.027027027027027	0.5	0.5	0.25	0.5	0.702702702702703	0.0135135135135135	0.279279279279279	0	0.0045045045045045	0	0
153	Head	Distance between or3 to or1/ distance between or3 and medial vertical seta ratio	3	0.666999999999886	0.833000000000161	0.555999999999992	0.332999999999893	0.855691056910569	0.0142276422764228	0.117886178861789	0	0.0121951219512195	0	0	0.666999999999886	0.833000000000161	0.555999999999992	0.332999999999893	0.855691056910569	0.0142276422764228	0.117886178861789	0	0.0121951219512195	0	0
154	Head	or1/or3 length ratio	3	0.147788459623629	0.421746490092467	0.0622274220850325	0.852211540376251	0.14026402640264	0.132013201320132	0.511551155115512	0	0.113861386138614	0.102310231023102	0.0810810810810811	0.147788459623629	0.421746490092467	0.0622274220850325	0.852211540376251	0.175675675675676	0.141141141141141	0.531531531531532	0.003003003003003	0.124624624624625	0.024024024024024	0
155	Head	or2/or1 length ratio	2	0.0802089515085259	0.283090112516137	0.0227391715622882	0.919791048491539	0.288194444444444	0	0.434027777777778	0	0.215277777777778	0.0625	0.0540540540540541	0.0802089515085259	0.283090112516137	0.0227391715622882	0.919791048491539	0.320490367775832	0	0.42907180385289	0	0.217162872154116	0.0332749562171629	0.027027027027027
156	Head	Length of postocellar setae/frontal length ratio	3	0.222052872647682	0.650092103952773	0.144058548242496	0.777947127352542	0.160660660660661	0	0.671171171171171	0	0.0930930930930931	0.0750750750750751	0.135135135135135	0.222052872647682	0.650092103952773	0.144058548242496	0.777947127352542	0.196696696696697	0	0.554054054054054	0.117117117117117	0.03003003003003	0.102102102102102	0
157	Head	Length of ocellar seta/frontal length ratio	4	0.206165239470218	0.422017823359419	0.087045952404649	0.793834760529574	0.100600600600601	0.138138138138138	0.584084084084084	0	0.0510510510510511	0.126126126126126	0.27027027027027	0.206165239470218	0.422017823359419	0.087045952404649	0.793834760529574	0.162162162162162	0.157657657657658	0.555555555555556	0.00900900900900901	0.0675675675675676	0.048048048048048	0
158	Head	Vibrissal index	4	0.249459225331077	0.436205914567447	0.108373792691394	0.750540774668927	0.0934426229508197	0.191803278688525	0.495081967213115	0	0.119672131147541	0.1	0.388888888888889	0.249459225331077	0.436205914567447	0.108373792691394	0.750540774668927	0.10952380952381	0.274603174603175	0.422222222222222	0	0.141269841269841	0.0523809523809524	0
159	Head	Genal setae color	3	0.667082893557587	0.000248929602708354	0.000248929602708354	0.332917106442191	0.794294294294294	0.0015015015015015	0.154654654654655	0	0	0.0495495495495495	0.027027027027027	0.667082893557587	0.000248929602708354	0.000248929602708354	0.332917106442191	0.842342342342342	0.0015015015015015	0.153153153153153	0.0015015015015015	0.0015015015015015	0	0
160	Head	Face color	5	0.286191177934871	0.498668226625531	0.143084984566351	0.71380882206504	0.108108108108108	0.0825825825825826	0.66966966966967	0	0.0255255255255255	0.114114114114114	0.135135135135135	0.286191177934871	0.498668226625531	0.143084984566351	0.71380882206504	0.112612612612613	0.157657657657658	0.584084084084084	0.0105105105105105	0.0435435435435435	0.0915915915915916	0.0810810810810811
161	Head	Face pattern	2	0.188878472567895	0.132191576222234	0.0265169769989094	0.811121527431923	0.656156156156156	0	0.279279279279279	0	0.0195195195195195	0.045045045045045	0.027027027027027	0.188878472567895	0.132191576222234	0.0265169769989094	0.811121527431923	0.6996996996997	0	0.279279279279279	0	0.021021021021021	0	0
162	Head	Face microtrichosity	2	1	NA	NA	0	0.945945945945946	0	0.0540540540540541	0	0	0	0	1	NA	NA	0	0.945945945945946	0	0.0540540540540541	0	0	0	0
163	Head	Carina upper length	2	0.332363636363531	0.498083242059146	0.166194961664786	0.667636363636249	0.747747747747748	0	0.24024024024024	0	0.012012012012012	0	0	0.332363636363531	0.498083242059146	0.166194961664786	0.667636363636249	0.747747747747748	0	0.24024024024024	0	0.012012012012012	0	0
164	Head	Carina lower length	2	0.332363636363531	0.498083242059146	0.166194961664786	0.667636363636249	0.747747747747748	0	0.24024024024024	0	0.012012012012012	0	0	0.332363636363531	0.498083242059146	0.166194961664786	0.667636363636249	0.747747747747748	0	0.24024024024024	0	0.012012012012012	0	0
165	Head	Carina upper width	3	0.499233296823657	0.712903614457779	0.356018619934257	0.500766703176343	0.347826086956522	0.0316205533596838	0.545454545454545	0	0.0513833992094862	0.0237154150197628	0.0869565217391304	0.499233296823657	0.712903614457779	0.356018619934257	0.500766703176343	0.347826086956522	0.0316205533596838	0.545454545454545	0	0.0513833992094862	0.0237154150197628	0.0869565217391304
166	Head	Carina lower width	7	0.499673404361248	0.624448670715921	0.311552773075692	0.500326595638752	0.0774193548387097	0.187096774193548	0.645161290322581	0	0.021505376344086	0.0688172043010753	0.193548387096774	0.499673404361248	0.624448670715921	0.311552773075692	0.500326595638752	0.0860215053763441	0.219354838709677	0.612903225806452	0	0.0451612903225806	0.0365591397849462	0.0645161290322581
167	Head	Carina upper height	4	0.300365976302008	0.364883451159844	0.109478293338611	0.69963402369832	0.231231231231231	0.0780780780780781	0.493993993993994	0	0.0345345345345345	0.162162162162162	0.162162162162162	0.300365976302008	0.364883451159844	0.109478293338611	0.69963402369832	0.385885885885886	0.0855855855855856	0.483483483483483	0.003003003003003	0.042042042042042	0	0
168	Head	Carina lower height	5	0.266899034153049	0.352638703574682	0.093883500945968	0.733100965847003	0.196048632218845	0.206686930091185	0.515197568389058	0	0.0227963525835866	0.0592705167173252	0.135135135135135	0.266899034153049	0.352638703574682	0.093883500945968	0.733100965847003	0.138138138138138	0.220720720720721	0.5	0.0045045045045045	0.0795795795795796	0.0570570570570571	0.0810810810810811
169	Head	Carina shape	4	0.332746987951702	0.499363636363637	0.166677984665881	0.667253012048079	0.43705035971223	0.0827338129496403	0.419064748201439	0	0.0179856115107914	0.0431654676258993	0.108108108108108	0.332746987951702	0.499363636363637	0.166677984665881	0.667253012048079	0.43705035971223	0.0827338129496403	0.419064748201439	0	0.0179856115107914	0.0431654676258993	0.108108108108108
170	Head	Cheek index	2	0.25	0	0	0.75	0.787301587301587	0	0.203174603174603	0	0.00952380952380952	0	0	0.25	0	0	0.75	0.787301587301587	0	0.203174603174603	0	0.00952380952380952	0	0
171	Head	Eye microtrichosity	2	0.5	0	0	0.5	0.89047619047619	0	0.107936507936508	0	0.00158730158730159	0	0	0.5	0	0	0.5	0.89047619047619	0	0.107936507936508	0	0.00158730158730159	0	0
172	Head	Eyes shape orientation	3	0.501180623319726	0.00353480035845863	0.00235417703873344	0.498819376680274	0.73968253968254	0.00634920634920635	0.203174603174603	0	0.00158730158730159	0.0492063492063492	0.0277777777777778	0.501180623319726	0.00353480035845863	0.00235417703873344	0.498819376680274	0.787301587301587	0.00634920634920635	0.203174603174603	0	0.00317460317460317	0	0
173	Head	Eye index	4	0.207075027382199	0.361288559195424	0.0750839888479661	0.792924972617616	0.0888888888888889	0.120634920634921	0.598412698412698	0	0.0587301587301587	0.133333333333333	0.305555555555556	0.207075027382199	0.361288559195424	0.0750839888479661	0.792924972617616	0.114285714285714	0.131746031746032	0.512698412698413	0.0746031746031746	0.0444444444444444	0.122222222222222	0.166666666666667
174	Head	Occiput color	5	0.42163317733746	0.213303943044938	0.0914164592253238	0.578366822662657	0.39327731092437	0.0571428571428571	0.460504201680672	0	0.00840336134453781	0.080672268907563	0.0571428571428571	0.42163317733746	0.213303943044938	0.0914164592253238	0.578366822662657	0.465546218487395	0.0722689075630252	0.443697478991597	0.00168067226890756	0.0168067226890756	0	0
175	Head	Occiput marginal color 1	4	0.599965149855839	0.499900428158917	0.299938962461525	0.400034850144234	0.615615615615616	0.021021021021021	0.315315315315315	0	0.0045045045045045	0.0435435435435435	0.027027027027027	0.599965149855839	0.499900428158917	0.299938962461525	0.400034850144234	0.656156156156156	0.021021021021021	0.315315315315315	0	0.00750750750750751	0	0
176	Head	Occiput pattern stripes	2	1	NA	NA	0	0.945945945945946	0	0.0540540540540541	0	0	0	0	1	NA	NA	0	0.945945945945946	0	0.0540540540540541	0	0	0	0
177	Head	Occiput pattern medial color	2	1	NA	NA	0	0.945945945945946	0	0.0540540540540541	0	0	0	0	1	NA	NA	0	0.945945945945946	0	0.0540540540540541	0	0	0	0
178	Head	Occiput shape	2	0.332999999999893	0.332999999999893	0.111000000000034	0.666999999999886	0.794294294294294	0	0.198198198198198	0	0.00750750750750751	0	0	0.332999999999893	0.332999999999893	0.111000000000034	0.666999999999886	0.794294294294294	0	0.198198198198198	0	0.00750750750750751	0	0
179	Head	Occiput color above foramen	6	0.400998008563336	0.166356317833339	0.0679945733346481	0.599001991436746	0.222816399286988	0.0926916221033868	0.529411764705882	0	0.0267379679144385	0.128342245989305	0.117647058823529	0.400998008563336	0.166356317833339	0.0679945733346481	0.599001991436746	0.340463458110517	0.121212121212121	0.499108734402852	0.0017825311942959	0.0374331550802139	0	0
180	Head	Pedicel color	5	0.428738872846805	0.513768644827261	0.221188937568472	0.571261127153324	0.253787878787879	0.0833333333333333	0.547348484848485	0	0.0492424242424242	0.0662878787878788	0.0606060606060606	0.428738872846805	0.513768644827261	0.221188937568472	0.571261127153324	0.306818181818182	0.0946969696969697	0.53219696969697	0.00378787878787879	0.0568181818181818	0.00568181818181818	0
181	Head	Pedicel pattern	4	0.999950214079458	0.999900428158917	0.999875535198646	4.97859205416708e-05	0.734453781512605	0.00336134453781513	0.26218487394958	0	0	0	0	0.999950214079458	0.999900428158917	0.999875535198646	4.97859205416708e-05	0.734453781512605	0.0134453781512605	0.252100840336134	0	0	0	0
182	Head	Flagellomere 1 color	5	0.318776560788564	0.428876779846509	0.137225032360855	0.681223439211134	0.189393939393939	0.0700757575757576	0.676136363636364	0	0.0189393939393939	0.0454545454545455	0.0303030303030303	0.318776560788564	0.428876779846509	0.137225032360855	0.681223439211134	0.195075757575758	0.183712121212121	0.560606060606061	0.00189393939393939	0.0511363636363636	0.00757575757575758	0
183	Head	Flagellomere 1 shape	3	0.5	0.5	0.25	0.5	0.695238095238095	0.0142857142857143	0.285714285714286	0	0.00476190476190476	0	0	0.5	0.5	0.25	0.5	0.695238095238095	0.0142857142857143	0.285714285714286	0	0.00476190476190476	0	0
184	Head	Flagellomere 1 pilosity	2	1	NA	NA	0	0.945945945945946	0	0.0540540540540541	0	0	0	0	1	NA	NA	0	0.945945945945946	0	0.0540540540540541	0	0	0	0
185	Head	Arista type	2	0.5	0	0	0.5	0.893393393393393	0	0.105105105105105	0	0.0015015015015015	0	0	0.5	0	0	0.5	0.893393393393393	0	0.105105105105105	0	0.0015015015015015	0	0
186	Head	Arista dorsal branches	4	0.263446679279137	0.532731404958681	0.140785422682487	0.736553320721074	0.162162162162162	0.132132132132132	0.519519519519519	0	0.142642642642643	0.0435435435435435	0.0540540540540541	0.263446679279137	0.532731404958681	0.140785422682487	0.736553320721074	0.186186186186186	0.129129129129129	0.522522522522523	0	0.157657657657658	0.0045045045045045	0
187	Head	Arista dorsal branches length	2	0.5	0.5	0.25	0.5	0.83968253968254	0	0.157142857142857	0	0.00317460317460317	0	0	0.5	0.5	0.25	0.5	0.83968253968254	0	0.157142857142857	0	0.00317460317460317	0	0
188	Head	Arista ventral branches	3	0.405147864183867	0.631434830230011	0.256434830230011	0.594852135816196	0.492063492063492	0.0142857142857143	0.412698412698413	0	0.0412698412698413	0.0396825396825397	0.0277777777777778	0.405147864183867	0.631434830230011	0.256434830230011	0.594852135816196	0.53015873015873	0.0142857142857143	0.412698412698413	0	0.0428571428571429	0	0
189	Head	Small inner branches	3	0.332999999999893	0.429000000000075	0.143000000000021	0.666999999999886	0.693140794223827	0.0108303249097473	0.274368231046931	0	0.0180505415162455	0.0036101083032491	0	0.332999999999893	0.429000000000075	0.143000000000021	0.666999999999886	0.693140794223827	0.0108303249097473	0.274368231046931	0	0.0180505415162455	0.0036101083032491	0
190	Head	Small inner branches length	2	0.25	0.625	0.155999999999958	0.75	0.581081081081081	0	0.378378378378378	0	0.0405405405405405	0	0	0.25	0.625	0.155999999999958	0.75	0.581081081081081	0	0.378378378378378	0	0.0405405405405405	0	0
191	Head	Arista terminal fork	2	1	1	1	0	0.801801801801802	0	0.198198198198198	0	0	0	0	1	1	1	0	0.801801801801802	0	0.198198198198198	0	0	0	0
192	Head	Arista terminal fork length	2	0.25	0	0	0.75	0.792792792792793	0	0.198198198198198	0	0.00900900900900901	0	0	0.25	0	0	0.75	0.792792792792793	0	0.198198198198198	0	0.00900900900900901	0	0
193	Head	Proboscis color	4	0.214289704271597	0.389933535796158	0.0833408344120552	0.785710295728422	0.117460317460317	0.117460317460317	0.585714285714286	0	0.104761904761905	0.0746031746031746	0.0833333333333333	0.214289704271597	0.389933535796158	0.0833408344120552	0.785710295728422	0.0888888888888889	0.158730158730159	0.542857142857143	0.00158730158730159	0.166666666666667	0.0412698412698413	0
194	Head	Clypeus color	4	0.213996863486968	0.499988698596037	0.106996365627782	0.786003136513047	0.130630630630631	0.111111111111111	0.627627627627628	0	0.0615615615615616	0.0690690690690691	0.0540540540540541	0.213996863486968	0.499988698596037	0.106996365627782	0.786003136513047	0.130630630630631	0.124624624624625	0.597597597597598	0.0165165165165165	0.0675675675675676	0.0630630630630631	0.0540540540540541
195	Head	Palpus lower margin setae color	2	1	NA	NA	0	0.944444444444444	0	0.0555555555555556	0	0	0	0	1	NA	NA	0	0.944444444444444	0	0.0555555555555556	0	0	0	0
196	Head	Palpus lower margin setae number	4	0.24070033854428	0.407161804241805	0.0982319028178639	0.759299661455797	0.0930232558139535	0.132890365448505	0.514950166112957	0	0.10797342192691	0.151162790697674	0.277777777777778	0.24070033854428	0.407161804241805	0.0982319028178639	0.759299661455797	0.19047619047619	0.125396825396825	0.538095238095238	0	0.0984126984126984	0.0476190476190476	0.0555555555555556
197	Head	Palpus lower margin setae length difference	2	0.110814298516411	0.465681370108477	0.0517947326496193	0.889185701483242	0.257142857142857	0	0.507936507936508	0	0.134920634920635	0.1	0.277777777777778	0.110814298516411	0.465681370108477	0.0517947326496193	0.889185701483242	0.196825396825397	0	0.507936507936508	0	0.195238095238095	0.1	0.222222222222222
198	Head	Palpus color	4	0.199997112416536	0.399987553519719	0.0799967141292292	0.8000028875831	0.138138138138138	0.148648648648649	0.566066066066066	0	0.0960960960960961	0.0510510510510511	0.027027027027027	0.199997112416536	0.399987553519719	0.0799967141292292	0.8000028875831	0.151651651651652	0.22972972972973	0.483483483483483	0.0015015015015015	0.133633633633634	0	0
199	Thorax	Thorax length	3	0.230879816787853	0.581879219356704	0.13483202230408	0.769120183212294	0.223809523809524	0.0333333333333333	0.523809523809524	0	0.0857142857142857	0.133333333333333	0.189189189189189	0.230879816787853	0.581879219356704	0.13483202230408	0.769120183212294	0.28921568627451	0.00490196078431373	0.53921568627451	0	0.137254901960784	0.0294117647058824	0.027027027027027
200	Thorax	Scutum microtrichosity	2	0.143172060141413	0.144025191675816	0.0202007368316201	0.856827939858582	0.503003003003003	0	0.348348348348348	0	0.0315315315315315	0.117117117117117	0.0810810810810811	0.143172060141413	0.144025191675816	0.0202007368316201	0.856827939858582	0.611111111111111	0	0.348348348348348	0	0.0405405405405405	0	0
201	Thorax	Scutum microtichosity color	2	1	NA	NA	0	0.75	0	0.25	0	0	0	0	1	NA	NA	0	0.75	0	0.25	0	0	0	0
202	Thorax	Scutum shape	2	1	NA	NA	0	0.945945945945946	0	0.0540540540540541	0	0	0	0	1	NA	NA	0	0.945945945945946	0	0.0540540540540541	0	0	0	0
203	Thorax	Median color stripe	3	0.167768196753902	0.336429303992722	0.0568705566066098	0.832231803246186	0.202702702702703	0.0990990990990991	0.510510510510511	0	0.0870870870870871	0.100600600600601	0.108108108108108	0.167768196753902	0.336429303992722	0.0568705566066098	0.832231803246186	0.297297297297297	0.0990990990990991	0.510510510510511	0	0.0930930930930931	0	0
204	Thorax	Paramedian color stripe	3	0.332992980185097	0.199970128447602	0.0669899930299774	0.667007019814682	0.654654654654655	0.00900900900900901	0.315315315315315	0	0.021021021021021	0	0	0.332992980185097	0.199970128447602	0.0669899930299774	0.667007019814682	0.654654654654655	0.00900900900900901	0.315315315315315	0	0.021021021021021	0	0
205	Thorax	Lateral color stripe	3	0.399999999999854	0.399999999999854	0.15999999999997	0.600000000000218	0.657657657657658	0.00750750750750751	0.322822822822823	0	0.0105105105105105	0.0015015015015015	0	0.399999999999854	0.399999999999854	0.15999999999997	0.600000000000218	0.657657657657658	0.00750750750750751	0.322822822822823	0	0.0105105105105105	0.0015015015015015	0
206	Thorax	Presutural setulae	2	1	NA	NA	0	0.945945945945946	0	0.0540540540540541	0	0	0	0	1	NA	NA	0	0.945945945945946	0	0.0540540540540541	0	0	0	0
207	Thorax	Scutum brightness	3	0.251853231106245	0.541963855421633	0.137110624315488	0.748146768893754	0.228228228228228	0.0225225225225225	0.512012012012012	0	0.0495495495495495	0.187687687687688	0.243243243243243	0.251853231106245	0.541963855421633	0.137110624315488	0.748146768893754	0.388888888888889	0.039039039039039	0.495495495495495	0	0.0765765765765766	0	0
208	Thorax	Postpronotum color	6	0.294002688439638	0.0770115005476434	0.0230037339440502	0.705997311560397	0.258258258258258	0.0810810810810811	0.617117117117117	0	0.0195195195195195	0.024024024024024	0	0.294002688439638	0.0770115005476434	0.0230037339440502	0.705997311560397	0.258258258258258	0.160660660660661	0.531531531531532	0.00600600600600601	0.036036036036036	0.00750750750750751	0
209	Thorax	Prescutum color	6	0.385000597431205	0.199999999999927	0.0770010455043296	0.614999402568773	0.34984984984985	0.0675675675675676	0.552552552552553	0	0.015015015015015	0.015015015015015	0	0.385000597431205	0.199999999999927	0.0770010455043296	0.614999402568773	0.34984984984985	0.106606606606607	0.509009009009009	0.0045045045045045	0.0225225225225225	0.00750750750750751	0
210	Thorax	Scutum color	5	0.332996266055853	0.199985064223765	0.0669946231205878	0.667003733943926	0.382882882882883	0.0435435435435435	0.540540540540541	0	0.024024024024024	0.00900900900900901	0	0.332996266055853	0.199985064223765	0.0669946231205878	0.667003733943926	0.382882882882883	0.0810810810810811	0.498498498498498	0.0045045045045045	0.0285285285285285	0.0045045045045045	0
211	Thorax	Scutum color pattern	2	0.335864333366417	0.504269142686448	0.170567310564517	0.664135666633366	0.704204204204204	0	0.24024024024024	0	0.00900900900900901	0.0465465465465465	0.027027027027027	0.335864333366417	0.504269142686448	0.170567310564517	0.664135666633366	0.747747747747748	0	0.24024024024024	0	0.012012012012012	0	0
212	Thorax	Acrostichal setulae rows	3	0.478562182614716	0.683343921139044	0.329559593746879	0.521437817385287	0.581081081081081	0.03003003003003	0.378378378378378	0	0.0105105105105105	0	0	0.478562182614716	0.683343921139044	0.329559593746879	0.521437817385287	0.581081081081081	0.03003003003003	0.378378378378378	0	0.0105105105105105	0	0
213	Thorax	Pospronotal seta	2	0.332999999999893	0.600000000000218	0.199999999999927	0.666999999999886	0.862403100775194	0	0.0697674418604651	0	0.0581395348837209	0.00968992248062015	0.027027027027027	0.332999999999893	0.600000000000218	0.199999999999927	0.666999999999886	0.862403100775194	0	0.0697674418604651	0	0.0581395348837209	0.00968992248062015	0.027027027027027
214	Thorax	h index	3	0.286004381161051	0.545000398287429	0.156005576023059	0.71399561883894	0.247311827956989	0.0645161290322581	0.503225806451613	0	0.0645161290322581	0.120430107526882	0.161290322580645	0.286004381161051	0.545000398287429	0.156005576023059	0.71399561883894	0.363440860215054	0.0645161290322581	0.503225806451613	0	0.0688172043010753	0	0
215	Thorax	Transverse distance of dorsocentral setae/longitudinal distance ratio	4	0.5	0.666999999999886	0.332999999999893	0.5	0.551236749116608	0.0441696113074205	0.3886925795053	0	0.0159010600706714	0	0	0.5	0.666999999999886	0.332999999999893	0.5	0.551236749116608	0.0441696113074205	0.3886925795053	0	0.0159010600706714	0	0
216	Thorax	dc index	3	0.199999999999927	0.332999999999893	0.0670000000000063	0.799999999999709	0.397504456327986	0.0320855614973262	0.440285204991087	0	0.0641711229946524	0.0659536541889483	0.108108108108108	0.199999999999927	0.332999999999893	0.0670000000000063	0.799999999999709	0.285285285285285	0.018018018018018	0.537537537537538	0	0.108108108108108	0.0510510510510511	0.0810810810810811
217	Thorax	Prescutellar setae	3	0.49713561684755	0.746415413721	0.371419595738325	0.50286438315245	0.534920634920635	0.123809523809524	0.322222222222222	0	0.00317460317460317	0.0158730158730159	0.0555555555555556	0.49713561684755	0.746415413721	0.371419595738325	0.50286438315245	0.534920634920635	0.123809523809524	0.322222222222222	0	0.00317460317460317	0.0158730158730159	0.0555555555555556
218	Thorax	Scutellum shininess	3	0.289674798367061	0.692846061933773	0.200222244349241	0.71032520163293	0.288288288288288	0.0255255255255255	0.513513513513513	0	0.145645645645646	0.027027027027027	0.027027027027027	0.289674798367061	0.692846061933773	0.200222244349241	0.71032520163293	0.288288288288288	0.0255255255255255	0.513513513513513	0	0.145645645645646	0.027027027027027	0.027027027027027
219	Thorax	Scutellum pattern basal portion	4	0.299990988748491	0.416970825450703	0.124988648810116	0.700009011251847	0.358858858858859	0.0690690690690691	0.525525525525526	0	0.0375375375375375	0.00900900900900901	0	0.299990988748491	0.416970825450703	0.124988648810116	0.700009011251847	0.358858858858859	0.0960960960960961	0.495495495495495	0.003003003003003	0.0465465465465465	0	0
220	Thorax	Scutellum lateral margin	3	0.221996714129311	0.363986408443522	0.0809961166981695	0.778003285870913	0.424924924924925	0.036036036036036	0.492492492492492	0	0.0375375375375375	0.00900900900900901	0	0.221996714129311	0.363986408443522	0.0809961166981695	0.778003285870913	0.424924924924925	0.0570570570570571	0.468468468468468	0.003003003003003	0.0465465465465465	0	0
221	Thorax	Scutellum apical margin	3	0.221996714129311	0.363986408443522	0.0809961166981695	0.778003285870913	0.424924924924925	0.036036036036036	0.492492492492492	0	0.0375375375375375	0.00900900900900901	0	0.221996714129311	0.363986408443522	0.0809961166981695	0.778003285870913	0.424924924924925	0.0570570570570571	0.468468468468468	0.003003003003003	0.0465465465465465	0	0
222	Thorax	Scutellum median stripe	2	1	NA	NA	0	0.945945945945946	0	0.0540540540540541	0	0	0	0	1	NA	NA	0	0.945945945945946	0	0.0540540540540541	0	0	0	0
223	Thorax	Scutellum pilosity	2	0.442373942049153	0.32746689236284	0.16373344618142	0.557626057950803	0.843843843843844	0	0.153153153153153	0	0.003003003003003	0	0	0.442373942049153	0.32746689236284	0.16373344618142	0.557626057950803	0.843843843843844	0	0.153153153153153	0	0.003003003003003	0	0
224	Thorax	Distance between apical scutellar setae/distance between apical and basal setae ratio	3	0.181992532111834	0.24995867768595	0.0449915363934931	0.818007467887809	0.324324324324324	0.0735735735735736	0.483483483483483	0	0.0540540540540541	0.0645645645645646	0.0540540540540541	0.181992532111834	0.24995867768595	0.0449915363934931	0.818007467887809	0.354354354354354	0.0735735735735736	0.483483483483483	0	0.0555555555555556	0.033033033033033	0.027027027027027
225	Thorax	Scutellar basal setae alignment	5	0.308046300906096	0.471093697102208	0.145057751667812	0.691953699093531	0.092436974789916	0.102521008403361	0.636974789915966	0	0.053781512605042	0.114285714285714	0.2	0.308046300906096	0.471093697102208	0.145057751667812	0.691953699093531	0.104201680672269	0.0907563025210084	0.648739495798319	0	0.053781512605042	0.102521008403361	0.171428571428571
226	Thorax	scut index	4	0.249990540675097	0.470970626306626	0.117988549238251	0.750009459324903	0.24061433447099	0.0972696245733788	0.522184300341297	0	0.104095563139932	0.0358361774744027	0.027027027027027	0.249990540675097	0.470970626306626	0.117988549238251	0.750009459324903	0.259896729776248	0.118760757314974	0.497418244406196	0	0.120481927710843	0.00344234079173838	0
227	Thorax	Mesopleuron color (lower half)	5	0.285989246241206	0.411964751568347	0.117986707159191	0.714010753758785	0.115615615615616	0.100600600600601	0.615615615615616	0	0.0315315315315315	0.136636636636637	0.135135135135135	0.285989246241206	0.411964751568347	0.117986707159191	0.714010753758785	0.195195195195195	0.0855855855855856	0.627627627627628	0.003003003003003	0.0465465465465465	0.042042042042042	0
228	Thorax	Mesopleuron color (upper half)	5	0.307986607587367	0.437959275117086	0.134983023001142	0.692013392412259	0.132132132132132	0.0975975975975976	0.60960960960961	0	0.0285285285285285	0.132132132132132	0.135135135135135	0.307986607587367	0.437959275117086	0.134983023001142	0.692013392412259	0.219219219219219	0.0765765765765766	0.629129129129129	0.0015015015015015	0.0375375375375375	0.036036036036036	0
229	Thorax	Mesopleuron pattern pilosity	2	1	NA	NA	0	0.945945945945946	0	0.0540540540540541	0	0	0	0	1	NA	NA	0	0.945945945945946	0	0.0540540540540541	0	0	0	0
230	Thorax	Mesopleuron pattern stripes	2	0.332999999999893	0	0	0.666999999999886	0.842342342342342	0	0.153153153153153	0	0.0045045045045045	0	0	0.332999999999893	0	0	0.666999999999886	0.842342342342342	0	0.153153153153153	0	0.0045045045045045	0	0
231	Thorax	Mesopleuron pattern spots	2	0.598003584586279	0.196007169172558	0.196007169172558	0.401996415413721	0.795795795795796	0	0.105105105105105	0	0	0.0990990990990991	0.0540540540540541	0.598003584586279	0.196007169172558	0.196007169172558	0.401996415413721	0.893393393393393	0	0.105105105105105	0	0.0015015015015015	0	0
232	Thorax	Mesopleuron shininess	3	0.58211485611867	0.832577118390797	0.489307975704415	0.417885143881236	0.322727272727273	0.0227272727272727	0.613636363636364	0	0	0.0409090909090909	0.0454545454545455	0.58211485611867	0.832577118390797	0.489307975704415	0.417885143881236	0.316017316017316	0.025974025974026	0.627705627705628	0	0.012987012987013	0.0173160173160173	0
233	Thorax	sterno index	4	0.240160609379704	0.546659862590822	0.131607089515127	0.759839390620418	0.12012012012012	0.103603603603604	0.629129129129129	0	0.012012012012012	0.135135135135135	0.189189189189189	0.240160609379704	0.546659862590822	0.131607089515127	0.759839390620418	0.12012012012012	0.103603603603604	0.629129129129129	0	0.012012012012012	0.135135135135135	0.189189189189189
234	Thorax	Median/anterior katepisternal setae length ratio	4	0.199998805137834	0.3999950214078	0.0799986059942098	0.800001194861802	0.151815181518152	0.0973597359735974	0.556105610561056	0	0.148514851485149	0.0462046204620462	0.108108108108108	0.199998805137834	0.3999950214078	0.0799986059942098	0.800001194861802	0.129129129129129	0.0810810810810811	0.603603603603604	0	0.129129129129129	0.0570570570570571	0.0810810810810811
235	Thorax	Anterior katepisternal seta width	2	1	1	1	0	0.846846846846847	0	0.153153153153153	0	0	0	0	1	1	1	0	0.846846846846847	0	0.153153153153153	0	0	0	0
236	Thorax	Median katepisternal seta width	2	1	1	1	0	0.846846846846847	0	0.153153153153153	0	0	0	0	1	1	1	0	0.846846846846847	0	0.153153153153153	0	0	0	0
237	Thorax	Halter color	4	0.463851787314589	0.729775515284117	0.34019710245941	0.536148212685411	0.352852852852853	0.0765765765765766	0.504504504504504	0	0.0660660660660661	0	0	0.463851787314589	0.729775515284117	0.34019710245941	0.536148212685411	0.352852852852853	0.0765765765765766	0.504504504504504	0	0.0660660660660661	0	0
238	Thorax	Coxa color	6	0.322714029672317	0.500485462511266	0.162264711739502	0.677285970327585	0.0825825825825826	0.0945945945945946	0.72972972972973	0	0.0255255255255255	0.0675675675675676	0.0810810810810811	0.322714029672317	0.500485462511266	0.162264711739502	0.677285970327585	0.0900900900900901	0.130630630630631	0.675675675675676	0.018018018018018	0.0285285285285285	0.0570570570570571	0.027027027027027
239	Thorax	Femur color	6	0.303518570148291	0.426369112814761	0.130155780145386	0.69648142985174	0.0795795795795796	0.0960960960960961	0.719219219219219	0	0.0165165165165165	0.0885885885885886	0.108108108108108	0.303518570148291	0.426369112814761	0.130155780145386	0.69648142985174	0.100600600600601	0.126126126126126	0.66966966966967	0.0195195195195195	0.0345345345345345	0.0495495495495495	0.027027027027027
240	Thorax	Tibia color	6	0.303183062829761	0.452974509608667	0.137734242756136	0.696816937170272	0.0795795795795796	0.0915915915915916	0.732732732732733	0	0.021021021021021	0.0750750750750751	0.0810810810810811	0.303183062829761	0.452974509608667	0.137734242756136	0.696816937170272	0.0870870870870871	0.115615615615616	0.690690690690691	0.018018018018018	0.027027027027027	0.0615615615615616	0.027027027027027
241	Thorax	Tarsomeres 1-5	6	0.303518570148291	0.426369112814761	0.130155780145386	0.69648142985174	0.0795795795795796	0.0825825825825826	0.728228228228228	0	0.03003003003003	0.0795795795795796	0.108108108108108	0.303518570148291	0.426369112814761	0.130155780145386	0.69648142985174	0.100600600600601	0.127627627627628	0.663663663663664	0.0195195195195195	0.033033033033033	0.0555555555555556	0.027027027027027
242	Thorax	Profemoral setation	4	1	1	1	0	0.794294294294294	0.0015015015015015	0.204204204204204	0	0	0	0	1	1	1	0	0.794294294294294	0.00750750750750751	0.198198198198198	0	0	0	0
243	Thorax	Proleg tibia preapical seta	2	0.25	0.25	0.0619999999999902	0.75	0.746246246246246	0	0.24024024024024	0	0.0135135135135135	0	0	0.25	0.25	0.0619999999999902	0.75	0.746246246246246	0	0.24024024024024	0	0.0135135135135135	0	0
244	Thorax	Proleg tibia preapical seta length	3	0.499849198446679	0.713765309170515	0.356806830628272	0.500150801553321	0.532258064516129	0.0403225806451613	0.417338709677419	0	0.0100806451612903	0	0	0.499849198446679	0.713765309170515	0.356806830628272	0.500150801553321	0.532258064516129	0.0403225806451613	0.417338709677419	0	0.0100806451612903	0	0
245	Thorax	Protarsomere 1 setation	4	0.749902917454944	0.856907447973685	0.64286149556908	0.250097082545056	0.558558558558559	0.0345345345345345	0.405405405405405	0	0.0015015015015015	0	0	0.749902917454944	0.856907447973685	0.64286149556908	0.250097082545056	0.558558558558559	0.0345345345345345	0.405405405405405	0	0.0015015015015015	0	0
246	Thorax	Protarsomere 1 sex comb teeth number	4	0.750124464801354	0.000497859205416708	0.000497859205416708	0.249875535198646	0.0952380952380952	0.142857142857143	0.666666666666667	0	0	0.0952380952380952	0.142857142857143	0.750124464801354	0.000497859205416708	0.000497859205416708	0.249875535198646	0.142857142857143	0.19047619047619	0.571428571428571	0.0476190476190476	0.0476190476190476	0	0
247	Thorax	Protarsomere 2 setation	3	0.999517425072189	0.999589266155531	0.999275614856119	0.000482574927810415	0.713213213213213	0.00750750750750751	0.279279279279279	0	0	0	0	0.999517425072189	0.999589266155531	0.999275614856119	0.000482574927810415	0.713213213213213	0.00750750750750751	0.279279279279279	0	0	0	0
248	Thorax	Protarsomere 2 sex comb teeth number	3	1	NA	NA	0	0.3	0.1	0.6	0	0	0	0	1	NA	NA	0	0.3	0.1	0.6	0	0	0	0
249	Thorax	Protarsomere 1/protarsomere 2 length ratio	3	1	NA	NA	0	0.893393393393393	0	0.106606606606607	0	0	0	0	1	NA	NA	0	0.893393393393393	0	0.105105105105105	0.0015015015015015	0	0	0
250	Thorax	Sex comb teeth alignment	2	0.49972528129045	0.498830030867271	0.249589266155531	0.50027471870955	0.238095238095238	0	0.571428571428571	0	0	0.19047619047619	0.285714285714286	0.49972528129045	0.498830030867271	0.249589266155531	0.50027471870955	0.333333333333333	0	0.571428571428571	0	0.0952380952380952	0	0
251	Thorax	Mesocoxa setation	3	1	NA	NA	0	0.893393393393393	0.0015015015015015	0.105105105105105	0	0	0	0	1	NA	NA	0	0.893393393393393	0.0015015015015015	0.105105105105105	0	0	0	0
252	Thorax	Mesotibia preapical seta	2	0.332999999999893	0.332999999999893	0.111000000000034	0.666999999999886	0.794294294294294	0	0.198198198198198	0	0.00750750750750751	0	0	0.332999999999893	0.332999999999893	0.111000000000034	0.666999999999886	0.794294294294294	0	0.198198198198198	0	0.00750750750750751	0	0
253	Thorax	Mesotibia preapical seta length	2	1	1	1	0	0.882575757575758	0	0.117424242424242	0	0	0	0	1	1	1	0	0.882575757575758	0	0.117424242424242	0	0	0	0
254	Thorax	Mesotibia apical seta	1	NA	NA	NA	NA	NA	NA	NA	NA	NA	NA	NA	NA	NA	NA	NA	NA	NA	NA	NA	NA	NA	NA
255	Thorax	Mesotibia setation	2	1	NA	NA	0	0.945945945945946	0	0.0540540540540541	0	0	0	0	1	NA	NA	0	0.945945945945946	0	0.0540540540540541	0	0	0	0
256	Thorax	Metatibia preapical seta	2	1	NA	NA	0	0.945945945945946	0	0.0540540540540541	0	0	0	0	1	NA	NA	0	0.945945945945946	0	0.0540540540540541	0	0	0	0
257	Thorax	Metatibia setation	2	1	NA	NA	0	0.945945945945946	0	0.0540540540540541	0	0	0	0	1	NA	NA	0	0.945945945945946	0	0.0540540540540541	0	0	0	0
258	Thorax	Metatarsomere 1	2	1	NA	NA	0	0.945945945945946	0	0.0540540540540541	0	0	0	0	1	NA	NA	0	0.945945945945946	0	0.0540540540540541	0	0	0	0
259	Thorax	Wing curvature in life	2	1	NA	NA	0	0.945945945945946	0	0.0540540540540541	0	0	0	0	1	NA	NA	0	0.945945945945946	0	0.0540540540540541	0	0	0	0
260	Thorax	Wing vein color	4	0.599964104351508	0.599920342527351	0.359942547047577	0.400035895648565	0.575075075075075	0.0105105105105105	0.366366366366366	0	0.00600600600600601	0.042042042042042	0.027027027027027	0.599964104351508	0.599920342527351	0.359942547047577	0.400035895648565	0.615615615615616	0.0285285285285285	0.348348348348348	0	0.00750750750750751	0	0
261	Thorax	Costa length	2	1	1	1	0	1	0	0	0	0	0	0	1	1	1	0	1	0	0	0	0	0	0
262	Thorax	CI vein color	4	0.600000000000218	0	0	0.399999999999854	0.744744744744745	0.012012012012012	0.24024024024024	0	0.003003003003003	0	0	0.600000000000218	0	0	0.399999999999854	0.744744744744745	0.012012012012012	0.24024024024024	0	0.003003003003003	0	0
263	Thorax	CI vein tip color	6	0.833000000000161	0	0	0.166999999999945	0.698198198198198	0.0135135135135135	0.286786786786787	0	0.0015015015015015	0	0	0.833000000000161	0	0	0.166999999999945	0.698198198198198	0.0195195195195195	0.279279279279279	0.0015015015015015	0.0015015015015015	0	0
264	Thorax	Second costal break length	2	1	NA	NA	0	0.945945945945946	0	0.0540540540540541	0	0	0	0	1	NA	NA	0	0.945945945945946	0	0.0540540540540541	0	0	0	0
265	Thorax	CII and CIII veins color	4	0.75	0	0	0.25	0.792792792792793	0.00750750750750751	0.198198198198198	0	0.0015015015015015	0	0	0.75	0	0	0.25	0.792792792792793	0.00750750750750751	0.198198198198198	0	0.0015015015015015	0	0
266	Thorax	CIII costal pegs	2	0.5	0.5	0.25	0.5	0.843843843843844	0	0.153153153153153	0	0.003003003003003	0	0	0.5	0.5	0.25	0.5	0.843843843843844	0	0.153153153153153	0	0.003003003003003	0	0
267	Thorax	Subcosta/R1 veins connection	2	1	NA	NA	0	0.945945945945946	0	0.0540540540540541	0	0	0	0	1	NA	NA	0	0.945945945945946	0	0.0540540540540541	0	0	0	0
268	Thorax	R1 radial vein tip color	2	0.5	0	0	0.5	0.893393393393393	0	0.105105105105105	0	0.0015015015015015	0	0	0.5	0	0	0.5	0.893393393393393	0	0.105105105105105	0	0.0015015015015015	0	0
269	Thorax	R2+3 radial vein before tip color	2	1	NA	NA	0	0.945945945945946	0	0.0540540540540541	0	0	0	0	1	NA	NA	0	0.945945945945946	0	0.0540540540540541	0	0	0	0
270	Thorax	R2+3 radial vein tip color	3	0.666999999999886	0	0	0.332999999999893	0.842342342342342	0.003003003003003	0.153153153153153	0	0.0015015015015015	0	0	0.666999999999886	0	0	0.332999999999893	0.842342342342342	0.003003003003003	0.153153153153153	0	0.0015015015015015	0	0
271	Thorax	R4+5 radial vein tip color	3	1	NA	NA	0	0.893393393393393	0.0015015015015015	0.105105105105105	0	0	0	0	1	NA	NA	0	0.893393393393393	0.0015015015015015	0.105105105105105	0	0	0	0
272	Thorax	Crossveins color	3	0.499995071193866	0.599960171263785	0.299992980185313	0.500004928806134	0.57957957957958	0.003003003003003	0.321321321321321	0	0.012012012012012	0.0840840840840841	0.0540540540540541	0.499995071193866	0.599960171263785	0.299992980185313	0.500004928806134	0.659159159159159	0.00900900900900901	0.315315315315315	0	0.0165165165165165	0	0
273	Thorax	bM-Cu crossvein	2	0.503012048192771	0.00602409638554217	0.00602409638554217	0.496987951807229	0.843843843843844	0	0.105105105105105	0	0	0.0510510510510511	0.027027027027027	0.503012048192771	0.00602409638554217	0.00602409638554217	0.496987951807229	0.893393393393393	0	0.105105105105105	0	0.0015015015015015	0	0
274	Thorax	R-M crossvein color	2	0.333091456735928	0.000273822562979189	0.000136911281489595	0.666908543263851	0.704204204204204	0	0.153153153153153	0	0.003003003003003	0.13963963963964	0.0810810810810811	0.333091456735928	0.000273822562979189	0.000136911281489595	0.666908543263851	0.842342342342342	0	0.153153153153153	0	0.0045045045045045	0	0
275	Thorax	dM-Cu crossvein band	2	0.200019167579336	0.200059743104577	0.0400229015234416	0.7999808324203	0.575075075075075	0	0.279279279279279	0	0.0195195195195195	0.126126126126126	0.0810810810810811	0.200019167579336	0.200059743104577	0.0400229015234416	0.7999808324203	0.6996996996997	0	0.279279279279279	0	0.021021021021021	0	0
276	Thorax	Anal cell and A1 vein	2	1	1	1	0	0.894894894894895	0	0.105105105105105	0	0	0	0	1	1	1	0	0.894894894894895	0	0.105105105105105	0	0	0	0
277	Thorax	Veins R4+5 and M alignment	4	0.600948421786536	0.0031614059543961	0.00237105446579707	0.399051578213537	0.692063492063492	0.00952380952380952	0.249206349206349	0	0	0.0492063492063492	0.0277777777777778	0.600948421786536	0.0031614059543961	0.00237105446579707	0.399051578213537	0.738095238095238	0.0126984126984127	0.246031746031746	0	0.00317460317460317	0	0
278	Thorax	CIV/CIII thickness ratio	2	1	NA	NA	0	0.945945945945946	0	0.0540540540540541	0	0	0	0	1	NA	NA	0	0.945945945945946	0	0.0540540540540541	0	0	0	0
279	Thorax	Wing length	3	0.222006970028943	0.588014686846418	0.131007716817678	0.777993029971282	0.252380952380952	0.0126984126984127	0.553968253968254	0	0.0984126984126984	0.0825396825396825	0.138888888888889	0.222006970028943	0.588014686846418	0.131007716817678	0.777993029971282	0.26031746031746	0.0253968253968254	0.53968253968254	0.00158730158730159	0.171428571428571	0.00158730158730159	0
280	Thorax	Wing length/width length ratio	4	0.182167280693031	0.387119038135857	0.0706839091904886	0.817832719307028	0.0585585585585586	0.0870870870870871	0.668168168168168	0	0.0720720720720721	0.114114114114114	0.297297297297297	0.182167280693031	0.387119038135857	0.0706839091904886	0.817832719307028	0.0705705705705706	0.217717717717718	0.524024024024024	0.0135135135135135	0.0810810810810811	0.0930930930930931	0.0810810810810811
281	Thorax	C index	4	0.214609628597	0.390969232301188	0.0837170666135886	0.785390371403023	0.16966966966967	0.115615615615616	0.585585585585586	0	0.021021021021021	0.108108108108108	0.189189189189189	0.214609628597	0.390969232301188	0.0837170666135886	0.785390371403023	0.204204204204204	0.136636636636637	0.564564564564565	0	0.0645645645645646	0.03003003003003	0.027027027027027
282	Thorax	ac index	2	1	NA	NA	0	0.945945945945946	0	0.0540540540540541	0	0	0	0	1	NA	NA	0	0.945945945945946	0	0.0540540540540541	0	0	0	0
283	Thorax	hb index	3	0.165335756248089	0.275275963357573	0.0460414716718174	0.834664243751842	0.265765765765766	0.0840840840840841	0.515015015015015	0	0.0690690690690691	0.0660660660660661	0.0540540540540541	0.165335756248089	0.275275963357573	0.0460414716718174	0.834664243751842	0.321321321321321	0.0930930930930931	0.504504504504504	0.0015015015015015	0.0795795795795796	0	0
284	Thorax	4C index	4	0.376856716120684	0.548126057950883	0.207338245544114	0.623143283879316	0.318318318318318	0.0765765765765766	0.459459459459459	0	0.100600600600601	0.045045045045045	0.189189189189189	0.376856716120684	0.548126057950883	0.207338245544114	0.623143283879316	0.339339339339339	0.0690690690690691	0.466966966966967	0	0.124624624624625	0	0
285	Thorax	4v index	3	0.5	0.881999999999844	0.440999999999922	0.5	0.408408408408408	0.027027027027027	0.537537537537538	0	0	0.027027027027027	0.027027027027027	0.5	0.881999999999844	0.440999999999922	0.5	0.388888888888889	0.0255255255255255	0.539039039039039	0	0.045045045045045	0.0015015015015015	0
286	Thorax	5x index	4	0.333006273025881	0.455013442198484	0.152007915961401	0.666993726973897	0.267267267267267	0.027027027027027	0.493993993993994	0	0.0585585585585586	0.153153153153153	0.162162162162162	0.333006273025881	0.455013442198484	0.152007915961401	0.666993726973897	0.370870870870871	0.0375375375375375	0.483483483483483	0	0.0750750750750751	0.033033033033033	0.027027027027027
287	Thorax	M index	3	0.287580454047634	0.585822811908842	0.168849447376231	0.712419545952347	0.315315315315315	0.036036036036036	0.483483483483483	0	0.147147147147147	0.018018018018018	0.027027027027027	0.287580454047634	0.585822811908842	0.168849447376231	0.712419545952347	0.33033033033033	0.0345345345345345	0.484984984984985	0	0.148648648648649	0.0015015015015015	0
288	Thorax	prox.x index	2	1	1	1	0	0.801801801801802	0	0.198198198198198	0	0	0	0	1	1	1	0	0.801801801801802	0	0.198198198198198	0	0	0	0
289	Abdomen	Light ground color	5	0.267009857612174	0.353029373693172	0.0940127451956944	0.732990142387878	0.183183183183183	0.163663663663664	0.555555555555556	0	0.045045045045045	0.0525525525525526	0.027027027027027	0.267009857612174	0.353029373693172	0.0940127451956944	0.732990142387878	0.183183183183183	0.178678678678679	0.539039039039039	0.0015015015015015	0.0525525525525526	0.045045045045045	0.027027027027027
290	Abdomen	Dark ground color	4	0.600000000000218	0	0	0.399999999999854	0.744744744744745	0.0105105105105105	0.24024024024024	0	0.0045045045045045	0	0	0.600000000000218	0	0	0.399999999999854	0.744744744744745	0.0105105105105105	0.24024024024024	0	0.0045045045045045	0	0
291	Abdomen	A2 anterodistal color	3	0.200042118888707	0.55608886786816	0.111048541272561	0.799957881110933	0.213213213213213	0.0915915915915916	0.531531531531532	0	0.0735735735735736	0.0900900900900901	0.27027027027027	0.200042118888707	0.55608886786816	0.111048541272561	0.799957881110933	0.156156156156156	0.0870870870870871	0.536036036036036	0	0.127627627627628	0.0930930930930931	0.243243243243243
292	Abdomen	A2 anteromedial color	3	0.200160708951436	0.500447575425669	0.100182515184669	0.799839291048202	0.183183183183183	0.0285285285285285	0.510510510510511	0	0.178678678678679	0.0990990990990991	0.243243243243243	0.200160708951436	0.500447575425669	0.100182515184669	0.799839291048202	0.207207207207207	0.0285285285285285	0.510510510510511	0	0.154654654654655	0.0990990990990991	0.189189189189189
293	Abdomen	A2 anteroproximal color	3	0.200160708951436	0.500447575425669	0.100182515184669	0.799839291048202	0.183183183183183	0.036036036036036	0.525525525525526	0	0.171171171171171	0.0840840840840841	0.216216216216216	0.200160708951436	0.500447575425669	0.100182515184669	0.799839291048202	0.207207207207207	0.036036036036036	0.525525525525526	0	0.147147147147147	0.0840840840840841	0.162162162162162
294	Abdomen	A2 posterodistal color	3	0.230219655481472	0.441363536791866	0.102393806631504	0.769780344518679	0.223723723723724	0.0675675675675676	0.487987987987988	0	0.012012012012012	0.208708708708709	0.432432432432432	0.230219655481472	0.441363536791866	0.102393806631504	0.769780344518679	0.370870870870871	0.0720720720720721	0.483483483483483	0	0.0405405405405405	0.033033033033033	0.027027027027027
295	Abdomen	A2 posteromedial color	3	0.206458926615529	0.0366984466792791	0.00822045205615851	0.793541073384298	0.207207207207207	0.0315315315315315	0.405405405405405	0	0.0855855855855856	0.27027027027027	0.351351351351351	0.206458926615529	0.0366984466792791	0.00822045205615851	0.793541073384298	0.527027027027027	0.0315315315315315	0.405405405405405	0	0.036036036036036	0	0
296	Abdomen	A2 posteroproximal color	3	0.182132231404874	0.438453649308064	0.0801468186796622	0.817867768594768	0.187687687687688	0.0405405405405405	0.540540540540541	0	0.111111111111111	0.12012012012012	0.243243243243243	0.182132231404874	0.438453649308064	0.0801468186796622	0.817867768594768	0.205705705705706	0.0405405405405405	0.540540540540541	0	0.0930930930930931	0.12012012012012	0.189189189189189
297	Abdomen	A2 shininess	2	0.167722891566209	0.502190580503837	0.0838105147864439	0.832277108433885	0.268939393939394	0	0.458333333333333	0	0.0738636363636364	0.198863636363636	0.212121212121212	0.167722891566209	0.502190580503837	0.0838105147864439	0.832277108433885	0.465909090909091	0	0.458333333333333	0	0.0757575757575758	0	0
298	Abdomen	A3 anterodistal color	3	0.200042118888707	0.55608886786816	0.111048541272561	0.799957881110933	0.213213213213213	0.0915915915915916	0.531531531531532	0	0.0735735735735736	0.0900900900900901	0.27027027027027	0.200042118888707	0.55608886786816	0.111048541272561	0.799957881110933	0.156156156156156	0.0870870870870871	0.536036036036036	0	0.127627627627628	0.0930930930930931	0.243243243243243
299	Abdomen	A3 anteromedial color	3	0.200160708951436	0.500447575425669	0.100182515184669	0.799839291048202	0.183183183183183	0.0285285285285285	0.510510510510511	0	0.178678678678679	0.0990990990990991	0.243243243243243	0.200160708951436	0.500447575425669	0.100182515184669	0.799839291048202	0.207207207207207	0.0285285285285285	0.510510510510511	0	0.154654654654655	0.0990990990990991	0.189189189189189
300	Abdomen	A3 anteroproximal color	3	0.250251717614259	0.625439111819178	0.156279697301561	0.749748282385741	0.235735735735736	0.0705705705705706	0.527027027027027	0	0.0570570570570571	0.10960960960961	0.216216216216216	0.250251717614259	0.625439111819178	0.156279697301561	0.749748282385741	0.25975975975976	0.0705705705705706	0.527027027027027	0	0.033033033033033	0.10960960960961	0.162162162162162
301	Abdomen	A3 posterodistal color	3	0.249989146669322	0.454963755849783	0.113987205018444	0.750010853330678	0.397897897897898	0.018018018018018	0.513513513513513	0	0.021021021021021	0.0495495495495495	0.027027027027027	0.249989146669322	0.454963755849783	0.113987205018444	0.750010853330678	0.397897897897898	0.018018018018018	0.513513513513513	0	0.021021021021021	0.0495495495495495	0.027027027027027
302	Abdomen	A3 posteromedial color	3	0.286000000000043	0	0	0.713999999999948	0.653153153153153	0.00900900900900901	0.315315315315315	0	0.0225225225225225	0	0	0.286000000000043	0	0	0.713999999999948	0.653153153153153	0.00900900900900901	0.315315315315315	0	0.0225225225225225	0	0
303	Abdomen	A3 posteroproximal color	3	0.286328686647459	0.615536692223259	0.176384745593902	0.713671313352532	0.264264264264264	0.0285285285285285	0.506006006006006	0	0.0555555555555556	0.145645645645646	0.243243243243243	0.286328686647459	0.615536692223259	0.176384745593902	0.713671313352532	0.285285285285285	0.0285285285285285	0.506006006006006	0	0.0345345345345345	0.145645645645646	0.189189189189189
304	Abdomen	A3 shininess	2	0.167722891566209	0.502190580503837	0.0838105147864439	0.832277108433885	0.268939393939394	0	0.458333333333333	0	0.0738636363636364	0.198863636363636	0.212121212121212	0.167722891566209	0.502190580503837	0.0838105147864439	0.832277108433885	0.465909090909091	0	0.458333333333333	0	0.0757575757575758	0	0
305	Abdomen	A4 anterodistal color	3	0.199975306183339	0.555921836104742	0.110972617743736	0.800024693816297	0.213213213213213	0.0810810810810811	0.525525525525526	0	0.0840840840840841	0.0960960960960961	0.297297297297297	0.199975306183339	0.555921836104742	0.110972617743736	0.800024693816297	0.156156156156156	0.0780780780780781	0.528528528528528	0	0.136636636636637	0.100600600600601	0.27027027027027
306	Abdomen	A4 anteromedial color	3	0.200160708951436	0.52942606790827	0.106182614756551	0.799839291048202	0.184684684684685	0.027027027027027	0.513513513513513	0	0.166666666666667	0.108108108108108	0.243243243243243	0.200160708951436	0.52942606790827	0.106182614756551	0.799839291048202	0.205705705705706	0.00750750750750751	0.531531531531532	0.0015015015015015	0.145645645645646	0.108108108108108	0.189189189189189
307	Abdomen	A4 anteroproximal color	3	0.286328686647459	0.66745992233385	0.190377775565117	0.713671313352532	0.256756756756757	0.0495495495495495	0.524024024024024	0	0.0540540540540541	0.115615615615616	0.216216216216216	0.286328686647459	0.66745992233385	0.190377775565117	0.713671313352532	0.280780780780781	0.0495495495495495	0.524024024024024	0	0.03003003003003	0.115615615615616	0.162162162162162
308	Abdomen	A4 posterodistal color	3	0.285975306183454	0.499930299711242	0.142970526735061	0.714024693816537	0.432432432432432	0.027027027027027	0.471471471471471	0	0.027027027027027	0.042042042042042	0.027027027027027	0.285975306183454	0.499930299711242	0.142970526735061	0.714024693816537	0.432432432432432	0.027027027027027	0.471471471471471	0	0.027027027027027	0.042042042042042	0.027027027027027
309	Abdomen	A4 posteromedial color	3	0.399999999999854	0	0	0.600000000000218	0.744744744744745	0.00600600600600601	0.24024024024024	0	0.00900900900900901	0	0	0.399999999999854	0	0	0.600000000000218	0.744744744744745	0.00600600600600601	0.24024024024024	0	0.00900900900900901	0	0
310	Abdomen	A4 posteroproximal color	3	0.333468983371395	0.667578412824739	0.222545952404726	0.666531016628385	0.288288288288288	0.00900900900900901	0.493993993993994	0	0.0555555555555556	0.153153153153153	0.243243243243243	0.333468983371395	0.667578412824739	0.222545952404726	0.666531016628385	0.309309309309309	0.00900900900900901	0.493993993993994	0	0.0345345345345345	0.153153153153153	0.189189189189189
311	Abdomen	A4 shininess	2	0.14352573932094	0.335431544359154	0.048569550930998	0.856474260679057	0.257575757575758	0	0.435606060606061	0	0.0795454545454545	0.227272727272727	0.242424242424242	0.14352573932094	0.335431544359154	0.048569550930998	0.856474260679057	0.456439393939394	0	0.435606060606061	0	0.0662878787878788	0.0416666666666667	0.0303030303030303
312	Abdomen	A4 lateroventral expansion	2	1	NA	NA	0	0.945945945945946	0	0.0540540540540541	0	0	0	0	1	NA	NA	0	0.945945945945946	0	0.0540540540540541	0	0	0	0
313	Abdomen	A5 anterodistal color	3	0.182571442795893	0.439966046002277	0.0806346709150495	0.817428557203749	0.156156156156156	0.0720720720720721	0.525525525525526	0	0.105105105105105	0.141141141141141	0.297297297297297	0.182571442795893	0.439966046002277	0.0806346709150495	0.817428557203749	0.168168168168168	0.0840840840840841	0.513513513513513	0	0.0990990990990991	0.135135135135135	0.27027027027027
314	Abdomen	A5 anteromedial color	3	0.200162799960099	0.429523050881285	0.0861849546948241	0.799837200039539	0.207207207207207	0.0225225225225225	0.504504504504504	0	0.118618618618619	0.147147147147147	0.27027027027027	0.200162799960099	0.429523050881285	0.0861849546948241	0.799837200039539	0.225225225225225	0.00900900900900901	0.516516516516517	0.0015015015015015	0.100600600600601	0.147147147147147	0.216216216216216
315	Abdomen	A5 anteroproximal color	3	0.250253509907398	0.538540625311112	0.135288708553269	0.749746490092602	0.241741741741742	0.039039039039039	0.495495495495495	0	0.0660660660660661	0.157657657657658	0.27027027027027	0.250253509907398	0.538540625311112	0.135288708553269	0.749746490092602	0.262762762762763	0.039039039039039	0.495495495495495	0	0.045045045045045	0.157657657657658	0.216216216216216
316	Abdomen	A5 posterodistal color	3	0.249996216270039	0.332983421288353	0.0829954196953371	0.750003783729961	0.430930930930931	0.036036036036036	0.429429429429429	0	0.0315315315315315	0.0720720720720721	0.0540540540540541	0.249996216270039	0.332983421288353	0.0829954196953371	0.750003783729961	0.430930930930931	0.0255255255255255	0.438438438438438	0.0015015015015015	0.0285285285285285	0.0750750750750751	0.0540540540540541
317	Abdomen	A5 posteromedial color	3	0.399999999999854	0	0	0.600000000000218	0.744744744744745	0.00600600600600601	0.24024024024024	0	0.00900900900900901	0	0	0.399999999999854	0	0	0.600000000000218	0.744744744744745	0.00600600600600601	0.24024024024024	0	0.00900900900900901	0	0
318	Abdomen	A5 posteroproximal color	3	0.235597331474703	0.348541272528134	0.0830256895349894	0.764402668525419	0.253753753753754	0.024024024024024	0.456456456456456	0	0.0615615615615616	0.204204204204204	0.297297297297297	0.235597331474703	0.348541272528134	0.0830256895349894	0.764402668525419	0.265765765765766	0.024024024024024	0.456456456456456	0	0.0495495495495495	0.204204204204204	0.243243243243243
319	Abdomen	A5 shininess	2	0.166999999999945	0.166999999999945	0.0280000000000095	0.833000000000161	0.617424242424242	0	0.34469696969697	0	0.0378787878787879	0	0	0.166999999999945	0.166999999999945	0.0280000000000095	0.833000000000161	0.617424242424242	0	0.34469696969697	0	0.0378787878787879	0	0
320	Abdomen	A5 lateroventral expansion	2	1	NA	NA	0	0.945945945945946	0	0.0540540540540541	0	0	0	0	1	NA	NA	0	0.945945945945946	0	0.0540540540540541	0	0	0	0
321	Abdomen	A6 anterodistal color	3	0.16067823359551	0.193397042716371	0.0312162202529172	0.839321766404357	0.123123123123123	0.0720720720720721	0.48948948948949	0	0.133633633633634	0.181681681681682	0.378378378378378	0.16067823359551	0.193397042716371	0.0312162202529172	0.839321766404357	0.135135135135135	0.0660660660660661	0.495495495495495	0	0.123123123123123	0.18018018018018	0.351351351351351
322	Abdomen	A6 anteromedial color	3	0.167905705466438	0.0964864582295691	0.0160869760031786	0.832094294533647	0.196696696696697	0.033033033033033	0.468468468468468	0	0.0915915915915916	0.21021021021021	0.405405405405405	0.167905705466438	0.0964864582295691	0.0160869760031786	0.832094294533647	0.415915915915916	0.033033033033033	0.468468468468468	0	0.0825825825825826	0	0
323	Abdomen	A6 anteroproximal color	3	0.190768893756768	0.226313004082416	0.0437168176839553	0.809231106242873	0.187687687687688	0.018018018018018	0.468468468468468	0	0.115615615615616	0.21021021021021	0.351351351351351	0.190768893756768	0.226313004082416	0.0437168176839553	0.809231106242873	0.1996996996997	0.018018018018018	0.468468468468468	0	0.103603603603604	0.21021021021021	0.297297297297297
324	Abdomen	A6 posterodistal color	3	0.285992830827485	0.166966743005023	0.0479904411032577	0.714007169172506	0.405405405405405	0.0225225225225225	0.348348348348348	0	0.0165165165165165	0.207207207207207	0.162162162162162	0.285992830827485	0.166966743005023	0.0479904411032577	0.714007169172506	0.611111111111111	0.0225225225225225	0.348348348348348	0	0.018018018018018	0	0
325	Abdomen	A6 posteromedial color	3	0.333023349596627	8.71253609479239e-05	3.48501443791696e-05	0.666976650403152	0.698198198198198	0.012012012012012	0.279279279279279	0	0.0105105105105105	0	0	0.333023349596627	8.71253609479239e-05	3.48501443791696e-05	0.666976650403152	0.698198198198198	0.012012012012012	0.279279279279279	0	0.0105105105105105	0	0
326	Abdomen	A6 posteroproximal color	3	0.182003285870671	0.100014935776126	0.0180040824454768	0.817996714128971	0.303303303303303	0.0540540540540541	0.45045045045045	0	0.042042042042042	0.15015015015015	0.135135135135135	0.182003285870671	0.100014935776126	0.0180040824454768	0.817996714128971	0.451951951951952	0.0540540540540541	0.45045045045045	0	0.0435435435435435	0	0
327	Abdomen	A6 shininess	2	0.166999999999945	0.166999999999945	0.0280000000000095	0.833000000000161	0.617424242424242	0	0.34469696969697	0	0.0378787878787879	0	0	0.166999999999945	0.166999999999945	0.0280000000000095	0.833000000000161	0.617424242424242	0	0.34469696969697	0	0.0378787878787879	0	0
328	Abdomen	A6 dorsal width	2	1	NA	NA	0	0.945945945945946	0	0.0540540540540541	0	0	0	0	1	NA	NA	0	0.945945945945946	0	0.0540540540540541	0	0	0	0
329	Male terminalia	Epandrial phragma dorsal width	3	0.15401229712237	0.312059593746805	0.0480132430548658	0.84598770287735	0.103343465045593	0.0425531914893617	0.563829787234043	0	0.193009118541033	0.0972644376899696	0.108108108108108	0.15401229712237	0.312059593746805	0.0480132430548658	0.84598770287735	0.0900900900900901	0.252252252252252	0.346846846846847	0.012012012012012	0.193693693693694	0.105105105105105	0
330	Male terminalia	Epandrial phragma ventral width	3	0.227091406950122	0.571196853529775	0.130521905805017	0.772908593049896	0.207729468599034	0.00322061191626409	0.526570048309179	0	0.238325281803543	0.0241545893719807	0.027027027027027	0.227091406950122	0.571196853529775	0.130521905805017	0.772908593049896	0.213213213213213	0.0540540540540541	0.504504504504504	0.003003003003003	0.225225225225225	0	0
331	Male terminalia	Epandrial anteroventral expansion	3	0.148377725779161	0.360368565169733	0.0538664243751746	0.851622274220685	0.100600600600601	0.0780780780780781	0.528528528528528	0	0.192192192192192	0.100600600600601	0.405405405405405	0.148377725779161	0.360368565169733	0.0538664243751746	0.851622274220685	0.201201201201201	0.0990990990990991	0.504504504504504	0.003003003003003	0.192192192192192	0	0
332	Male terminalia	Epandrial microtrichosity	3	0.28596295927516	0.642918002588895	0.183957781539457	0.714037040724831	0.352852852852853	0.0720720720720721	0.504504504504504	0	0.0705705705705706	0	0	0.28596295927516	0.642918002588895	0.183957781539457	0.714037040724831	0.352852852852853	0.0720720720720721	0.504504504504504	0	0.0705705705705706	0	0
333	Male terminalia	Epandrial texture	2	1	NA	NA	0	0.945945945945946	0	0.0540540540540541	0	0	0	0	1	NA	NA	0	0.945945945945946	0	0.0540540540540541	0	0	0	0
334	Male terminalia	Epandrial dorsal connection	3	1	1	1	0	0.843843843843844	0.003003003003003	0.153153153153153	0	0	0	0	1	1	1	0	0.843843843843844	0.003003003003003	0.153153153153153	0	0	0	0
335	Male terminalia	Epandrial lower setae	4	0.272942098974483	0.599868067310781	0.163934183013117	0.727057901025875	0.147104851330203	0.134585289514867	0.555555555555556	0	0.0860719874804382	0.0766823161189358	0.162162162162162	0.272942098974483	0.599868067310781	0.163934183013117	0.727057901025875	0.18018018018018	0.183183183183183	0.512012012012012	0.00750750750750751	0.112612612612613	0.0045045045045045	0
336	Male terminalia	Epandrial lower setae type	2	1	NA	NA	0	0.945945945945946	0	0.0540540540540541	0	0	0	0	1	NA	NA	0	0.945945945945946	0	0.0540540540540541	0	0	0	0
337	Male terminalia	Epandrial upper setae	4	0.272995419695383	0.499987653091706	0.135994623120557	0.727004580304975	0.25752508361204	0.0551839464882943	0.561872909698997	0	0.0301003344481605	0.0953177257525084	0.0540540540540541	0.272995419695383	0.499987653091706	0.135994623120557	0.727004580304975	0.281144781144781	0.0858585858585859	0.528619528619529	0	0.0707070707070707	0.0336700336700337	0
338	Male terminalia	Epandrial ventral lobe	5	0.308149656477141	0.471346410434878	0.145185601911763	0.691850343522487	0.162251655629139	0.097682119205298	0.627483443708609	0	0.0596026490066225	0.0529801324503311	0.0555555555555556	0.308149656477141	0.471346410434878	0.145185601911763	0.691850343522487	0.157142857142857	0.177777777777778	0.558730158730159	0	0.0650793650793651	0.0412698412698413	0.0277777777777778
339	Male terminalia	Epandrial ventral lobe microtrichosity	3	0.285716220252955	0.499208403863386	0.142661107238894	0.714283779747035	0.39572192513369	0.017825311942959	0.488413547237077	0	0.053475935828877	0.0445632798573975	0.147058823529412	0.285716220252955	0.499208403863386	0.142661107238894	0.714283779747035	0.229946524064171	0.0142602495543672	0.491978609625668	0	0.221033868092692	0.0427807486631016	0.117647058823529
340	Male terminalia	Epandrial posteroventral margin shape	3	0.666872000398173	0.874894204918849	0.582840485910638	0.333127999601606	0.531194295900178	0.0285204991087344	0.427807486631016	0	0.0124777183600713	0	0	0.666872000398173	0.874894204918849	0.582840485910638	0.333127999601606	0.531194295900178	0.0285204991087344	0.427807486631016	0	0.0124777183600713	0	0
341	Male terminalia	Epandrial posteroventral margin sclerotization	4	0.600006422383968	0.499987553519865	0.30001110226039	0.399993577616105	0.547237076648841	0.0249554367201426	0.336898395721925	0	0.0017825311942959	0.089126559714795	0.0588235294117647	0.600006422383968	0.499987553519865	0.30001110226039	0.399993577616105	0.631016042780749	0.0249554367201426	0.336898395721925	0	0.0071301247771836	0	0
342	Male terminalia	Epandrial ventral lobe texture	3	1	NA	NA	0	0.884135472370767	0.0017825311942959	0.114081996434938	0	0	0	0	1	NA	NA	0	0.884135472370767	0.0017825311942959	0.114081996434938	0	0	0	0
343	Male terminalia	Epandrial posterior lobe size	3	1	NA	NA	0	0.535714285714286	0.0357142857142857	0.428571428571429	0	0	0	0	1	NA	NA	0	0.535714285714286	0.0357142857142857	0.428571428571429	0	0	0	0
344	Male terminalia	Epandrial posterior lobe shape	4	1	NA	NA	0	0.357142857142857	0.178571428571429	0.464285714285714	0	0	0	0	1	NA	NA	0	0.357142857142857	0.357142857142857	0.25	0.0357142857142857	0	0	0
345	Male terminalia	Epandrial posterior lobe texture	2	1	NA	NA	0	0.75	0	0.25	0	0	0	0	1	NA	NA	0	0.75	0	0.25	0	0	0	0
346	Male terminalia	Cercus connection to epandrium	3	0.666999999999886	0.75	0.5	0.332999999999893	0.707207207207207	0.00750750750750751	0.279279279279279	0	0.00600600600600601	0	0	0.666999999999886	0.75	0.5	0.332999999999893	0.707207207207207	0.00750750750750751	0.279279279279279	0	0.00600600600600601	0	0
347	Male terminalia	Cercal microtrichosity	4	0.250024195957383	0.550044807328395	0.138026486109682	0.749975804042617	0.0930930930930931	0.219219219219219	0.522522522522523	0	0.0615615615615616	0.103603603603604	0.216216216216216	0.250024195957383	0.550044807328395	0.138026486109682	0.749975804042617	0.12012012012012	0.336336336336336	0.405405405405405	0	0.138138138138138	0	0
348	Male terminalia	Cercal anteroventral expansion	2	1	NA	NA	0	0.945945945945946	0	0.0540540540540541	0	0	0	0	1	NA	NA	0	0.945945945945946	0	0.0540540540540541	0	0	0	0
349	Male terminalia	Cercal anterodorsal expansion	2	1	NA	NA	0	0.945945945945946	0	0.0540540540540541	0	0	0	0	1	NA	NA	0	0.945945945945946	0	0.0540540540540541	0	0	0	0
350	Male terminalia	Cercal lateral expansion	2	1	NA	NA	0	0.945945945945946	0	0.0540540540540541	0	0	0	0	1	NA	NA	0	0.945945945945946	0	0.0540540540540541	0	0	0	0
351	Male terminalia	Cercal ventral connection	2	1	NA	NA	0	0.945945945945946	0	0.0540540540540541	0	0	0	0	1	NA	NA	0	0.945945945945946	0	0.0540540540540541	0	0	0	0
352	Male terminalia	Cercal ventral lobe	2	0.289702479338811	0.159288260479962	0.0530960868266435	0.710297520661079	0.794294294294294	0	0.198198198198198	0	0.00750750750750751	0	0	0.289702479338811	0.159288260479962	0.0530960868266435	0.710297520661079	0.794294294294294	0	0.198198198198198	0	0.00750750750750751	0	0
353	Male terminalia	Cercal ventral lobe protrusion	3	1	NA	NA	0	0.166666666666667	0.166666666666667	0.666666666666667	0	0	0	0	1	NA	NA	0	0.166666666666667	0.166666666666667	0.666666666666667	0	0	0	0
354	Male terminalia	Cercal peg-like setae	3	0.399999999999854	0	0	0.600000000000218	0.744744744744745	0.00600600600600601	0.243243243243243	0	0.003003003003003	0.003003003003003	0	0.399999999999854	0	0	0.600000000000218	0.744744744744745	0.00750750750750751	0.24024024024024	0.0015015015015015	0.00600600600600601	0	0
355	Male terminalia	Surstylus	2	1	NA	NA	0	0.945945945945946	0	0.0540540540540541	0	0	0	0	1	NA	NA	0	0.945945945945946	0	0.0540540540540541	0	0	0	0
356	Male terminalia	Surstylar microtrichosity	4	0.500017176142587	0.250024892960271	0.125029871552325	0.499982823857413	0.646031746031746	0.0253968253968254	0.322222222222222	0	0.00634920634920635	0	0	0.500017176142587	0.250024892960271	0.125029871552325	0.499982823857413	0.646031746031746	0.0253968253968254	0.322222222222222	0	0.00634920634920635	0	0
357	Male terminalia	Surstylar prensisetae alignment	5	0.309167081549332	0.36032734242754	0.111545155829905	0.690832918450308	0.0817204301075269	0.18494623655914	0.565591397849462	0	0.0129032258064516	0.154838709677419	0.419354838709677	0.309167081549332	0.36032734242754	0.111545155829905	0.690832918450308	0.118279569892473	0.10752688172043	0.621505376344086	0.021505376344086	0.0236559139784946	0.10752688172043	0.129032258064516
358	Male terminalia	Surstylar prensisetae lateral expansion	2	1	NA	NA	0	0.935483870967742	0	0.0645161290322581	0	0	0	0	1	NA	NA	0	0.935483870967742	0	0.0645161290322581	0	0	0	0
359	Male terminalia	Surstylar prensisetae number	4	0.261749078960514	0.292396694214847	0.0768140495867469	0.738250921039675	0.290322580645161	0.0519713261648745	0.489247311827957	0	0.0788530465949821	0.0896057347670251	0.0833333333333333	0.261749078960514	0.292396694214847	0.0768140495867469	0.738250921039675	0.358181818181818	0.0672727272727273	0.465454545454545	0.00181818181818182	0.0854545454545454	0.0218181818181818	0.0277777777777778
360	Male terminalia	Surstylar inner setae	4	0.599376680275035	0.665910833416197	0.399064522552878	0.400623319725037	0.590384615384615	0.05	0.3	0	0.0596153846153846	0	0	0.599376680275035	0.665910833416197	0.399064522552878	0.400623319725037	0.590384615384615	0.05	0.3	0	0.0596153846153846	0	0
361	Male terminalia	Surstylar outer setae	3	0.209482126854524	0.495445733346662	0.104206213282882	0.79051787314538	0.284629981024668	0.0436432637571157	0.487666034155598	0	0.0853889943074004	0.0986717267552182	0.0285714285714286	0.209482126854524	0.495445733346662	0.104206213282882	0.79051787314538	0.317399617590822	0.0497131931166348	0.478011472275335	0	0.126195028680688	0.0286806883365201	0
362	Male terminalia	Surstylar outer setae type	2	1	NA	NA	0	0.942857142857143	0	0.0571428571428571	0	0	0	0	1	NA	NA	0	0.942857142857143	0	0.0571428571428571	0	0	0	0
363	Male terminalia	Surstylar anterodorsal lobe	5	0.443936074878159	0.666899780941835	0.295918600019951	0.556063925121968	0.218487394957983	0.0789915966386555	0.608403361344538	0	0.0117647058823529	0.0823529411764706	0.0857142857142857	0.443936074878159	0.666899780941835	0.295918600019951	0.556063925121968	0.233613445378151	0.127731092436975	0.559663865546218	0	0.0689075630252101	0.0100840336134454	0
364	Male terminalia	Surstylar connection to epandrium	3	1	1	1	0	0.927083333333333	0.0625	0.0104166666666667	0	0	0	0	1	1	1	0	0.927083333333333	0.0625	0.0104166666666667	0	0	0	0
365	Male terminalia	Decasternum	3	0.666999999999886	0.5	0.332999999999893	0.332999999999893	0.794294294294294	0.00600600600600601	0.198198198198198	0	0.0015015015015015	0	0	0.666999999999886	0.5	0.332999999999893	0.332999999999893	0.794294294294294	0.00600600600600601	0.198198198198198	0	0.0015015015015015	0	0
366	Male terminalia	Decasternum shape	3	0.827515085133834	0.741013641342228	0.654512197550543	0.172484914866105	0.797297297297297	0.0045045045045045	0.198198198198198	0	0	0	0	0.827515085133834	0.741013641342228	0.654512197550543	0.172484914866105	0.797297297297297	0.0045045045045045	0.198198198198198	0	0	0	0
367	Male terminalia	Decasternum lateral sclerotization	3	1	NA	NA	0	0.893393393393393	0.0015015015015015	0.105105105105105	0	0	0	0	1	NA	NA	0	0.893393393393393	0.0015015015015015	0.105105105105105	0	0	0	0
368	Male terminalia	Decasternum distal margin	2	0.5	0	0	0.5	0.893393393393393	0	0.105105105105105	0	0.0015015015015015	0	0	0.5	0	0	0.5	0.893393393393393	0	0.105105105105105	0	0.0015015015015015	0	0
369	Male terminalia	Decasternum connection to epandrium	2	1	NA	NA	0	0.945945945945946	0	0.0540540540540541	0	0	0	0	1	NA	NA	0	0.945945945945946	0	0.0540540540540541	0	0	0	0
370	Male terminalia	Decasternal dorsal arch	3	0.666999999999886	0.666999999999886	0.444000000000134	0.332999999999893	0.864705882352941	0.00196078431372549	0.0745098039215686	0	0	0.0588235294117647	0.0277777777777778	0.666999999999886	0.666999999999886	0.444000000000134	0.332999999999893	0.742857142857143	0.00476190476190476	0.246031746031746	0.00158730158730159	0.00476190476190476	0	0
371	Male terminalia	Decasternal dorsal arch to aedeagal apodeme	2	1	NA	NA	0	0.6	0	0.4	0	0	0	0	1	NA	NA	0	0.6	0	0.4	0	0	0	0
372	Male terminalia	Decasternal dorsal arch ventral expansion	3	0.669105496365513	0.00632281190879219	0.00632281190879219	0.330894503634268	0.1	0.1	0.7	0	0	0.1	0	0.669105496365513	0.00632281190879219	0.00632281190879219	0.330894503634268	0.1	0.1	0.6	0.1	0.1	0	0
373	Male terminalia	Decasternal dorsal arch layers	2	1	NA	NA	0	0.6	0	0.4	0	0	0	0	1	NA	NA	0	0.6	0	0.4	0	0	0	0
374	Male terminalia	Decasternal dorsal arch texture	2	1	1	1	0	0.4	0	0.6	0	0	0	0	1	1	1	0	0.4	0	0.6	0	0	0	0
375	Male terminalia	Decasternal dorsal arch scales	2	1	NA	NA	0	0	0	1	0	0	0	0	1	NA	NA	0	0	0	1	0	0	0	0
376	Male terminalia	Decasternal dorsl arch smarginal sclerotization	2	1	NA	NA	0	0.6	0	0.4	0	0	0	0	1	NA	NA	0	0.6	0	0.4	0	0	0	0
377	Male terminalia	Decasternal microtrichosity	2	0.495244249726177	0.485761226725082	0.242880613362541	0.504755750273822	0.83968253968254	0	0.157142857142857	0	0.00317460317460317	0	0	0.495244249726177	0.485761226725082	0.242880613362541	0.504755750273822	0.83968253968254	0	0.157142857142857	0	0.00317460317460317	0	0
378	Male terminalia	Decasternal position	3	0.332999999999893	0.429000000000075	0.143000000000021	0.666999999999886	0.566666666666667	0.0285714285714286	0.385714285714286	0	0.019047619047619	0	0	0.332999999999893	0.429000000000075	0.143000000000021	0.666999999999886	0.566666666666667	0.0285714285714286	0.385714285714286	0	0.019047619047619	0	0
379	Male terminalia	Hypandrium/epandrium length ratio	3	0.11866021109228	0.32233789704284	0.037755152842781	0.881339788907557	0.0705705705705706	0.114114114114114	0.570570570570571	0	0.117117117117117	0.127627627627628	0.189189189189189	0.11866021109228	0.32233789704284	0.037755152842781	0.881339788907557	0.121621621621622	0.178678678678679	0.504504504504504	0.0015015015015015	0.148648648648649	0.045045045045045	0
380	Male terminalia	Hypandrial lateral margin	6	0.457605446579648	0.628641093298821	0.287473264960629	0.542394553420353	0.204204204204204	0.0525525525525526	0.642642642642643	0	0.003003003003003	0.0975975975975976	0.108108108108108	0.457605446579648	0.628641093298821	0.287473264960629	0.542394553420353	0.237237237237237	0.0570570570570571	0.638138138138138	0	0.024024024024024	0.0435435435435435	0.0540540540540541
381	Male terminalia	Hypandrial anterior margin	4	0.332999999999893	0.143000000000021	0.0480000000000017	0.666999999999886	0.528528528528528	0.03003003003003	0.418918918918919	0	0.0225225225225225	0	0	0.332999999999893	0.143000000000021	0.0480000000000017	0.666999999999886	0.528528528528528	0.042042042042042	0.405405405405405	0.0015015015015015	0.0225225225225225	0	0
382	Male terminalia	Hypandrial posterior process	2	1	NA	NA	0	0.945945945945946	0	0.0540540540540541	0	0	0	0	1	NA	NA	0	0.945945945945946	0	0.0540540540540541	0	0	0	0
383	Male terminalia	Hypandrium to aedeagus alignment	2	1	NA	NA	0	0.945945945945946	0	0.0540540540540541	0	0	0	0	1	NA	NA	0	0.945945945945946	0	0.0540540540540541	0	0	0	0
384	Male terminalia	Gonopod ventral to dorsal halves	2	0.741013641342228	0.741013641342228	0.611520462013343	0.258986358657772	0.846846846846847	0	0.153153153153153	0	0	0	0	0.741013641342228	0.741013641342228	0.611520462013343	0.258986358657772	0.846846846846847	0	0.153153153153153	0	0	0	0
385	Male terminalia	Gonopod texture	2	1	NA	NA	0	0.945945945945946	0	0.0540540540540541	0	0	0	0	1	NA	NA	0	0.945945945945946	0	0.0540540540540541	0	0	0	0
386	Male terminalia	Gonopod dorsal branch shape	8	0.538008961465646	0.538015334063475	0.290013740914037	0.461991038534439	0.219047619047619	0.1	0.628571428571429	0	0.00634920634920635	0.046031746031746	0.111111111111111	0.538008961465646	0.538015334063475	0.290013740914037	0.461991038534439	0.114285714285714	0.241269841269841	0.482539682539683	0.00476190476190476	0.13968253968254	0.0174603174603175	0.0277777777777778
387	Male terminalia	Gonopod dorsal connection to each other	6	0.62503400378373	0.7860245942448	0.491046201334249	0.37496599621627	0.220720720720721	0.193693693693694	0.513513513513513	0	0.0045045045045045	0.0675675675675676	0.0810810810810811	0.62503400378373	0.7860245942448	0.491046201334249	0.37496599621627	0.280780780780781	0.193693693693694	0.513513513513513	0	0.012012012012012	0	0
388	Male terminalia	Gonopod dorsal connection (thin convex process)	2	1	NA	NA	0	0.75	0	0.25	0	0	0	0	1	NA	NA	0	0.75	0	0.25	0	0	0	0
389	Male terminalia	Gonopod dorsal connection (broad concave process)	2	1	NA	NA	0	0.333333333333333	0	0.666666666666667	0	0	0	0	1	NA	NA	0	0.333333333333333	0	0.666666666666667	0	0	0	0
390	Male terminalia	Gonopod dorsal connection (broad concave process) asymmetry	3	1	NA	NA	0	0	0	1	0	0	0	0	1	NA	NA	0	0	0	0.666666666666667	0.333333333333333	0	0	0
391	Male terminalia	Gonopod dorsal connection (thin concave process complete) sclerotization	2	0.500049785920542	9.95718410833416e-05	9.95718410833416e-05	0.499950214079458	0.3	0	0.6	0	0.1	0	0	0.500049785920542	9.95718410833416e-05	9.95718410833416e-05	0.499950214079458	0.3	0	0.6	0	0.1	0	0
392	Male terminalia	Gonopod ventral connection to hypandrium	3	0.5	0.856999999999972	0.429000000000075	0.5	0.34984984984985	0.027027027027027	0.519519519519519	0	0	0.103603603603604	0.108108108108108	0.5	0.856999999999972	0.429000000000075	0.5	0.34984984984985	0.027027027027027	0.519519519519519	0	0	0.103603603603604	0.108108108108108
393	Male terminalia	Gonopod ventral connection to each other	2	0.25	0.769000000000142	0.192000000000007	0.75	0.396825396825397	0	0.488888888888889	0	0.0936507936507937	0.0206349206349206	0.0277777777777778	0.25	0.769000000000142	0.192000000000007	0.75	0.396825396825397	0	0.488888888888889	0	0.0936507936507937	0.0206349206349206	0.0277777777777778
394	Male terminalia	Gonopod ventral setae and setulae	4	0.484779149656493	0.464198844966628	0.227061535397795	0.515220850343507	0.573573573573574	0.018018018018018	0.39039039039039	0	0.018018018018018	0	0	0.484779149656493	0.464198844966628	0.227061535397795	0.515220850343507	0.573573573573574	0.018018018018018	0.39039039039039	0	0.018018018018018	0	0
395	Male terminalia	Gonopod microtrichosity	4	0.749945235487404	0.66686707159204	0.499890470974808	0.250054764512596	0.701201201201201	0.0165165165165165	0.279279279279279	0	0.003003003003003	0	0	0.749945235487404	0.66686707159204	0.499890470974808	0.250054764512596	0.701201201201201	0.0165165165165165	0.279279279279279	0	0.003003003003003	0	0
396	Male terminalia	Aedeagus	2	0.500472966245146	0.500472966245146	0.250709449367719	0.499527033754854	0.797297297297297	0	0.153153153153153	0	0	0.0495495495495495	0.027027027027027	0.500472966245146	0.500472966245146	0.250709449367719	0.499527033754854	0.797297297297297	0	0.153153153153153	0	0	0.0495495495495495	0.027027027027027
397	Male terminalia	Aedeagus connection to apodeme	3	0.666999999999886	0.875	0.583000000000053	0.332999999999893	0.53219696969697	0.0170454545454545	0.435606060606061	0	0.0151515151515152	0	0	0.666999999999886	0.875	0.583000000000053	0.332999999999893	0.53219696969697	0.0170454545454545	0.435606060606061	0	0.0151515151515152	0	0
398	Male terminalia	Aedeagus dorsoventral curvature	3	0.185751369112741	0.321934830230057	0.0602943841481738	0.814248630886988	0.272727272727273	0.0998217468805704	0.508021390374332	0	0.0588235294117647	0.0606060606060606	0.0588235294117647	0.185751369112741	0.321934830230057	0.0602943841481738	0.814248630886988	0.272727272727273	0.0998217468805704	0.508021390374332	0	0.0588235294117647	0.0606060606060606	0.0588235294117647
399	Male terminalia	Aedeagus basal curvature	3	1	NA	NA	0	0.884135472370767	0.0017825311942959	0.114081996434938	0	0	0	0	1	NA	NA	0	0.884135472370767	0.0017825311942959	0.114081996434938	0	0	0	0
400	Male terminalia	Aedeagus submedially curvature	2	1	NA	NA	0	0.941176470588235	0	0.0588235294117647	0	0	0	0	1	NA	NA	0	0.941176470588235	0	0.0588235294117647	0	0	0	0
401	Male terminalia	Aedeagus apical curvature	4	1	NA	NA	0	0.828877005347594	0.0053475935828877	0.165775401069519	0	0	0	0	1	NA	NA	0	0.828877005347594	0.0053475935828877	0.165775401069519	0	0	0	0
402	Male terminalia	Aedeagus ventroapical curvature	2	1	NA	NA	0	0.941176470588235	0	0.0588235294117647	0	0	0	0	1	NA	NA	0	0.941176470588235	0	0.0588235294117647	0	0	0	0
403	Male terminalia	Aedeagus dorsoapical curvature	4	1	NA	NA	0	0.828877005347594	0.0053475935828877	0.165775401069519	0	0	0	0	1	NA	NA	0	0.828877005347594	0.0053475935828877	0.165775401069519	0	0	0	0
404	Male terminalia	Aedeagus length	3	0.182002688439624	0.182013591556223	0.0330032858707629	0.817997311560018	0.408477842003854	0.0192678227360308	0.483622350674374	0	0.0847784200385356	0.00385356454720617	0	0.182002688439624	0.182013591556223	0.0330032858707629	0.817997311560018	0.377896613190731	0.0516934046345811	0.486631016042781	0.0017825311942959	0.0819964349376114	0	0
405	Male terminalia	Aedeagus width	3	0.2401441800259	0.626209349795986	0.15108707557499	0.759855819974167	0.197860962566845	0.035650623885918	0.622103386809269	0	0.0303030303030303	0.114081996434938	0.147058823529412	0.2401441800259	0.626209349795986	0.15108707557499	0.759855819974167	0.222816399286988	0.0320855614973262	0.625668449197861	0	0.0409982174688057	0.0784313725490196	0.0882352941176471
406	Male terminalia	Aedeagus basal/apical width ratio	5	0.448347107438132	0.726336005177602	0.326278004580241	0.551652892561978	0.105169340463458	0.25668449197861	0.490196078431373	0	0.0944741532976827	0.053475935828877	0.352941176470588	0.448347107438132	0.726336005177602	0.326278004580241	0.551652892561978	0.142602495543672	0.25668449197861	0.490196078431373	0	0.0926916221033868	0.017825311942959	0.0294117647058824
407	Male terminalia	Aedeagus ventral expansion	4	0.5	0	0	0.5	0.67379679144385	0.0160427807486631	0.299465240641711	0	0.0106951871657754	0	0	0.5	0	0	0.5	0.67379679144385	0.0160427807486631	0.299465240641711	0	0.0106951871657754	0	0
408	Male terminalia	Aedeagus dorsal expansion	2	0.25	0	0	0.75	0.775401069518717	0	0.213903743315508	0	0.0106951871657754	0	0	0.25	0	0	0.75	0.775401069518717	0	0.213903743315508	0	0.0106951871657754	0	0
409	Male terminalia	Aedeagus lateral expansion	3	0.666999999999886	0	0	0.332999999999893	0.828877005347594	0.0035650623885918	0.165775401069519	0	0.0017825311942959	0	0	0.666999999999886	0	0	0.332999999999893	0.828877005347594	0.0035650623885918	0.165775401069519	0	0.0017825311942959	0	0
410	Male terminalia	Aedeagus medial width	2	0.999875535198646	0.999751070397292	0.999751070397292	0.000124464801354177	0.885918003565062	0	0.114081996434938	0	0	0	0	0.999875535198646	0.999751070397292	0.999751070397292	0.000124464801354177	0.885918003565062	0	0.114081996434938	0	0	0	0
411	Male terminalia	Aedeagus submedial width	2	1	NA	NA	0	0.941176470588235	0	0.0588235294117647	0	0	0	0	1	NA	NA	0	0.941176470588235	0	0.0588235294117647	0	0	0	0
412	Male terminalia	Aedeagus subapical width	3	1	NA	NA	0	0.884135472370767	0.0017825311942959	0.114081996434938	0	0	0	0	1	NA	NA	0	0.884135472370767	0.0017825311942959	0.114081996434938	0	0	0	0
413	Male terminalia	Aedeagus apical width	6	0.5	0	0	0.5	0.491978609625668	0.0499108734402852	0.443850267379679	0	0.0142602495543672	0	0	0.5	0	0	0.5	0.491978609625668	0.0641711229946524	0.427807486631016	0.0017825311942959	0.0142602495543672	0	0
414	Male terminalia	Aedeagus lateral texture	5	0.999970128447675	0.999850642238375	0.999850642238375	2.98715523250025e-05	0.725490196078431	0.0160427807486631	0.258467023172906	0	0	0	0	0.999970128447675	0.999850642238375	0.999850642238375	2.98715523250025e-05	0.725490196078431	0.0160427807486631	0.258467023172906	0	0	0	0
415	Male terminalia	Aedeagus microtrichosity	5	0.999950214079458	0.999751070397292	0.999751070397292	4.97859205416708e-05	0.725490196078431	0.0160427807486631	0.258467023172906	0	0	0	0	0.999950214079458	0.999751070397292	0.999751070397292	4.97859205416708e-05	0.725490196078431	0.0160427807486631	0.258467023172906	0	0	0	0
416	Male terminalia	Aedeagus basal forward protrusion	2	1	NA	NA	0	0.941176470588235	0	0.0588235294117647	0	0	0	0	1	NA	NA	0	0.941176470588235	0	0.0588235294117647	0	0	0	0
417	Male terminalia	Aedeagus dorsal cleft size	4	1	NA	NA	0	0.828877005347594	0.0053475935828877	0.165775401069519	0	0	0	0	1	NA	NA	0	0.828877005347594	0.0053475935828877	0.165775401069519	0	0	0	0
418	Male terminalia	Aedeagus dorsal cleft membrane	2	1	NA	NA	0	0.941176470588235	0	0.0588235294117647	0	0	0	0	1	NA	NA	0	0.941176470588235	0	0.0588235294117647	0	0	0	0
419	Male terminalia	Aedeagus dorsal cleft lateroanterad projection	2	1	NA	NA	0	0.941176470588235	0	0.0588235294117647	0	0	0	0	1	NA	NA	0	0.941176470588235	0	0.0588235294117647	0	0	0	0
420	Male terminalia	Aedeagus basal sclerotization	3	0.666999999999886	0.923000000000096	0.614999999999819	0.332999999999893	0.443850267379679	0.0338680926916221	0.520499108734403	0	0	0.0017825311942959	0	0.666999999999886	0.923000000000096	0.614999999999819	0.332999999999893	0.443850267379679	0.0338680926916221	0.520499108734403	0	0	0.0017825311942959	0
421	Male terminalia	Aedeagus apical sclerotization	3	1	1	1	0	0.467023172905526	0	0.532976827094474	0	0	0	0	1	1	1	0	0.467023172905526	0	0.532976827094474	0	0	0	0
422	Male terminalia	Aedeagus dorsomedioapical sclerotization	3	0.399999999999854	0.727000000000285	0.291000000000103	0.600000000000218	0.372549019607843	0.0017825311942959	0.506238859180036	0	0.0998217468805704	0.0196078431372549	0.0294117647058824	0.399999999999854	0.727000000000285	0.291000000000103	0.600000000000218	0.372549019607843	0.0017825311942959	0.506238859180036	0	0.0998217468805704	0.0196078431372549	0.0294117647058824
423	Male terminalia	Aedeagus dorsosubmedial texture	4	0.75	0	0	0.25	0.775401069518717	0.0089126559714795	0.213903743315508	0	0.0017825311942959	0	0	0.75	0	0	0.25	0.775401069518717	0.0089126559714795	0.213903743315508	0	0.0017825311942959	0	0
424	Male terminalia	Aedeagus ventrosubmedial texture	4	1	NA	NA	0	0.828877005347594	0.0053475935828877	0.165775401069519	0	0	0	0	1	NA	NA	0	0.828877005347594	0.0053475935828877	0.165775401069519	0	0	0	0
425	Male terminalia	Aedeagus apicomarginal texture	4	1	NA	NA	0	0.828877005347594	0.0053475935828877	0.165775401069519	0	0	0	0	1	NA	NA	0	0.828877005347594	0.0053475935828877	0.165775401069519	0	0	0	0
426	Male terminalia	Aedeagus ventrodistal texture	2	1	NA	NA	0	0.941176470588235	0	0.0588235294117647	0	0	0	0	1	NA	NA	0	0.941176470588235	0	0.0588235294117647	0	0	0	0
427	Male terminalia	Aedeagus dorsodistal texture	4	0.75	0	0	0.25	0.775401069518717	0.0089126559714795	0.213903743315508	0	0.0017825311942959	0	0	0.75	0	0	0.25	0.775401069518717	0.0089126559714795	0.213903743315508	0	0.0017825311942959	0	0
428	Male terminalia	Aedeagus dorsosubmedial dorsal protrusion	2	1	NA	NA	0	0.941176470588235	0	0.0588235294117647	0	0	0	0	1	NA	NA	0	0.941176470588235	0	0.0588235294117647	0	0	0	0
429	Male terminalia	Aedeagus dorsomedial dorsal projection	2	1	NA	NA	0	0.941176470588235	0	0.0588235294117647	0	0	0	0	1	NA	NA	0	0.941176470588235	0	0.0588235294117647	0	0	0	0
430	Male terminalia	Aedeagus mediolateral texture	2	1	NA	NA	0	0.941176470588235	0	0.0588235294117647	0	0	0	0	1	NA	NA	0	0.941176470588235	0	0.0588235294117647	0	0	0	0
431	Male terminalia	Aedeagus subapical texture	2	1	NA	NA	0	0.941176470588235	0	0.0588235294117647	0	0	0	0	1	NA	NA	0	0.941176470588235	0	0.0588235294117647	0	0	0	0
432	Male terminalia	Aedeagus ventrosubapical protrusions	3	1	NA	NA	0	0.884135472370767	0.0017825311942959	0.114081996434938	0	0	0	0	1	NA	NA	0	0.884135472370767	0.0017825311942959	0.114081996434938	0	0	0	0
433	Male terminalia	Aedeagus dorsosubapical protrusions	4	1	NA	NA	0	0.828877005347594	0.0053475935828877	0.165775401069519	0	0	0	0	1	NA	NA	0	0.828877005347594	0.0053475935828877	0.165775401069519	0	0	0	0
434	Male terminalia	Aedeagus dorsoapical protrusion	4	1	NA	NA	0	0.828877005347594	0.0053475935828877	0.165775401069519	0	0	0	0	1	NA	NA	0	0.828877005347594	0.0053475935828877	0.165775401069519	0	0	0	0
435	Male terminalia	Aedeagus ventrodistal protrusion	3	1	NA	NA	0	0.884135472370767	0.0017825311942959	0.114081996434938	0	0	0	0	1	NA	NA	0	0.884135472370767	0.0017825311942959	0.114081996434938	0	0	0	0
436	Male terminalia	Aedeagus apical shape	4	1	NA	NA	0	0.828877005347594	0.0053475935828877	0.165775401069519	0	0	0	0	1	NA	NA	0	0.828877005347594	0.0053475935828877	0.165775401069519	0	0	0	0
437	Male terminalia	Aedeagus apical asymmetry	2	1	NA	NA	0	0.941176470588235	0	0.0588235294117647	0	0	0	0	1	NA	NA	0	0.941176470588235	0	0.0588235294117647	0	0	0	0
438	Male terminalia	Inner paraphysis branches	4	0.428991934680947	0.666987453947909	0.285989993030014	0.57100806531905	0.398625429553265	0.0567010309278351	0.482817869415808	0	0.0223367697594502	0.0395189003436426	0.027027027027027	0.428991934680947	0.666987453947909	0.285989993030014	0.57100806531905	0.375375375375375	0.048048048048048	0.54954954954955	0	0.024024024024024	0.003003003003003	0
439	Male terminalia	Inner paraphyses sclerotization	4	0.602591357164409	0.00863785721397989	0.00647839291048492	0.397408642835665	0.428571428571429	0.0666666666666667	0.476190476190476	0	0.0285714285714286	0	0	0.602591357164409	0.00863785721397989	0.00647839291048492	0.397408642835665	0.428571428571429	0.0666666666666667	0.476190476190476	0	0.0285714285714286	0	0
440	Male terminalia	Inner paraphyses tip (in unbranched species)	4	1	NA	NA	0	0.357142857142857	0.178571428571429	0.464285714285714	0	0	0	0	1	NA	NA	0	0.357142857142857	0.392857142857143	0.25	0	0	0	0
441	Male terminalia	Inner paraphyses dorsal shape (in branched species)	2	1	NA	NA	0	0.5	0	0.5	0	0	0	0	1	NA	NA	0	0.5	0	0.5	0	0	0	0
442	Male terminalia	Inner paraphyses dorsal tip (in branched species)	2	1	NA	NA	0	0.5	0	0.5	0	0	0	0	1	NA	NA	0	0.5	0	0.5	0	0	0	0
443	Male terminalia	Inner paraphyses ventral branch size (in trifurcate species)	2	1	NA	NA	0	1	0	0	0	0	0	0	1	NA	NA	0	0.333333333333333	0	0.666666666666667	0	0	0	0
444	Male terminalia	Inner paraphyses median branch texture (in trifurcate species)	2	1	NA	NA	0	1	0	0	0	0	0	0	1	NA	NA	0	0.333333333333333	0	0.666666666666667	0	0	0	0
445	Male terminalia	Inner paraphyses median branch size (in trifurcate species)	2	1	NA	NA	0	1	0	0	0	0	0	0	1	NA	NA	0	0.333333333333333	0	0.666666666666667	0	0	0	0
446	Male terminalia	Inner paraphyses median branch tip shape (in trifurcate species)	2	1	NA	NA	0	1	0	0	0	0	0	0	1	NA	NA	0	0.333333333333333	0	0.666666666666667	0	0	0	0
447	Male terminalia	Inner paraphyses dorsal branch texture (in trifurcate species)	2	1	NA	NA	0	1	0	0	0	0	0	0	1	NA	NA	0	0.333333333333333	0	0.666666666666667	0	0	0	0
448	Male terminalia	Inner paraphyses dorsal branch size (in trifurcate species)	2	1	NA	NA	0	1	0	0	0	0	0	0	1	NA	NA	0	0.333333333333333	0	0.666666666666667	0	0	0	0
449	Male terminalia	Inner paraphyses dorsal branch tip shape (in trifurcate species)	2	1	NA	NA	0	1	0	0	0	0	0	0	1	NA	NA	0	0.333333333333333	0	0.666666666666667	0	0	0	0
450	Male terminalia	Inner paraphyses connection	3	1	NA	NA	0	0.25	0	0.75	0	0	0	0	1	NA	NA	0	0.166666666666667	0.333333333333333	0.5	0	0	0	0
451	Male terminalia	Outer paraphyses shape	6	0.999975057253809	0.999981330279797	0.999959524046599	2.49427461913771e-05	0.43993993993994	0.0135135135135135	0.546546546546547	0	0	0	0	0.999975057253809	0.999981330279797	0.999959524046599	2.49427461913771e-05	0.43993993993994	0.0915915915915916	0.468468468468468	0	0	0	0
452	Male terminalia	Outer paraphyses longer branch (in trifurcate species)	3	1	NA	NA	0	0.166666666666667	0	0.833333333333333	0	0	0	0	1	NA	NA	0	0.166666666666667	0	0.833333333333333	0	0	0	0
453	Male terminalia	Outer paraphyses ventral tip shape	6	0.500462959275116	0.168363785721343	0.0838434730658439	0.499537040724884	0.259770114942529	0.0551724137931034	0.514942528735632	0	0.032183908045977	0.137931034482759	0.133333333333333	0.500462959275116	0.168363785721343	0.0838434730658439	0.499537040724884	0.395402298850575	0.0850574712643678	0.480459770114943	0.00459770114942529	0.0344827586206897	0	0
454	Male terminalia	Outer paraphyses connection to gonopods	4	0.54920591456746	0.373008563178333	0.211110325599958	0.450794085432554	0.604761904761905	0.0142857142857143	0.331746031746032	0	0.00158730158730159	0.0476190476190476	0.0277777777777778	0.54920591456746	0.373008563178333	0.211110325599958	0.450794085432554	0.646031746031746	0.0206349206349206	0.322222222222222	0.00317460317460317	0.00793650793650794	0	0
455	Male terminalia	Outer paraphyses connestion	2	1	NA	NA	0	0.944444444444444	0	0.0555555555555556	0	0	0	0	1	NA	NA	0	0.944444444444444	0	0.0555555555555556	0	0	0	0
456	Male terminalia	Outer paraphyses setulae alignment	2	0.5	0	0	0.5	0.887394957983193	0	0.110924369747899	0	0.00168067226890756	0	0	0.5	0	0	0.5	0.887394957983193	0	0.110924369747899	0	0.00168067226890756	0	0
457	Male terminalia	Outer paraphyses microtrichosity	2	0.332999999999893	0	0	0.666999999999886	0.838095238095238	0	0.157142857142857	0	0.00476190476190476	0	0	0.332999999999893	0	0	0.666999999999886	0.838095238095238	0	0.157142857142857	0	0.00476190476190476	0	0
458	Male terminalia	Outer paraphyses peg-like setae number	2	1	NA	NA	0	0.944444444444444	0	0.0555555555555556	0	0	0	0	1	NA	NA	0	0.944444444444444	0	0.0555555555555556	0	0	0	0
459	Male terminalia	Outer paraphyses trichoid setae number	2	0.333058199741007	0.33311639948212	0.111077367320555	0.666941800258773	0.788888888888889	0	0.203174603174603	0	0.00793650793650794	0	0	0.333058199741007	0.33311639948212	0.111077367320555	0.666941800258773	0.788888888888889	0	0.203174603174603	0	0.00793650793650794	0	0
460	Male terminalia	Outer paraphyses setulae number	3	0.217294732649647	0.39903017026793	0.0874390122473549	0.78270526735045	0.319047619047619	0.0603174603174603	0.506349206349206	0	0.0301587301587302	0.0841269841269841	0.0555555555555556	0.217294732649647	0.39903017026793	0.0874390122473549	0.78270526735045	0.374603174603175	0.0666666666666667	0.5	0	0.0492063492063492	0.00952380952380952	0
461	Male terminalia	Outer paraphyses setulae position	3	0.16699955192666	0.499997510703973	0.0829996017126626	0.833000448073446	0.109756097560976	0.139372822299652	0.533101045296167	0	0.106271777003484	0.111498257839721	0.114285714285714	0.16699955192666	0.499997510703973	0.0829996017126626	0.833000448073446	0.114285714285714	0.13109243697479	0.551260504201681	0.00168067226890756	0.0941176470588235	0.107563025210084	0.0857142857142857
462	Male terminalia	Outer paraphyses connection to aedeagal apodeme	3	0.235443791695753	0.0686593647316603	0.0172848750373401	0.76455620830437	0.558730158730159	0.0126984126984127	0.385714285714286	0	0.0428571428571429	0	0	0.235443791695753	0.0686593647316603	0.0172848750373401	0.76455620830437	0.558730158730159	0.0126984126984127	0.385714285714286	0	0.0428571428571429	0	0
463	Male terminalia	Aedeagal apodeme/aedeagus length ratio	4	0.224103604500672	0.421441103256113	0.0948706561784601	0.775896395499461	0.0912778904665314	0.178498985801217	0.55578093306288	0	0.0425963488843813	0.13184584178499	0.21875	0.224103604500672	0.421441103256113	0.0948706561784601	0.775896395499461	0.0826612903225806	0.193548387096774	0.542338709677419	0	0.0967741935483871	0.0846774193548387	0.03125
464	Male terminalia	Aedeagal apodeme shape	3	0.501006024096385	0.00301204819277108	0.00200602409638554	0.498993975903615	0.746246246246246	0.0045045045045045	0.198198198198198	0	0.003003003003003	0.048048048048048	0.027027027027027	0.501006024096385	0.00301204819277108	0.00200602409638554	0.498993975903615	0.792792792792793	0.0045045045045045	0.198198198198198	0	0.0045045045045045	0	0
465	Male terminalia	Aedeagal apodeme anterior half in lateral view	2	0.0832614258687889	0.085743254007793	0.00726157522652829	0.9167385741312	0.322822822822823	0	0.468468468468468	0	0.114114114114114	0.0945945945945946	0.0810810810810811	0.0832614258687889	0.085743254007793	0.00726157522652829	0.9167385741312	0.415915915915916	0	0.468468468468468	0	0.115615615615616	0	0
466	Male terminalia	Aedeagal apodeme anterior half in ventral view	4	0.273000000000073	0.429000000000075	0.117000000000001	0.727000000000285	0.258258258258258	0.0405405405405405	0.536036036036036	0	0.0915915915915916	0.0735735735735736	0.0540540540540541	0.273000000000073	0.429000000000075	0.117000000000001	0.727000000000285	0.258258258258258	0.0645645645645646	0.510510510510511	0.0015015015015015	0.111111111111111	0.0540540540540541	0.0540540540540541
467	Male terminalia	Aedeagal apodeme posterior shape	2	0.333157970725772	0.333315941451651	0.111209997012878	0.666842029274007	0.8690036900369	0	0.014760147601476	0	0.116236162361624	0	0	0.333157970725772	0.333315941451651	0.111209997012878	0.666842029274007	0.8690036900369	0	0.014760147601476	0	0.116236162361624	0	0
468	Male terminalia	Aedeagal apodeme to hypandrial arms connection	2	1	NA	NA	0	0.945945945945946	0	0.0540540540540541	0	0	0	0	1	NA	NA	0	0.945945945945946	0	0.0540540540540541	0	0	0	0
469	Male terminalia	Ventral rod	3	0.295212336951131	0.599464602210538	0.17778039430446	0.704787663048821	0.366336633663366	0.0165016501650165	0.437293729372937	0	0.13036303630363	0.0495049504950495	0.27027027027027	0.295212336951131	0.599464602210538	0.17778039430446	0.704787663048821	0.292792792792793	0.003003003003003	0.5	0	0.171171171171171	0.033033033033033	0.0540540540540541
470	Male terminalia	Ventral rod shape	2	1	NA	NA	0	0.91304347826087	0	0.0869565217391304	0	0	0	0	1	NA	NA	0	0.91304347826087	0	0.0869565217391304	0	0	0	0
471	Male terminalia	Ventral rod to aedeagus alignment	2	1	1	1	0	0.83399209486166	0	0.16600790513834	0	0	0	0	1	1	1	0	0.83399209486166	0	0.16600790513834	0	0	0	0
472	Male terminalia	Ventral rod protrusion	3	1	NA	NA	0	0.8300395256917	0.00395256916996047	0.16600790513834	0	0	0	0	1	NA	NA	0	0.8300395256917	0.00395256916996047	0.16600790513834	0	0	0	0
473	Male terminalia	Ventral rod texture	2	1	NA	NA	0	0.91304347826087	0	0.0869565217391304	0	0	0	0	1	NA	NA	0	0.91304347826087	0	0.0869565217391304	0	0	0	0
474	Male terminalia	Ventral rod shape	3	1	NA	NA	0	0.8300395256917	0.00395256916996047	0.16600790513834	0	0	0	0	1	NA	NA	0	0.8300395256917	0.00395256916996047	0.16600790513834	0	0	0	0
475	Male terminalia	Ventral rod sclerotization	2	1	NA	NA	0	0.91304347826087	0	0.0869565217391304	0	0	0	0	1	NA	NA	0	0.91304347826087	0	0.0869565217391304	0	0	0	0
476	Male terminalia	Ventral rod microtrichosity	2	1	NA	NA	0	0.945945945945946	0	0.0540540540540541	0	0	0	0	1	NA	NA	0	0.945945945945946	0	0.0540540540540541	0	0	0	0
477	Male terminalia	Ventral rod/aedeagal apodeme length ratio	4	0.332999999999893	0.25	0.083000000000027	0.666999999999886	0.251082251082251	0.0735930735930736	0.562770562770563	0	0.108225108225108	0.00432900432900433	0	0.332999999999893	0.25	0.083000000000027	0.666999999999886	0.251082251082251	0.108225108225108	0.523809523809524	0.00432900432900433	0.112554112554113	0	0
478	Male terminalia	Ventral rod connection to hypandrium	3	1	NA	NA	0	0.3	0.1	0.6	0	0	0	0	1	NA	NA	0	0.3	0.1	0.6	0	0	0	0
479	Female terminalia	Cerci	2	1	1	1	0	1	0	0	0	0	0	0	1	1	1	0	1	0	0	0	0	0	0
480	Female terminalia	Tergite 8 sclerotized plates	2	0.500024892960271	4.97859205416708e-05	4.97859205416708e-05	0.499975107039729	0.893393393393393	0	0.105105105105105	0	0.0015015015015015	0	0	0.500024892960271	4.97859205416708e-05	4.97859205416708e-05	0.499975107039729	0.893393393393393	0	0.105105105105105	0	0.0015015015015015	0	0
481	Female terminalia	Oviscapt	2	1	1	1	0	1	0	0	0	0	0	0	1	1	1	0	1	0	0	0	0	0	0
482	Female terminalia	Oviscapt bristles	2	0.5	0.5	0.25	0.5	0.81505376344086	0	0.180645161290323	0	0.0043010752688172	0	0	0.5	0.5	0.25	0.5	0.81505376344086	0	0.180645161290323	0	0.0043010752688172	0	0
483	Female terminalia	Oviscapt dorsal shape	3	0.666999999999886	0.916999999999971	0.611000000000207	0.332999999999893	0.341269841269841	0.0343915343915344	0.518518518518518	0	0	0.105820105820106	0.142857142857143	0.666999999999886	0.916999999999971	0.611000000000207	0.332999999999893	0.341269841269841	0.0343915343915344	0.518518518518518	0	0	0.105820105820106	0.142857142857143
484	Female terminalia	Oviscapt ventral shape	3	0.39987732749164	0.768839141690872	0.307858757343416	0.600122672508433	0.259259259259259	0.0687830687830688	0.515873015873016	0	0.156084656084656	0	0	0.39987732749164	0.768839141690872	0.307858757343416	0.600122672508433	0.259259259259259	0.0687830687830688	0.515873015873016	0	0.156084656084656	0	0
485	Female terminalia	Oviscapt isthmus	2	0.25	0.727000000000285	0.181999999999915	0.75	0.330687830687831	0	0.507936507936508	0	0.0767195767195767	0.0846560846560847	0.142857142857143	0.25	0.727000000000285	0.181999999999915	0.75	0.330687830687831	0	0.507936507936508	0	0.0767195767195767	0.0846560846560847	0.142857142857143
486	Female terminalia	Oviscapt discal pegs	4	0.399235736333798	0.430959374688838	0.173770138404874	0.6007642636662	0.236467236467236	0.00284900284900285	0.58974358974359	0	0.150997150997151	0.0199430199430199	0.0740740740740741	0.399235736333798	0.430959374688838	0.173770138404874	0.6007642636662	0.250712250712251	0	0.586894586894587	0.0056980056980057	0.153846153846154	0.00284900284900285	0
487	Female terminalia	Oviscapt marginal pegs	4	0.257565468485537	0.211756447276662	0.0545497361346096	0.742434531514592	0.136752136752137	0.0712250712250712	0.603988603988604	0	0.122507122507123	0.0655270655270655	0.0740740740740741	0.257565468485537	0.211756447276662	0.0545497361346096	0.742434531514592	0.170940170940171	0.0541310541310541	0.621082621082621	0	0.136752136752137	0.0170940170940171	0
488	Female terminalia	Oviscapt peg shape at tip	3	1	NA	NA	0	0.849230769230769	0.00307692307692308	0.147692307692308	0	0	0	0	1	NA	NA	0	0.849230769230769	0.00307692307692308	0.147692307692308	0	0	0	0
489	Female terminalia	Inner subterminal ovisensilla length	3	0.365275863785594	0.497383799661459	0.184428507418081	0.634724136214351	0.452991452991453	0.0227920227920228	0.461538461538462	0	0.0626780626780627	0	0	0.365275863785594	0.497383799661459	0.184428507418081	0.634724136214351	0.452991452991453	0.0227920227920228	0.461538461538462	0	0.0626780626780627	0	0
490	Female terminalia	Inner subterminal ovisensilla curvature	3	0.22201593149464	0.222060788609048	0.0490193169371553	0.777984068505584	0.310541310541311	0.037037037037037	0.544159544159544	0	0.0227920227920228	0.0854700854700855	0.0740740740740741	0.22201593149464	0.222060788609048	0.0490193169371553	0.777984068505584	0.347578347578348	0.0769230769230769	0.501424501424501	0.00284900284900285	0.0712250712250712	0	0
