# Supplementary material for: Quantifying the extent of morphological homoplasy: A phylogenetic analysis of 490 characters in Drosophila
Source: Evol Lett. 2019 Apr 22;3(3):286–98. doi: 10.1002/evl3.115 (PMC6546384; doi:10.1002/evl3.115)
Supplement: Supplementary file 5 — Supporting Information [file EVL3-3-286-s005.txt]

#NEXUS
BEGIN DATA;
	DIMENSIONS NTAX=56 NCHAR=3727;
	FORMAT DATATYPE=DNA GAP=- MISSING=?;
MATRIX
Stegana_sp	TCTAGTATGAGAAATTGATGATTTAAGTCCTTCTTAAATGAGGCCAATTACCCATAGAGGGTGCCAGGCCCGTATAACATTAATGATTACTAGAAGGTGATTCCAAAGAGTCGTGTTGCTTGATAGTGCAGCACTAAGTTGGTGGTAAACTCCATCTAAAACTAAATATAACCATGAGACCGATAGTAAACAAGTACCGTGAGGGAAAGTTGAAAAGAACTCTGAATAGAGAGTTAAATAGTACGTGAAACTGCTTAGAGGTTAAGCCCGATGAACCTGAATATCCATTATGAAAAATTCATCATTAAAATTGTAATATCTTATTA-TATTATAATGATAGTGTGCATTTTTTTCATATAAGGACATTGTAATCTATTAACATATATATTTATCAAAAA…
Leucophenga_sp	TCTAGTATGAGAAATTAACGATTTAAGTCCTTCTTAAATGAGGCCACTTACCCATAGAGGGTGCCAGGCCCGTATAACGTTAATGATTACTAGAAGTCGTTTCCAAAGAGTCGTGTTGCTTGATAGTGCAGCACTAAGTGGGTGGTAAACTCCATCTAAAACTAAATATAACCATGAGACCGATAGTAAACAAGTACCGTGAGGGAAAGTTGAAAAGAACTCTGAATAGAGAGTTAAATAGTACGTGAAACTGCTTAGAGGTTAAGCCCGATGAACCTGAATATCCGTTATGGAAAATTCATCATTATAATTGTAATATTAAAA--ATATTATAATGATAGTGTGCATTTTTTCCATATAAGGACATTGTAATCTATTAACATTAATATTTATCAAAAA…
Amiota_sp	TCTAGTATGAGAAATTGACGATTTAAGTCCTTCTTAAATGAGGCCACTTACCCAAAGAGGGTGCCAGGCCCGTATTACGTTAATGATTACTAGAAGGCGTTTCCAAAGAGTCATGTTGCTTGATAGTGCAGCACTAAGTGGGTGGTAAACTCCATCTAAAACTAAATATAACCATGAGACCGATAGTAAACAAGTACCGTGAGGGAAAGTTGAAAAGAACTCTGAATAGAGAGTTAAATAGTACGTGAAACTGCTTAGAGGTTAAGCCCGATGAACCTGAATATCCATTTTGGAAAATTCATCATTAAAATTATAATATTTAAACAATATTGTAATGATAGTGTGCATTTTTTCCAAATAAGGACATTGTAATCTATTATCATAAATATTTATCAAAAA…
Gitona_sp	TCTAGTATGAGAAATTAACGATTTAAGTCCTTCTTAAATGAGGCCATTTACCCAAAGAGGGTGCCAGGCCCGTATAACGTTAATGATTACTAGAAGTCGTTTCCAAAGAGTCGTGTTGCTTGATAGTGCAGCACTAAGTGGGTGGTAAACTCCATCTAAAACTAAATATAACCATGAGACCGATAGTAAACAAGTACCGTGAGGGAAAGTTGAAAAGAACTCTGAATAGAGAGTTAAATAGTACGTGAAACTGCTTAGAGGTTAAGCCCGATGAACCTGAATATCCATTATGGAAAATTCATCATTAATATTTTAATATTTTAAAAATATTATAATAATAGTGTGCATTTTTTCCATATAAGGACATTGTGATCTATTAACATATA-ATTTATCAAAAA…
Cacoxenus_sp	TCTAGTATGAGAAATTAATGATTTAAGTCCTTCTTAAATGAGGCCACTTACCCAGAGAGGGTGCCAGGCCCGTATAACATTAATGATTACTAGAAGATGTTTCCAAAGAGTCGTGTTGCTTGATAGTGCAGCACTAAGTGGGTGGTAAACTCCATCTAAAACTAAATATAACCATGAGACCGATAGTAAACAAGTACCGTGAGGGAAAGTTGAAAAGAACTCTGAATAGAGAGTTAAATAGTACGTGAAACTGCTTAGAGGTTAAGCCCGATGAACCTGAATATCAATTATGGAAAATTCATCATTAGACTTATAATATTGTTTTAATATTATAATGATAGTGTGCATTTTTTCCGTATAATGACATTGTAATCTATTAACATAACTATTTATCAAAAA…
Phortica_sp	TCTAGTATGAGAAATTAATGATTTAAGTCCTTCTTAAATGAGGCCACTTACCCAAAGAGGGTGCCAGGCCCGTATAACATTAATGATTACTAGAAGACGTTTCCAAAGAGTCGTGTTGCTTGATAGTGCAGCACTAAGTGGGTGGTAAACTCCATCTAAAACTAAATATAACCATGAGACCGATAGTAAACAAGTACCGTGAGGGAAAGTTGAAAAGAACTCTGAATAGAGAGTTAAATAGTACGTGAAACTGCTTAGAGGTTAAGCCCGATGAACCTGAATATCCATTATGAAAAATTCATCATTAGACTTATAATATTAAAT--ATATTGTAATGATATTGTGCATTTTTTTCATATAAGGACATTGTAATCTATTAATATAAATATTTATCAAAAA…
Chymomyza_amoena	???????????????????????????????????????????????????????????????????????????????????????????????????????????????????????????????????????????????????????????????????????????????????????????????????????????????????????????????????????????????????????????????????????TTGCCCGATGAACCTGAATATCCGTTATGGGAAATTCATCATTAGAATTGTAATATCTTAAAAATATTATAATGATAGTGTGCATTTTTCCCATATAAGGACATTGTAATCTATTAATATTTTAATTTATCATAAA…
Chymomyza_costata	???????????????????????????????????????????????????????????????????????????????????????????????????????????????????????????????????????????????????????????????????????????????????????????????????????????????????????????????????????????????????????????????????????TTGCCCGATGAACCTGAATATCCGTTATGGGAAATTCATCATTAGAATTGTAATATTTTAAATATATTATAATGATAGTGTGCATTTTTCCCATATAAGGACATTGTAATCTATTAATATTTTAATTTATCATAAA…
Scaptodrosophila_coracinagroup	TCTAGTATGAGAAATTAATGATTTAAGTCCTTCTTAAATGAGGCCATTTACCCATAGAGGGTGCCAGGCCCGTATAACATTAATGATTACTAGATGGTGTTTCCAAAGAGTCGTGTTGCTTGATAGTGCAGCACTAAGTGGGTGGTAAACTCCATCTAAAACTAAATATAACCATGAGACCGATAGTAAACAAGTACCGTGAGGGAAAGTTGAAAAGAACTCTGAATAGAGAGTTAAATAGTACGTGAAACTGCTTAGAGGTTAAGCCCGATGAACCTGAATATCCATTATAGAAAATTCATCATTAGAATTGTGATATTTAAA-AATATTATAATAATAGTGTGCATTTTTTCTATATAAGGACATTGTAATCTATTAACATCAA-ATTTATCATAAA…
Scaptodrosophila_rufifronsgroup	TCTAGTATGAGAAATTAACGATTTAAGTCCTTCTTAAATGAGGCCATTTACCCATAGAGGGTGCCAGGCCCGTATAACGTTAATGATTACTAGATGATGTTTCCAAAGAGTCGTGTTGCTTGATAGTGCAGCACTAAGTGGGTGGTAAACTCCATCTAAAACTAAATATAACCATGAGACCGATAGTAAACAAGTACCGTGAGGGAAAGTTGAAAAGAACTCTGAATAGAGAGTTAAATAGTACGTGAAACTGCTTAGAGGTTAAGCCCGATGAACCTGAATATCCATTATGGGAAATTCATCATTATAATTATAATATTTAAT-AATATTATAATAATAGTGTGCATTTTTCCCATATAAGGACATTGTAATCTATTAGCATCAAAATTTATCATAAA…
Lordiphosa_sp	TCTAGTATGAGAAATTAACGATTTAAGTCCTTCTTAAATGAGGCCATTTACCCATAGAGGGTGCCAGGCCCGTATAACGTTAATGATTACTAGATGGTGTTTCCAAAGAGTCGTGTTGCTTGATAGTGCAGCACTAAGTGGGTGGTAAACTCCATCTAAAACTAAATATAACCATGAGACCGATAGTAAACAAGTACCGTGAGGGAAAGTTGAAAAGAACTCTGAATAGAGAGTTAAATAGTACGTGAAACTGCTTAGAGGTTAAGCCCGATGAACCTGAATATCCGTTATGGAAAATTCATCATTAGAGTTGTAATATTT-AATCATATTATAATAATAGTGTGCATTTTTTCCATATAAGGACATTGTAATCTATTAGCATAAGAATTTATCATAAA…
Drosophila_alpina	???????????????????????????????????????????????????????????????????????????????????????????????????????????????????????????????????????????????????????????????????????????????????????????????????????????????????????????????????????????????????????????????????????????????????????????????????????????????????????????????????????????????????????????????????????????????????????????????????????????????…
Drosophila_bifasciata	TCTAGTATGAGAAATTAACGATTTAAGTCCTTCTTAAATGAGGCCATTTACCCATAGAGGGTGCCAGGCCCGTATAACGTTAATGATTACTAGATGATGTTTCCAAAGAGTCGTGTTGCTTGATAGTGCAGCACTAAGTGGGTGGTAAACTCCATCTAAAACTAAATATAACCATGAGACCGATAGTAAACAAGTACCGTGAGGGAAAGTTGAAAAGAACTCTGAATAGAGAGTTAAACAGTACGTGAAACTGCTTAGAGGTTAAGCCCGATGAACCTGAATATCCGTTATGGAAAATTCATCATTAAAGTTGTAATATTT-AACAATATTATAATAATAGTGTGCATTTTTTCCATATAAGGACATTGTAATTTATTAGCATCCAAATTTATCATAAA…
Drosophila_helvetica	TCTAGTATGAGAAATTAACGATTTAAGTCCTTCTTAAATGAGGCCATTTACCCATAGAGGGTGCCAGGCCCGTATAACGTTAATGATTACTAGATGATGTTTCCAAAGAGTCGTGTTGCTTGATAGTGCAGCACTAAGTGGGTGGTAAACTCCATCTAAAACTAAATATAACCATGAGACCGATAGTAAACAAGTACCGTGAGGGAAAGTTGAAAAGAACTCTGAATAGAGAGTTAAACAGTACGTGAAACTGCTTAGAGGTTAAGCCCGATGAACCTGAATATCCGTTATGGAAAATTCATCATTAAAGTTGTAATATTT-GACAATATTATAATAATAGTGTGCATTTTTTCCATATAAGGACATTGTAATCTATTAGCATACAAATTTATCATAAA…
Drosophila_obscura	???????????????????????????????????????????????????????????????????????????????????????????????????????????????????????????????????????????????????????????????????????????????????????????????????????????????????????????????????????????????????????????????????????????????????????????????????????????????????????????????????????????????????????????????????????????????????????????????????????????????…
Drosophila_subobscura	TCTAGTATGAGAAATTAACGATTTAAGTCCTTCTTAAATGAGGCCATTTACCCATAGAGGGTGCCAGGCCCGTATAACGTTAATGATTATTAGATGATGTTTCCAAAGAGTCGTGTTGCTTGATAGTGCAGCACTAAGTGGGTGGTAAACTCCATCTAAAACTAAATATAACCATGAGACCGATAGTAAACAAGTACCGTGAGGGAAAGTTGAAAAGAACTCTGAATAGAGAGTTAAACAGTACGTGAAACTGCTTAGAGGTTAAGCCCGATGAACCTGAATATCCGTTATGGAAAATTCATCATTAAAGTTGTAATATTT-AACAATATTATAATAATAGTGTGCATTTTTTCCATATAAGGACATTGTAATCTATTAGCATCCAAATTTATCATAAA…
Drosophila_asahinai	???????????????????????????????????????????????????????????????????????????????????????????????????????????????????????????????????????????????????????????????????????????????????????????????????????????????????????????????????????????????????????????????????????????????????????????????????????????????????????????????????????????????????????????????????????????????????????????????????????????????…
Drosophila_rufa	?????????????????????????????????????????????????????????????????????????????????????????????????????????????????????????????????????????????????????????????????????????????????????????????????????????????????????????????????????????????????????????????????????????GCCCGATGAACCTGAATATCCGTTATGGAAAATTCATCATTAGAATTGTAATATTT-ATAAATATTATGATAATAGTGTGCATTTTTTCCATATAAGGACATTGTAATCTATTAGCATCATTATTTATCATAAA…
Drosophila_auraria	???????????????????????????????????????????????????????????????????????????????????????????????????????????????????????????????????????????????????????????????????????????????????????????????????????????????????????????????????????????????????????????????????????TTGCCCGATGAACCTGAATATCCGTTATGGAAAATTCATCATTAGAATTGTAATATTT-AATAATATTATGATAATAGTGTGCATTTTTTCCATATAAGGACATTGTAATCTATTAGCATCCAAATTTATCATAAA…
Drosophila_kikkawai	???????????????????????????????????????????????????????????????????????????????????????????????????????????????????????????????????????????????????????????????????????????????????????????????????????????????????????????????????????????????????????????????????????????????????????????????????????????????????????????????????????????????????????????????????????????????????????????????????????????????…
Drosophila_ananassae	TCTAGTATGAGAAATTAACGATTTAAGTCCTTCTTAAATGAGGCCATTTACCCATAGAGGGTGCCAGGCCCGTATAACGTTAATGATTACTAGATGATGTTTCCAAAGAGTCGTGTTGCTTGATAGTGCAGCACTAAGTGGGTGGTAAACTCCATCTAAAACTAAATATAACCATGAGACCGATAGTAAACAAGTACCGTGAGGGAAAGTTGAAAAGAACTCTGAATAGAGAGTTAAATAGTACGTGAAACTGCTTAGAGGTTAAGCCCGATGAACCTGAATATCCGTTATGGAAAATTCATCATTAAAGTTATAATATTT-AACAATATTATACAAATAATGTGCATTTTTTCCATATAAGGACATTGTAATCTATTAACATT-AAATTTATCATAAA…
Drosophila_bipectinata	?????????????????????????????????????????????????????????????????????????????????????????????????????????????????????????????????????????????????????????????????????????????????????????????????????????????????????????????????????????????????????????????????????????GCCCGATGAACCTGAATATCCGTTATGGAAAATTCATCATTAAAGTTATAATATTT-AACAATATTATACAAATAATGTGCATTTTTTCCATATAAGGACATTGTAATCTATTAACATTTAAATTTATCATAAA…
Drosophila_ficusphila	???????????????????????????????????????????????????????????????????????????????????????????????????????????????????????????????????????????????????????????????????????????????????????????????????????????????????????????????????????????????????????????????????????????????????????????????????????????????????????????????????????????????????????????????????????????????????????????????????????????????…
Drosophila_suzukii	????????????????????????????????????????????????????????????????????????????????????????????????????????????????????????????????????ACTAAGTGGGTGGTAAACTCCATCTAAAACTAAATATAACCATGAGACCGATAGTAAACAAGTACCGTGAGGGAAAGTTGAAAAGAACTCTGAATAGAGAGTTAAACAGTACGTGAAACTGCTTAGAGGTTAAGCCCGATGAACCTGAATATCCGTTATGGAAAATTCATCATTAAAATTGTAATATTT-AACAATATTATGATAATAGTGTGCATTTTTTCCATATAAGGACATTGTAATCTATTAGCATCAAAATTTATCATAAA…
Drosophila_takahashii	TCTAGTATGAGAAATTAACGATTTAAGTCCTTCTTAAATGAGGCCATTTACCCATAGAGGGTGCCAGGCCCGTATAACGTTAATGATTACTAGATGATGTTTCCAAAGAGTCGTGTTGCTTGATAGTGCAGCACTAAGTGGGTGGTAAACTCCATCTAAAACTAAATATAACCATGAGACCGATAGTAAACAAGTACCGTGAGGGAAAGTTGAAAAGAACTCTGAATAGAGAGTTAAACAGTACGTGAAACTGCTTAGAGGTTAAGCCCGATGAACCTGAATATCCGTTATGGAAAATTCATCATTAAAATTGTAATATTT-AACAATATTATGATAATAGTGTGCATTTTTTCCATATAAGGACATTGTAATCTATTAGCATCCAAATTTATCATAAA…
Drosophila_melanogaster	TCTAGTATGAGAAATTAACGATTTAAGTCCTTCTTAAATGAGGCCATTTACCCATAGAGGGTGCCAGGCCCGTATAACGTTAATGATTACTAGATGATGTTTCCAAAGAGTCGTGTTGCTTGATAGTGCAGCACTAAGTGGGTGGTAAACTCCATCTAAAACTAAATATAACCATGAGACCGATAGTAAACAAGTACCGTGAGGGAAAGTTGAAAAGAACTCTGAATAGAGAGTTAAACAGTACGTGAAACTGCTTAGAGGTTAAGCCCGATGAACCTGAATATCCGTTATGGAAAATTCATCATTAAAATTGTAATATTT-AATAATATTATGAGAATAGTGTGCATTTTTTCCATATAAGGACATTGTAATCTATTAGCATCCAAATTTATCATAAA…
Drosophila_simulans	TCTAGTATGAGAAATTAATGATTTAAGTCCTTCTTAAATGAGGCCATTTACCCATAGAGGGTGCCAGGCCCGTATAACGTTAATGATTACTAGATGATGTTTCCAAAGAGTCGTGTTGCTTGATAGTGCAGCACTAAGTGGGTGGTAAACTCCATCTAAAACTAAATATAACCATGAGACCGATAGTAAACAAGTACCGTGAGGGAAAGTTGAAAAGAACTCTGAATAGAGAGTTAAACAGTACGTGAAACTGCTTAGAGGTTAAGCCCGATGAACCTGAATATCCGTTATGGAAAATTCATCATTAAAATTGTAATATTT-AATAATATTATAAGAATAATGTGCATTTTTTCCATATAAGGACATTGTAATCTATTAGCATCCAAATTTATCATAAA…
Drosophila_yakuba	TCTAGTATGAGAAATTAACGATTTAAGTCCTTCTTAAATGAGGCCATTTACCCACAGAGGGTGCCAGGCCCGTATAACGTTAATGATTACTAGATGATGTTTCCAAAGAGTCGTGTTGCTTGATAGTGCAGCACTAAGTGGGTGGTAAACTCCATCTAAAACTAAATATAACCATGAGACCGATAGTAAACAAGTACCGTGAGGGAAAGTTGAAAAGAACTCTGAATAGAGAGTTAAACAGTACGTGAAACTGCTTAGAGGTTAAGCCCGATGAACCTGAATATCCGTTATGGAAAATTCATCATTAAAATTGTAATATTT-AATAATATTATAAGGATAGTGTGCATTTTTTCCATATAAGGACATTGTAATCTATTAGCATCCAAATTTATCATAAA…
Drosophila_busckii	TCTAGTATGAGAAATTAACGATTTAAGTCCTTCTTAAATGAGGCCATTTACCCAAAGAGGGTGCCAGGCCCGTATAACGTTAATGATTACTGGATGATGTTTTCAAAGAGTCGTGTTGCTTGATAGTGCAGCACTAAGTGGGTGGTAAACTCCATCTAAAACTAAATATAACCATGAGACCGATAGTAAACAAGTACCGTGAGGGAAAGTTGAAAAGAACTCTGAATAGAGAGTTAAATAGTACGTGAAACTGCTTAGAGGTTAAGCCCGATGAACCTGAATATCCATTATGGAAAATTCATCATTAGAATTGTAATATTT-AACAATATTATAATAATAGTGTGCATTTTTTCCATATAAGGACATTGTAATCTATTAGTATTA-AATTTATCATACA…
Dettopsomyia_nigrovittata	TCTAGTATGAGAAATTAACGATTTAAGTCCTTCTTAAATGAGGCCATTTACCCATAGAGGGTGCCAGGCCCGTATAACGTTAATGATTACTAGATGGTGCTTCCAAAGAGTCGTGTTGCTTGATAGTGCAGCACTAAGTGGGTGGTAAACTCCATCTAAAACTAAATATAACCATGAGACCGATAGTAAACAAGTACCGTGAGGGAAAGTTGAAAAGAACTCTGAATAGAGAGTTAAATAGTACGTGAAACTGCTTAGAGGTTAAGCCCGATGAACCTGAATATCCGTTATGGAAAATTCATCATTAGAATTGTAATATT-AAATCATATTATAATAATAGTGTGCATTTTTTCCATATAAGGACATTGTAATCTATTAGTATTTAAATTTATCAAAAA…
Hirtodrosophila_cameraria	TCTAGTATGAGAAATTAACGATTTAAGTCCTTCTTAAATGAGGCCATTTACCCATAGAGGGTGCCAGGCCCGTATAACGTTAATGATTACTAGATGGTGTTTCCAAAGAGTCGTGTTGCTTGATAGTGCAGCACTAAGTGGGTGGTAAACTCCATCTAAAACTAAATATAACCATGAGACCGATAGTAAACAAGTACCGTGAGGGAAAGTTGAAAAGAACTCTGAATAGAGAGTTAAATAGTACGTGAAACTGCTTAGAGGTTAAGCCCGATGAACCTGAATATCCGTTATGGAAAATTCATCATTAGAGTTGTAATATTTAAACAATATTATAATAATAGTGTGCATTTTTTCCATATAAGGACATTGTAATCTATTAGCAATC-AATTTATCAAAAA…
Hirtodrosophila_confusa	???????????????????????????????????????????????????????????????????????????????????????????????????????????????????????????????????????????????????????????????????????????????????????????????????????????????????????????????????????????????????????????????????????????????????????????????????????????????????????????????????????????????????????????????????????????????????????????????????????????????…
Hirtodrosophila_alboralis	TCTAGTATGAGAAATTAACGATTTAAGTCCTTCTTAAATGAGGCCATTTACCCAAAGAGGGTGCCAGGCCCGTATAACGTTAATGATTACTAGATGGTGTTTCCAAAGAGTCGTGTTGCTTGATAGTGCAGCACTAAGTTGGTGGTAAACTCCATCTAAAACTAAATATAACCATGAGACCGATAGTAAACAAGTACCGTGAGGGAAAGTTGAAAAGAACTCTGAATAGAGAGTTAAATAGTACGTGAAACTGCTTAGAGGTTAAGCCCGATGAACCTGAATATCCGTTATGGAAAATTCATCATTAGAGTTGTAGTATTTAAATAATATTATAATAATAGTGTGCATTTTTTCCATATAAGGACATTGTAATCTATTAGCAATAAA-TTTATCAAAAA…
Mycodrosophila_sp	TCTAGTATGAGAAATTAACGATTTAAGTCCTTCTTAAATGAGGCCATTTACCCATAGAGGGTGCCAGGCCCGTATAACGTTAATGATTACTAGATGGTGTTTCCAAAGAGTCGTGTTGCTTGATAGTGCAGCACTAAGTGGGTGGTAAACTCCATCTAAAACTAAATATAACCATGAGACCGATAGTAAACAAGTACCGTGAGGGAAAGTTGAAAAGAACTCTGAATAGAGAGTTAAATAGTACGTGAAACTGCTTAGAGGTTAAGCCCGATGAACCTGAATATCCATTATGGAAAATTCATCATTAGAATTGTAATATTTAAACA-TATTATAATAATAGTGTGCATTTTTTCCATATAAGGACATTGTAATCTATTAGCAAAATAATTTATCAAAAA…
Drosophila_repletoides	???????????????????????????????????????????????????????????????????????????????????????????????????????????????????????????????????????????????????????????????????????????????????????????????????????????????????????????????????????????????????????????????????????????????????????????????????????????????????????????????????????????????????????????????????????????????????????????????????????????????…
Liodrosophila_aerea	???????????????????????????????????????????????????????????????????????????????????????????????????????????????????????????????????????????????????????????????????????????????????????????????????????????????????????????????????????????????????????????????????????????????????????????????????????????????????????????????????????????????????????????TTTTTTCCATATAAGGACATTGTAACTTATTAGTAAT--AATTTATCAAAAA…
Drosophila_immigrans	TNTAGTATGAGAAATTAACGATTTAAGTCCTTTTTAAATGAGCCCATTAACCCATAGAGGGGGCCAGGCCCGTATAACGTTAATGATTATTAGATGATGTTTCCAAAGAGTCGTGTTGCTTGATAGTGCAGCACTAAGTGGGTGGTAAACTCCATCTAAAACTAAATATAACCATGAGACCGATAGTAAACAAGTACCGTGAGGGAAAGTTGAAAAGAACTCTGAATAGAGAGTTAAATAGTACGTGAAACTGCTTAGAGGTTAAGCCCGATGAACCTGAATATCCGTTATGGAAAATTCATCATTAGAATTGTAATATTTAATCA-TATTATAACGATAGTGTGCATTTTTTCCATATAAGGACATTGTAATCTATTAGCATTA-AATTTATCAAACA…
Drosophila_nasuta	TCTAGTATGAGAAATTAACGATTTAAGTCCTTCTTAAATGAGGCCATTTACCCATAGAGGGTGCCAGGCCCGTATAACGTTAATGATTATTAGATGATGTTTCCAAAGAGTCGTGTTGCTTGATAGTGCAGCACTAAGTGGGTGGTAAACTCCATCTAAAACTAAATATAACCATGAGACCGATAGTAAACAAGTACCGTGAGGGAAAGTTGAAAAGAACTCTGAATAGAGAGTTAAATAGTACGTGAAACTGCTTAGAGGTTAAGCCCGATGAACCTGAATATCCGTTATGGAAAATTCATCATTAGAATTGTAATATTTAATCA-TATTATAACGATAGTGTGCATTTTTTCCATATAAGGACATTGTAATCTATTAGCATTGGAATTTATCAAACA…
Drosophila_kuntzei	???????????????????????????????????????????????????????????????????????????????????????????????????????????????????????????????????????????????????????????????????????????????????????????????????????????????????????????????????????????????????????????????????????????????????????????????????????????????????????????????????????????????????????????????????????????????????????????????????????????????…
Drosophila_limbata	???????????????????????????????????????????????????????????????????????????????????????????????????????????????????????????????????????????????????????????????????????????????????????????????????????????????????????????????????????????????????????????????????????????????????????????????????????????????????????????????????????????????????????????????????????????????????????????????????????????????…
Drosophila_phalerata	TCTAGTATGAGAAATTAACGATTTAAGTCCTTCTTAAATGAGGCCATTTACCCATAGAGGGTGCCAGGCCCGTATAACGTTAATGATTATTAGATGGTGTTTCCAAAGAGTCGTGTTGCTTGATAGTGCAGCACTAAGTGGGTGGTAAACTCCATCTAAAACTAAATATAACCATGAGACCGATAGTAAACAAGTACCGTGAGGGAAAGTTGAAAAGAACTCTGAATAGAGAGTTAAATAGTACGTGAAACTGCTTAGAGGTTAAGCCCGATGAACCTGAATATCCATTATGGAAAATTCATCATTAGAATTGTAATATTTAAACAATATTATAATAATAGTGTGCATTTTTTCCATATAAGGACATTGTAATCTATTAGTATTT-AATTTATCAAAAA…
Drosophila_funebris	TCTAGTATGAGAAATTAACGATTTAAGTCCTTCTTAAATGAGGCCATTTACCCATAGAGGGTGCCAGGCCCGTATAACGTTAATGATTACTAGATGGTGTTTCCAAAGAGTCGTGTTGCTTGATAGTGCAGCACTAAGTGGGTGGTAAACTCCATCTAAAACTAAATATAACCATGAGACCGATAGTAAACAAGTACCGTGAGGGAAAGTTGAAAAGAACTCTGAATAGAGAGTTAAATAGTACGTGAAACTGCTTAGAGGTTAAGCCCGATGAACCTGAATATCCGTTATGGAAAATTCATCATTAGAATTGTAATATATAATCA-TATTATAATAATAGTGTGCATTTTTTCCATATAAGGACATTGTAATCTATTAGTATTA-AATTTATCAAAAA…
Drosophila_testacea	TCTAGTATGAGAAATTAACGATTTAAGTCCTTCTTAAATGAGGCCATTTACCCATAGAGGGTGCCAGGCCCGTATAACGTTAATGATTATTAGATGGTGTTTCCAAAGAGTCGTGTTGCTTGATAGTGCAGCACTAAGTGGGTGGTAAACTCCATCTAAAACTAAATATAACCATGAGACCGATAGTAAACAAGTACCGTGAGGGAAAGTTGAAAAGAACTCTGAATAGAGAGTTAAATAGTACGTGAAACTGCTTAGAGGTTAAGCCCGATGAACCTGAATATCCGTTATGGAAAATTCATCATTAGAATTGTAATATTTAAACA-TATTATAAGGATAGTGTGCATTTTTTCCATATAAGGACATTGTAATCTATTAGTATAC-AATTTATCAAAAA…
Drosophila_histrio	TCTAGTATGAGAAATTAACGATTTAAGTCCTTCTTAAATGAGGCCATTTACCCATAGAGGGTGCCAGGCCCGTATAACGTTAATGATTATTAGATGGTGTTTCCAAAGAGTCGTGTTGCTTGATAGTGCAGCACTAAGTGGGTGGTAAACTCCATCTAAAACTAAATATAACCATGAGACCGATAGTAAACAAGTACCGTGAGGGAAAGTTGAAAAGAACTCTGAATAGAGAGTTAAATAGTACGTGAAACTGCTTAGAGGTTAAGCCCGATGAACCTGAATATCCGTTATGGAAAATTCATCATTAGAATTGTAATATTTAAGCA-TATTATAATAATAGTGTGCATTTTTTCCATATAAGGACATTGTAATCTATTAGTATCT-AATTTATCAAAAA…
Drosophila_quadrilineata	TCTAGTATGAGAAGTTAACGATTTAAGTCCTTCTTAAATGAGGCCATTTACCCACAGAGGGTGCCAGGCCCGTATAACGTTAATGATTACTAGATGGTGTTTCCGAAGAGTCGTGTTGCTTGATAGTGCAGCACTAAGTGGGTGGTAAACTCCATCTAAAACTAAATATAACCATGAGACCGATAGTAAACAAGTACCGTGAGGGAAAGTTGAAAAGAACTCTGAATAGAGAGTTAAATAGTACGTGAAACTGCTTAGAGGTTAAGCCCGATGAACCTGAATATCCGTTATGGAAAATTCATCATTAGAGTTGTAATATTTTATCA-TATTATAATAATAGTGTGCATTTTTTCCATATAAGGACATTGTAATCTATTAGTATAACAATTTATCAAAAA…
Microdrosophila_sp	???????????????????????????????????????????????????????????????????????????????????????????????????????????????????????????????????????????????????????????????????????????????????????????????????????????????????????????????????????????????????????????????????????????????????????????????????????????????????????????????????????????????????????????????????????????????????????????????????????????????…
Drosophila_lacertosa	TNTAGTATGAGAAATTAACGATTTAAGTCCTTCTTAAATGAGGCCATTTACCCATAGAGGGTGCCAGGCCCGTATAACGTTAATGATTACTAGATG-TGTT-CCAAAGAGTCGTGTTGCTTGATAGTGCAGCACTAAGTGGGTGGTAAACTCCATCTAAAACTAAATATAACCATGAGACCGATAGTAAACAAGTACCGTGAGGGAAAGTTGAAAAGAACTCTGAATAGAGAGTTAAATAGTACGTGAAACTGCTTAGAGGTTAAGCCCGATGAACCTGAATATCCGTTATGGAAAATTCATCATTAGAATTGTAGTATTTAAACA-TATTATAATAATAGTGTGCATTTTTTCCATATAAGGACATTGTAATCTATTAGCATAA-AATTTATCAAAAA…
Drosophila_repleta	???????????????????????????????????????????????????????????????????????????????????????????????????????????????????????????????????????????????????????????????????????????????????????????????????????????????????????????????????????????????????????????????????????????????????????????????????????????????????????????????????????????????????????????????????????????????????????????????????????????????…
Drosophila_hydei	???????????????????????????????????????????????????????????????????????????????????????????????????????????????????????????????????????????????????????????????????????????????????????????????????????????????????????????????????????????????????????????????????????????????????????????????????????????????????????????????????????????????????????????????????????????????????????????????????????????????…
Drosophila_ezoana	???????????????????????????????????????????????????????????????????????????????????????????????????????????????????????????????????????????????????????????????????????????????????????????????????????????????????????????????????????????????????????????????????????????????????????????????????????????????????????????????????????????????????????????????????????????????????????????????????????????????…
Drosophila_virilis	TCTAGTATGAGAAGTTAACGATTTAAGTCCTTCTTAAATGAGGCCATTTACCCATAGAGGGTGCCAGGCCCGTATAACGTTAATGATTACTAGATGGTGTTTCCAAAGAGTCGTGTTGCTTGATAGTGCAGCACTAAGTGGGTGGTAAACTCCATCTAAAACTAAATATAACCATGAGACCGATAGTAAACAAGTACCGTGAGGGAAAGTTGAAAAGAACTCTGAATAGAGAGTTAAATAGTACGTGAAACTGCTTAGAGGTTAAGCCCGATGAACCTGAATATCCGTTATGGAAAATTCATCATTAGAATTGTAATATTTAAACA-TATTATAATAATAGTGTGCATTTTTTCCATATAAGGACATTGTAATCTATTAGCATAA-TATTTATCATAAA…
Drosophila_lummei	TCTAGTATGAGAAGTTAACGATTTAAGTCCTTCTTAAATGAGGCCATTTACCCATAGAGGGTGCCAGGCCCGTATAACGTTAATGATTACTAGATGGTGTTTCCAAAGAGTCGTGTTGCTTGATAGTGCAGCACTAAGTGGGTGGTAAACTCCATCTAAAACTAAATATAACCATGAGACCGATAGTAAACAAGTACCGTGAGGGAAAGTTGAAAAGAACTCTGAATAGAGAGTTAAATAGTACGTGAAACTGCTTAGAGGTTAAGCCCGATGAACCTGAATATCCGTTATGGAAAATTCATCATTAGAATTGTAATATTTAAACAATATTATAATAATAGTGTGCATTTTTTCCATATAAGGACATTGTAATCTATTAGCATAAATATTTATCATAAA…
Scaptomyza_pallida	TCTAGTATGAGAAATTAACGATTTAAGTCCTTCTTAAATGAGGCCATTTACCCATAGAGGGTGCCAGGCCCGTATAACGTTAATGATTATTAGATGGTGTTTCCAAAGAGTCGTGTTGCTTGATAGTGCAGCACTAAGTGGGTGGTAAACTCCATCTAAAACTAAATATAACCATGAGACCGATAGTAAACAAGTACCGTGAGGGAAAGTTGAAAAGAACTCTGAATAGAGAGTTAAATAGTACGTGAAACTGCTTAGAGGTTAAGCCCGATGAACCTGAATATCCATTATGGAAAATTCATCATTAGAATTGTAATATTTTAAT-ATATTATAATAATAGTGTGCATTTTTTCCATATAAGGACATTGTAATCTATTAACATTAAAATTTATCAAAAA…
Scaptomyza_consimilis	TCTAGTATGAGAAATTAACGATTTAAGTCCTTCTTAAATGAGGCCATTTACCCATAGAGGGTGCCAGGCCCGTATAACGTTAATGATTACTAGATGGTGTTTCCAAAGAGTCGTGTTGCTTGATAGTGCAGCACTAAGTGGGTGGTAAACTCCATCTAAAACTAAATATAACCATGAGACCGATAGTAAACAAGTACCGTGAGGGAAAGTTGAAAAGAACTCTGAATAGAGAGTTAAATAGTACGTGAAACTGCTTAGAGGTTAAGCCCGATGAACCTGAATATCCGTTATGGAAAATTCATCATTAGAATTGTAGTATTTCAATAATATTATAATAATAGTGTGCATTTTTTCCATATAAGGACATTGTAATCTATTAACATTAAA-TTTATCAAAAA…
Scaptomyza_graminum	TCTAGTATGAGAAATTAACGATTTAAGTCCTTCTTAAATGAGGCCATTTACCCATAGAGGGTGCCAGGCCCGTATAACGTTAATGATTATTAGATGGTGTTTCCAAAGAGTCGTGTTGCTTGATAGTGCAGCACTAAGTGGGTGGTAAACTCCATCTAAAACTAAATATAACCATGAGACCGATAGTAAACAAGTACCGTGAGGGAAAGTTGAAAAGAACTCTGAATAGAGAGTTAAATAGTACGTGAAACTGCTTAGAGGTTAAGCCCGATGAACCTGAATATCCGTTATGGAAAATTCATCATTAGAATTGTAATATTT-AATTATATTATAATAATAGTGTGCATTTTTTCCATATAAGGACATTGTAATCTATTAATATTTAA-TTTATCAAAAA…
Scaptomyza_flava	???????????????????????????????????????????????????????????????????????????????????????????????????????????????????????????????????????????????????????????????????????????????????????????????????????????????????????????????????????????????????????????????????????????????????????????????????????????????????????????????????????????????????????????????????????????????????????????????????????????????…
;
END;
begin mrbayes;
[Setting the topological prior]
constraint Steganinae = 1-6;
constraint Steganini = 1-2;
constraint Gitonini = 3-6;
constraint Drosophilinae = 7-56;
constraint Colocasiomyini = 7-10;
constraint Chymomyza = 7-8;
constraint Scaptodrosophila = 9-10;
constraint Drosophilini = 11-56;
constraint Sophophorans = 11-28;
constraint Drosophilans = 29-56;
constraint noDrosilophans = 30-56;
constraint Hirtodrosophilans = 30-34;
constraint Hirtodrosophila = 31-33;
constraint noHirtodrosophilans = 35-56;
constraint noSiphlodorans = 35-46;
constraint Liodrosophilans = 35-36;
constraint Drosophila = 37-45;
constraint Siphlodorans = 47-56;
constraint Siphlodora = 47-52;
constraint Scaptomyza= 53-56;
prset topologypr=constraints(Steganinae, Steganini, Gitonini, Drosophilinae, Colocasiomyini, Chymomyza, Scaptodrosophila, Drosophilini, Sophophorans, Drosophilans, noDrosilophans, Hirtodrosophilans, Hirtodrosophila, noHirtodrosophilans, noSiphlodorans, Liodrosophilans, Drosophila, Siphlodorans, Siphlodora, Scaptomyza);
[Setting the partitioned analysis:
charset 28S = 1-568;
charset ADH = 569-1200;
charset AMYREL = 1201-2363;
charset COII = 2364-2968;
charset GPDH = 2969-3727;
partition favored = 5: 28S, ADH, AMYREL, COII, GPDH;
set partition = favored;
lset applyto=(all) nst=6 rates=invgamma;]
[Setting the clock prior]
prset brlenspr=clock:uniform;
prset clockvarpr=tk02;
[Setting the unpartitioned analysis]
lset nst=6 rates=invgamma;
mcmc ngen=2000000 samplefreq=100 printfreq=100 diagnfreq=1000;
END;
