# Supplementary material for: Quantifying the extent of morphological homoplasy: A phylogenetic analysis of 490 characters in Drosophila
Source: Evol Lett. 2019 Apr 22;3(3):286–98. doi: 10.1002/evl3.115 (PMC6546384; doi:10.1002/evl3.115)
Supplement: Supplementary file 7 — Supporting Information [file EVL3-3-286-s007.txt]

#NEXUS

BEGIN TAXA;
	TITLE Taxa;
	DIMENSIONS NTAX=56;
	TAXLABELS
		Stegana_sp Leucophenga_sp Amiota_sp Gitona_sp Cacoxenus_sp Phortica_sp Chymomyza_amoena Chymomyza_costata Scaptodrosophila_coracinagroup Scaptodrosophila_rufifronsgroup Lordiphosa_sp Drosophila_alpina Drosophila_bifasciata Drosophila_helvetica Drosophila_obscura Drosophila_subobscura Drosophila_asahinai Drosophila_rufa Drosophila_auraria Drosophila_kikkawai Drosophila_ananassae Drosophila_bipectinata Drosophila_ficusphila Drosophila_suzukii Drosophila_takahashii Drosophila_melanogaster Drosophila_simulans Drosophila_yakuba Drosophila_busckii Dettopsomyia_nigrovittata Hirtodrosophila_cameraria Hirtodrosophila_confusa Hirtodrosophila_alboralis Mycodrosophila_sp Drosophila_repletoides Liodrosophila_aerea Drosophila_immigrans Drosophila_nasuta Drosophila_kuntzei Drosophila_limbata Drosophila_phalerata Drosophila_funebris Drosophila_testacea Drosophila_histrio Drosophila_quadrilineata Microdrosophila_sp Drosophila_lacertosa Drosophila_repleta Drosophila_hydei Drosophila_ezoana Drosophila_virilis Drosophila_lummei Scaptomyza_pallida Scaptomyza_consimilis Scaptomyza_graminum Scaptomyza_flava 
	;

END;


BEGIN CHARACTERS;
	TITLE  Character_Matrix;
	DIMENSIONS  NCHAR=490;
	FORMAT DATATYPE = STANDARD GAP = - MISSING = ? SYMBOLS = "  0 1 2 3 4 5 6 7";
	MATRIX
[																																	   1111111111111111111111111111111111111111111111111111111111111111111111111111111111111111111111111111222222222222222222222222222222222222222222222222222222222222222222222222222222222222222222222222222233333333333333333333333333333333333333333333333333333333333333333333333333333333333333333333333333334444444444444444444444444444444444444444444444444444444444444444444444444444444444444444444]
[								    	     1111111111222222222233333333334444444444555555555566666666667777777777888888888899999999990000000000111111111122222222223333333333444444444455555555556666666666777777777788888888889999999999000000000011111111112222222222333333333344444444445555555555666666666677777777778888888888999999999900000000001111111111222222222233333333334444444444555555555566666666667777777777888888888899999999990000000000111111111122222222223333333333444444444455555555556666666666777777777788888888889]
[									1234567890123456789012345678901234567890123456789012345678901234567890123456789012345678901234567890123456789012345678901234567890123456789012345678901234567890123456789012345678901234567890123456789012345678901234567890123456789012345678901234567890123456789012345678901234567890123456789012345678901234567890123456789012345678901234567890123456789012345678901234567890123456789012345678901234567890123456789012345678901234567890123456789012345678901234567890123456789012345678901234567890]
	Stegana_sp						????????????????????????????????????????????????????4????1??????????????0?????6?????????0???????????0??????1?001010010??000011113310001000?110011??000?01210100311112?2201102301000410211302201133111311?102001000100?30010000104320010?3100252250101?1?1?21000111010011010111110000301001211100000000001000000100000010000000100000001112021131122232???0000000?010??012130001111120001010230000?0????20001101131311311111122203100002231311112330210????????????4?41100001023213111011020000100?????????
	Leucophenga_sp					0110200???0000110130300002110130010002100111201120204222110100101102221?1003102103?0010000020?0?220?001203210101110011110000111033130?0000?1110110400021101010000100000010013001000403211301211011021221?01020100012112011111000124400013000133330101?1?1?2100111111023121111111000010212020100040211021021202002120200021202000211022011211113130???????0200000?012??01213000111211101111121000020????21101?011313101111111212031000100312111123303113?00????????4?4110000121?000000??????0?1100?????????
	Amiota_sp						????????????????????????????????????????????????????????????????????????????????????????????????????????????????????????0000111023200?0000?1110123?000?0121010001111??220111100100020021120?210030021111?000001300100?21110000011200001?3000113430111?1?1?21001101110231211111111000000100111111000000001000000100000011000000010000000022021231132232???0100000?010313321300011120001?101001100070????20000?????????????????????????????????????????13?11????????522110000221?002010??????0??100?????????
	Gitona_sp						????????????????????????????????????????????????????????????????????????????????????????????????????????????????????????111111103203010000?11120???10000121010010011??12011122010004022100000100000212200000002500020?20120000021200001?3000000000101?1?1?0100111111023120111001000020?01012222140111001011000001100000011000000112222012012111120???????0100000?013411????1001010??????02141010000????20100?????????????????????????????????????????12?00????????504110001111?213010??????0??100?????????
	Cacoxenus_sp					????????????????????????????????????????????????????????????????????????????????????????????????????????????????????????0000111033100?0000?111202?300000121001000111??12000130010000002100000100000300101000000000000?30000000011200100?30003000000?1?1?1?10?0101011012110111111000011022001111100000000100000010000001000000010000000112121110110???????0100000?010??0121300011121201?111121000070????20000?????????????????????????????????????????12?00???????0514110000221?200011011021110100?????????
	Phortica_sp						021?200???21120201303011110201102000021100030110102041221111101000002101100200602200000020020?0?020?001104212201111011??3340111021240?0000?11221232000?0120021041111??10011130010030022112102100?0020321?022001443000?20020001011200000?3000102240101?1?1?21001111110231201111111000001200221011302110110212020021202000212020002110220111221101132232???0100000?013??0211300011121001?011001000070????1?0010211313201111111222031020000313111123303120???0000100?522111111001?0111111110210??100?????????
	Chymomyza_amoena				????????????????????????????????????????????????????????????????????????????????????????????????????????????????????????444411101215000040?1111101?200110110120211000000101020010154022111?1111011001101?010101554120?11?22220010144010?21001333320?1?1?1?20?01111111231201001110011200300211110000000001000000100000010000000100000001100121011040232???0200000?01041300132201110??????01020000071?12?21201101131310111111122203100010031311112330300????????????4?4110001001021111100102101?0010????????
	Chymomyza_costata				0?11004100????????????????????????????????????????204001110110100002101?10?2115?03001?3003000?0?200?10020?21010111001011003011100110010000?1111103?200100110120201000000111120010104042111111110120111000000002332121211121110020022000?30001444420?1?1?1?20?01111111231201111110001?0030021111000000000?000000?000000?0000000?0000000?120121011042232???0100000?01041300132201110??????01020000071?11?21301121111310111111122203100010031311112330310????????????4?4110001001020111100102101?001022033?21
	Scaptodrosophila_coracinagroup	00210041100?220001301021020021011??????1010121012011212201011010001210001001104023?0010023000?12010?20210?00?1111?0011????????????????????????????????????????????????????????????????????????????????????????????????????????????????????????????????????????????????????????????????????????????????????????????????????????????????????????????????????????????????????????????????????????????????????????????????????????????????????????????????????????????????????????????????????????????????????
	Scaptodrosophila_rufifronsgroup	0?22004121??220101302011020121000001021101011100232041220001101000121?011040004120?0010023220?12020?002113002211110011??111111101201020000?102002?310001010011000111?12121113001005101211111201000011101?00000120012111012000002110000003200133331101?1?1?21001111111231201111110000100000211110000000000000000000000000000000000000000100221111332232???0301000?01001332122010010??????00121000071?00?2030121113130211111112040310000003131111233031332??????????4?4110000211211311101102101?001102101100
	Lordiphosa_sp					02??01110?0????????????????????????????????????????????????????????????????????????????????????0????????????????????????00001110000?020010?11201014100?0000231000111201001110?0101?000011201111000???001?000001000111011210000012300000?0300133330101?1?1?21001111111231201111110000100210001100000000000000000000000000000000000000000100121111122232???0200000?01011132132001110??????021210000750???2002101113130011111112220310000003131111233031323??????????1?21100001112201110??????0??001120033110
	Drosophila_alpina				022100111?0????0?????2???0?1013010000211001320110?212222110110110112111?1041104?20?0012000020?11220?20211320021111101121002011100113020000?11201034100?0001231000111?62221111001000000211101111033011301?0000010001211112111100101000000010033333012010020210011111112312011111100001001001111104022222202222220000000000000000000000001220011213201321210000000?013??000112101110??????012210000751???2010100113130001111122220310000003131110232031321??????????3?41000002112201110??????0??001121033102
	Drosophila_bifasciata			021100112?1?02012120120000011130100002110111200100102122010110100112021?100000412333012023020?12020?200110200211111011??335311100224010040?11?31032100?0000220000111?62321110001000000211101111030010301?0200010001210112100000101000000110033333012030211210011111112312011111100001001101111100020000002000000200000002000000020000001120011113101320210000000?01041330132001110??????012210000651???2010101113110041111114220310000002131111233031321??????????3?41100002112201110??????0??001121003102
	Drosophila_helvetica			???????????????0111001010??111300000020001110021??132002010100100001?01?10?0004?1333012020000?11020?20110?20021111100101002011100214010040?11201031100?0011222000111?62221110001000000211101111030010301?0000010001211112100000101000000100033333012020111210011111112312011111100001001001111100020000002000000200000002000000020000001120011213101210210000000?01041330132001110??????012210000151???2010101113130001111112200310000003131111233031321??????????3?21100002112201110??????0??001121003101
	Drosophila_obscura				????????????????????????????????????????????????????????????????????????????????????????????????????????????????????????002011101110010000?11201034100?0000231000111?22321111001000300211101111120010201?0220010001211112100000121000000220033333012020211210011111112312011111100001011101011000010000001000000100000001000000010000001120001213101300210000000?01041300102001110??????012210000151???2010101113130001111112230310000003131111233031321??????????3?01100001112203110??????0??001121030100
	Drosophila_subobscura			????????????????????????????????????????????????????????????????????????????????????????????????????????????????????????002011100114120040?11201031100?0011221000111?62321111001000000211101111030010301?0000010001211122100000121000000110034444012000200210011111113513011111100001001101011000010000001000000100000001000000010000001120011211101320210000000?01041300102001110??????010210000151???2010100113130001111113220310000003131111233031321??????????3?21100002111201110??????0??001121100102
	Drosophila_asahinai				002001112?0?02100100200100311131000002110011002100132002110110000100001?10420041132?001?02021012010?21101310321111001121??????????????????????????????????????????????????????????????????????????????????????????????????????????????????????????????????????????????????????????????????????????????????????????????????????????????????????????????????????????????????????????????????????????????????????????????????????????????????????????????????????????????????????????????????????????????????
	Drosophila_rufa					011100112?1?02100100200000011130000001100111011104112222010010100101111?104110001020001?03021112220?21231320121111001121??????????????????????????????????????????????????????????????????????????????????????????????????????????????????????????????????????????????????????????????????????????????????????????????????????????????????????????????????????????????????????????????????????????????????????????????????????????????????????????????????????????????????????????????????????????????????
	Drosophila_auraria				012100111?0?02100140101100301130201????10011102104132232010110100111111?103100401201001?02001112220?21131120121111001101??????????????????????????????????????????????????????????????????????????????????????????????????????????????????????????????????????????????????????????????????????????????????????????????????????????????????????????????????????????????????????????????????????????????????????????????????????????????????????????????????????????????????????????????????????????????????
	Drosophila_kikkawai				011100112?0?02010150100000311130100????10111002103132222110110100110?11?1041100100??0?1?02021112220?2113132012111100111???????????????????????????????????????????????????????????????????????????????????????????????????????????????????????????????????????????????????????????????????????????????????????????????????????????????????????????????????????????????????????????????????????????????????????????????????????????????????????????????????????????????????????????????????????????????????
	Drosophila_ananassae			012200101?1?02200100100100311130100002111011001104132202010110100102021?10410041134?002103010?12220?21131320121111001121??????????????????????????????????????????????????????????????????????????????????????????????????????????????????????????????????????????????????????????????????????????????????????????????????????????????????????????????????????????????????????????????????????????????????????????????????????????????????????????????????????????????????????????????????????????????????
	Drosophila_bipectinata			002100101?0?02110100100000301130000001110012001104132212110010100110011?10100041220?002101020?12220?2123132021111100011???????????????????????????????????????????????????????????????????????????????????????????????????????????????????????????????????????????????????????????????????????????????????????????????????????????????????????????????????????????????????????????????????????????????????????????????????????????????????????????????????????????????????????????????????????????????????
	Drosophila_ficusphila			012200112?1?02000100100000010130100001110011011104112222010010100101111?1012004?2301002103020?12220?21101320111111000110??????????????????????????????????????????????????????????????????????????????????????????????????????????????????????????????????????????????????????????????????????????????????????????????????????????????????????????????????????????????????????????????????????????????????????????????????????????????????????????????????????????????????????????????????????????????????
	Drosophila_suzukii				022100112?0????1010020010??11030200002110012001100232232110110110110011?101200402301012?23110?12020?21031320121111001121??????????????????????????????????????????????????????????????????????????????????????????????????????????????????????????????????????????????????????????????????????????????????????????????????????????????????????????????????????????????????????????????????????????????????????????????????????????????????????????????????????????????????????????????????????????????????
	Drosophila_takahashii			012200112?1?02000100102000201130100001110211002104132222010010100110021?104100402221002?23020?12020?21131?2012111100112???????????????????????????????????????????????????????????????????????????????????????????????????????????????????????????????????????????????????????????????????????????????????????????????????????????????????????????????????????????????????????????????????????????????????????????????????????????????????????????????????????????????????????????????????????????????????
	Drosophila_melanogaster			021200101?1?02010140200000300120200003110011002104132210110010100110011?104200012221012023120?12020?21131320121111001101445411100004020040?01041011100?0020123020111?51421112401005404211201011022021201?0220014531210112122200131220000120035555010001?10210011111112312011111100001000000111103011100001100000110000000000000000000001101011113101320310000000?01041330132001110??????010210000251???201310111313000011111132031000000313111123303122???111101112?21100001013201110??????0??001120003101
	Drosophila_simulans				011200102?1?02100140000100000120000003110012001104132012110010100100121?10?1001123??012023020?12010?21131320121111001121445411100104020040?01241014100?0010123020111?51421110401005404211201111022021201?0220015531210122122200131220000220035555010001?10210011111112312011111100001000001111104011100001100000110000000000000000000001101011110101322110000000?01041330132001110??????012230000151???201310111313000111110532031000000313111123303122???111101112?41100001013203110??????0??001120000101
	Drosophila_yakuba				012100101?1?02110100100000201130200001?10012002104132222010110100110011?10411041122?002022020?12010?21131320221111001121??????????????????????????????????????????????????????????????????????????????????????????????????????????????????????????????????????????????????????????????????????????????????????????????????????????????????????????????????????????????????????????????????????????????????????????????????????????????????????????????????????????????????????????????????????????????????
	Drosophila_busckii				00110021200?22200130300102301131100002110011020124123112110110110112?11?1142105121????300300300?001?20131?2012111100112?3343111012030100011112100?4100?0021103030111252321111001000400211201111033000301?022202554121111220000012144010?0200133330101?1?1?21001111111231201111110000100120001110431111010111101011110100111101001111010100021111030232???1300000?01211330132001110??????00141000010????21111102131311311111122203101111131311112030310????????????4??3100001220203111010021002001120100102
	Dettopsomyia_nigrovittata		00110021000?22202120201002301132110012110012001124123123112110100101111?10501030124?023100003113220?20001300311110001120??????????????????????????????????????????????????????????????????????????????????????????????????????????????????????????????????????????????????????????????????????????????????????????????????????????????????????????????????????????????????????????????????????????????????????????????????????????????????????????????????????????????????????????????????????????????????
	Hirtodrosophila_cameraria		????????????????????????????????????????????????????????????????????????????????????????????????????????????????????????334311101323010000?11231234100?2010110041111253401110021005300101200101122011201?010001003121110212220111211000022111555500?1?1?1?21101111111231201111110000101320000100301110020111001011100100111002001110020112021111320232???0300100?11001130142001110??????01213000070????01101121131302311110122203101110031311112300310????????????4?1110000101020111101102101?001111130100
	Hirtodrosophila_confusa			01210131201????12120122002310110210????11113111124223212110111100101211?1002105?20?10?301300300?200?2110032002111100110?445411102113010040?11221232100?2010220031111?62221112301000303111201101022010211?00000200012111122111011012200002111155550111?1?1?20?01111111011001112110000102230100000201112210111001011100100111001000000000112021121120232???0300000?01001230142001110??????01041000020????01101121131322311111102203101110331011112331110????????????4?11100001010201110??????0??001110131102
	Hirtodrosophila_alboralis		????????????????????????????????????????????????????????????????????????????????????????????????????????????????????????405011101000000000?11121212100?200111?010111?12321111000000400111200101022000211?01100122012111122000001002200003011133330111?1?1?21101111111231201111110000101210101100231112210111221011122100111221001111110120021111310232???0300000?21001330132001110??????02110000052????01101101101201311111122203101110031311112330310????????????4?5110000101120111101102100?001110131100
	Mycodrosophila_sp				0111102102????????????????011130200????10002211100123222110110101011111?1000001?230?012?03001111220?21001320?21111100121??????????????????????????????????????????????????????????????????????????????????????????????????????????????????????????????????????????????????????????????????????????????????????????????????????????????????????????????????????????????????????????????????????????????????????????????????????????????????????????????????????????????????????????????????????????????????
	Drosophila_repletoides			02120021140?22102120002102211131200002110011211120223203110110100112111?101100?1221101300300100?201020101320211111000120??????????????????????????????????????????????????????????????????????????????????????????????????????????????????????????????????????????????????????????????????????????????????????????????????????????????????????????????????????????????????????????????????????????????????????????????????????????????????????????????????????????????????????????????????????????????????
	Liodrosophila_aerea				00020021050?2201112020000??111320??002110000?001??123201110110101012101?1010103?230?0?3013102012100?20001?00321111001120??????????????????????????????????????????????????????????????????????????????????????????????????????????????????????????????????????????????????????????????????????????????????????????????????????????????????????????????????????????????????????????????????????????????????????????????????????????????????????????????????????????????????????????????????????????????????
	Drosophila_immigrans			01220021201?02010100111000011130201000110012101100220212010110100010221?10030010224301311200100?201020031020211111000120445411102213021031111231232100?0110112040111212321112201102404211301111022020211?00000044312111122000001114400022200155553102?2?1?21001111131231201010220000101230000000301111211111201111120110111201101212021110121131020232???0200000?01001130132001110??????01131000110????01101111031311111111122203101220031310112330310????????????4?4210000110020311101101100?001110130100
	Drosophila_nasuta				02220021231?22110100211002311130100002110011101124223222110110100101101?1012001?234201311300300?202120001320221111001120??????????????????????????????????????????????????????????????????????????????????????????????????????????????????????????????????????????????????????????????????????????????????????????????????????????????????????????????????????????????????????????????????????????????????????????????????????????????????????????????????????????????????????????????????????????????????
	Drosophila_kuntzei				02120121141????10100210002111130100????10111002124023222010110100110111?10220010100?01310300100?201120131320221111001122000011121110022040?11201214100?0000231020111212321112231002404211201111022020211?00000100012101121000002121100012200333330101?1?1?21001111121231201111100110101220100000301111110111101011110100111101000000000112101131020212???0000000?01031132142001110??????01141000013???001101101131301311111104203101110031111112332310????????????4??010000121221311101102100?001111130110
	Drosophila_limbata				????????????????????????????????????????????????????????????????????????????????????????????????????????????????????????000011121003022031211231214100?000023202011121232?????0100?404211201111033010311?00000100312101121222001412200012200344440101?1?1?21001111121231201111100110101220100000311111210111121011120100111201001210000112001131020212???0000000?01031331142001110??????01041000013???101101101130301311111132203101110031301112330310????????????4??310000122120311101102100?001111130110
	Drosophila_phalerata			????????????????????????????????????????????????????????????????????????????????????????????????????????????????????????000011121113022031311231214100?0000121020111212321112131001404211201111022020211?00000100012101121000002422200011100344440103?1?1?21001111121231201111100000101120100000301111010111101011110100000000000000000112001131020212???0000000?01011131142001110??????01141000013???101101101121311311111122203101110031311112130310????????????4??0100001211203112??????0??011111131112
	Drosophila_funebris				01120021101?21?11121120002310131110002110111212121223212010110100112011?1042101?020100311300300?201120131310221111001121222211101001020010?11201034100?0001232040111252301111001000403211301111022021211?02000122012101122000000112200022200100000101?1?1?21001111131231201111110000101120100000000020000002000000200000000000000000000110101130020232???0010001111041332002001110??????01142000010????01101101131321111111122203101110001311112230310????????????4?4110000022020311101112101?001110131100
	Drosophila_testacea				00220021201?22000100101002102130101002110111012120130002110110000010111?10220011004?01311300310?002120001000011110000120222211100100020001411201031000?0000133000111253431111001000403211101111033020301?00001144012101021000001?111000?22001000000?1?1?1?21001111101231201111100110101110000100401111010111101011120100111201001110010110121101020212???0200000?01011332142001110??????01041000013???001101101131301300011122203101110011311112330310????????????4??010000121121311101102100?001110130102
	Drosophila_histrio				02220121201?22111130120002210121000002110012111121223202110110100110121?1002001?0041013003000?0?022120001310221111001101000011101113022041311221022100?0000222020111252321112111001404211101111022010211?00000100012102121000001012200012200344440111?1?1?21001111111231201111110000101230100000301111010111101012120100121200000000000122021131020232???0000001021010130142001110??????01040000010????01101121131311311111122213101113031311110330310????????????4??311000112121111101100100?011110130100
	Drosophila_quadrilineata		02210121121?2211212010100????130100002110013000124223222110110100101121?10521001031?01311302300?202120201310321111001120??????????????????????????????????????????????????????????????????????????????????????????????????????????????????????????????????????????????????????????????????????????????????????????????????????????????????????????????????????????????????????????????????????????????????????????????????????????????????????????????????????????????????????????????????????????????????
	Microdrosophila_sp				????????????????????????????????????????????????????????????????????????????????????????????????????????????????????????4454111?000?0?1040?11221312210?00002300401112?2200111301004402011201211033011301?000002000121201220000020044000?0100155550101?1?1?2100111111123020111111000010010023232033111222?111222?111222?0111222?0111222?1001011310?2232???0000001100?????????00111?????????240000073???110001100131000100111132203101110031311112330310????????????0???????????22131110120210300010101?????
	Drosophila_lacertosa			01220121240????01100100002110130100002110112111121231212010110100002111?10031011131?013103021012200?20101000221111001110??????????????????????????????????????????????????????????????????????????????????????????????????????????????????????????????????????????????????????????????????????????????????????????????????????????????????????????????????????????????????????????????????????????????????????????????????????????????????????????????????????????????????????????????????????????????????
	Drosophila_repleta				????????????????????????????????????????????????????????????????????????????????????????????????????????????????????????4454011022110??0112112410??10120020111040111142321111001005331211101111030010010000000200002111112300001003300023100022220101?1?1?2100111113110120111111000010102010000040011201?011201?011201?0011201?0011201?112121131332032???2200000?01021332102001110??????01241000010????01101101131302300111122200111110031311012330310????????????4?4110000011121111101102100?001110131110
	Drosophila_hydei				01120021240?22010100201002211132000002110011011124230222110010100101011?1003101123??013113023012200?200013201111110001114454011011011??0112112410??10120211111040111142321111021000431211101111030010010000000255402111112300000013300023100022220103?1?1?2100111113124120111111000010102010000040011201?011201?011201?0011201?0011201?120021111330002???2200000?01021330102001110??????01241000010????01101121131312311111122203101110031211111330310????????????4?4110000022020311101102102?001110130100
	Drosophila_ezoana				02120121241?22011100100102011132200002110112001122212212110110000110?01?10032011200011001302100?101120031?2011111100012000001010111201102101124102010120001231000111132321110021000020211201111011000111?01000200012111222000001220000023100111110101?1?1?21001111111231201111100010101320100000000000001000000100000010000000100000001120011111011232???2100000?01131330102001110??????01221000010????01111101131301111101122103101110031311112330310????????????4?411?1000?2121311101102100?0011????????
	Drosophila_virilis				00220021141?22101100102102011130001002110111001120232232110110100110111?100320012310110013021112100?20131320111111000121??????????????????????????????????????????????????????????????????????????????????????????????????????????????????????????????????????????????????????????????????????????????????????????????????????????????????????????????????????????????????????????????????????????????????????????????????????????????????????????????????????????????????????????????????????????????????
	Drosophila_lummei				????????????????????????????????????????????????????????????????????????????????????????????????????????????????????????0000101011220010210112410201012000013100011113232111102100?020211101111111000110001000200012111122000002220000023100111110101?1?1?21001111111231201111100010101220100100000000001000000100000010000000100000001120111111011232???2100000?01141330102001110??????01041000010????01111121131301111101122103101110031311112310310????????????4?4110000121121311101102101?0011????????
	Scaptomyza_pallida				0111101?0?0?2??011001121023001300??10211001100212?12300211011011011012011040105103?01?3020010?0?220?1003132101111000010?113111000223021100?111110?110120010131240111252321111001000?0?211200101022001201?020202111111202221110000200000?2200100000101?1?1?210011111112312011111100001003200001001000000010000001000000100000000000000001121211010201320000200001221001132142001100??????00031000044????2110110113130222111113220310110003031111233001310?????????24?41100001012203110??????0??001121012200
	Scaptomyza_consimilis			????????????????????????????????????????????????????????????????????????????????????????????????????????????????????????1141111?02210210101112110?410100011111020111251221121001001???011100101033001300002020233211110222111000?200000?1100122220101?1?1?21001111111231201111110000101320000100000000001000000100000010000000100000001122221131020232???2300000?01001132132122110??????00153001030????21101101131312230011122202102113031311112330310????????????4?3110000101220311101102100?001121020110
	Scaptomyza_graminum				0210100???1????00000302102001030000????1010120012012310311011010000220011041103103?00?3022020?0?020?001302210000100001111151110002110111011112110?110120021111220100000011120001001?0?2111001010330113000020202332111101221110010322000?1200122220101?1?1?21001111111231201111110000100320100100000000001000000100000000000000000000000122121131022232???0200010?01041332142021110??????00231001030????21101101131300211111112201001110031311112330310????????????4?4110100102121311101102102?001121020010
	Scaptomyza_flava				????????????????????????????????????????????????????????????????????????????????????????????????????????????????????????4454110013131210304112410?110100020101120100000011111301010????11100101033010301?020102554111102221110000200000?1100155550101?1?1?21001111111231201111110000100220100100221111111111111111111110111111001111110122021131032222???0200000?01041332142021110??????00221001034????21101101131300211211122203101110031311112330310????????????4?4110000101120311101102101?001121011110
;
END;

begin trees;
	translate
		1	Stegana_sp,
		2	Leucophenga_sp,
		3	Amiota_sp,
		4	Gitona_sp,
		5	Cacoxenus_sp,
		6	Phortica_sp,
		7	Chymomyza_amoena,
		8	Chymomyza_costata,
		9	Scaptodrosophila_coracinagroup,
		10	Scaptodrosophila_rufifronsgroup,
		11	Lordiphosa_sp,
		12	Drosophila_alpina,
		13	Drosophila_bifasciata,
		14	Drosophila_helvetica,
		15	Drosophila_obscura,
		16	Drosophila_subobscura,
		17	Drosophila_asahinai,
		18	Drosophila_rufa,
		19	Drosophila_auraria,
		20	Drosophila_kikkawai,
		21	Drosophila_ananassae,
		22	Drosophila_bipectinata,
		23	Drosophila_ficusphila,
		24	Drosophila_suzukii,
		25	Drosophila_takahashii,
		26	Drosophila_melanogaster,
		27	Drosophila_simulans,
		28	Drosophila_yakuba,
		29	Drosophila_busckii,
		30	Dettopsomyia_nigrovittata,
		31	Hirtodrosophila_cameraria,
		32	Hirtodrosophila_confusa,
		33	Hirtodrosophila_alboralis,
		34	Mycodrosophila_sp,
		35	Drosophila_repletoides,
		36	Liodrosophila_aerea,
		37	Drosophila_immigrans,
		38	Drosophila_nasuta,
		39	Drosophila_kuntzei,
		40	Drosophila_limbata,
		41	Drosophila_phalerata,
		42	Drosophila_funebris,
		43	Drosophila_testacea,
		44	Drosophila_histrio,
		45	Drosophila_quadrilineata,
		46	Microdrosophila_sp,
		47	Drosophila_lacertosa,
		48	Drosophila_repleta,
		49	Drosophila_hydei,
		50	Drosophila_ezoana,
		51	Drosophila_virilis,
		52	Drosophila_lummei,
		53	Scaptomyza_pallida,
		54	Scaptomyza_consimilis,
		55	Scaptomyza_graminum,
		56	Scaptomyza_flava
		;
   tree con_50_majrule = [&R] (((11[&prob=1.00000000e+00,prob_stddev=0.00000000e+00,prob_range={1.00000000e+00,1.00000000e+00},prob(percent)="100",prob+-sd="100+-0",height_mean=4.26782161e-08,height_median=4.20000000e-08,height_95%HPD={0.00000000e+00,9.00000000e-08}]:1.741261e-01[&length_mean=1.77145460e-01,length_median=1.74126100e-01,length_95%HPD={1.46339500e-01,2.15075200e-01},effectivebrlenTK02Brlens_mean=0.176306,effectivebrlenTK02Brlens_median=0.175701,effectivebrlenTK02Brlens_95%HPD={0.153267,0.200345},rateTK02Brlens_mean=1.005121,rateTK02Brlens_median=1.004883,rateTK02Brlens_95%HPD={0.782670,1.219226}],((((12[&prob=1.00000000e+00,prob_stddev=0.00000000e+00,prob_range={1.00000000e+00,1.00000000e+00},prob(percent)="100",prob+-sd="100+-0",height_mean=4.28901124e-08,height_median=4.40000000e-08,height_95%HPD={1.90000000e-08,6.20000000e-08}]:3.541082e-02[&length_mean=3.55692324e-02,length_median=3.34905500e-02,length_95%HPD={1.68331700e-02,5.92277100e-02},effectivebrlenTK02Brlens_mean=0.025772,effectivebrlenTK02Brlens_median=0.025577,effectivebrlenTK02Brlens_95%HPD={0.015900,0.036246},rateTK02Brlens_mean=0.777392,rateTK02Brlens_median=0.792608,rateTK02Brlens_95%HPD={0.373285,1.125015}],16[&prob=1.00000000e+00,prob_stddev=0.00000000e+00,prob_range={1.00000000e+00,1.00000000e+00},prob(percent)="100",prob+-sd="100+-0",height_mean=4.28927137e-08,height_median=4.40000000e-08,height_95%HPD={2.00000000e-08,6.20000000e-08}]:3.541082e-02[&length_mean=4.17878044e-02,length_median=4.06027100e-02,length_95%HPD={2.22957500e-02,6.50380700e-02},effectivebrlenTK02Brlens_mean=0.030502,effectivebrlenTK02Brlens_median=0.030731,effectivebrlenTK02Brlens_95%HPD={0.020270,0.040952},rateTK02Brlens_mean=0.764129,rateTK02Brlens_median=0.772519,rateTK02Brlens_95%HPD={0.440698,1.070112}])[&prob=5.20443382e-01,prob_stddev=3.23844205e-02,prob_range={4.97544139e-01,5.43342626e-01},prob(percent)="52",prob+-sd="52+-3",height_mean=3.74683019e-02,height_median=3.54108650e-02,height_95%HPD={2.10689040e-02,5.92277370e-02}]:8.996185e-03[&length_mean=9.80502774e-03,length_median=9.04799300e-03,length_95%HPD={5.60116700e-05,1.97733100e-02},effectivebrlenTK02Brlens_mean=0.007343,effectivebrlenTK02Brlens_median=0.006944,effectivebrlenTK02Brlens_95%HPD={0.000047,0.014389},rateTK02Brlens_mean=0.773239,rateTK02Brlens_median=0.798114,rateTK02Brlens_95%HPD={0.490418,1.050980}],15[&prob=1.00000000e+00,prob_stddev=0.00000000e+00,prob_range={1.00000000e+00,1.00000000e+00},prob(percent)="100",prob+-sd="100+-0",height_mean=4.29224448e-08,height_median=4.40000000e-08,height_95%HPD={2.00000000e-08,6.20000000e-08}]:4.440701e-02[&length_mean=4.05377022e-02,length_median=3.90800800e-02,length_95%HPD={1.68331700e-02,6.69593600e-02},effectivebrlenTK02Brlens_mean=0.034419,effectivebrlenTK02Brlens_median=0.035292,effectivebrlenTK02Brlens_95%HPD={0.018440,0.048427},rateTK02Brlens_mean=0.889973,rateTK02Brlens_median=0.902157,rateTK02Brlens_95%HPD={0.515295,1.184031}])[&prob=9.96614894e-01,prob_stddev=3.66084753e-03,prob_range={9.94026284e-01,9.99203505e-01},prob(percent)="100",prob+-sd="100+-0",height_mean=4.70380160e-02,height_median=4.44070500e-02,height_95%HPD={3.06347100e-02,6.95212410e-02}]:1.059283e-02[&length_mean=1.15871265e-02,length_median=1.12132700e-02,length_95%HPD={3.87973400e-03,1.95884100e-02},effectivebrlenTK02Brlens_mean=0.008896,effectivebrlenTK02Brlens_median=0.008722,effectivebrlenTK02Brlens_95%HPD={0.003689,0.014510},rateTK02Brlens_mean=0.788735,rateTK02Brlens_median=0.810035,rateTK02Brlens_95%HPD={0.528615,0.996721}],(13[&prob=1.00000000e+00,prob_stddev=0.00000000e+00,prob_range={1.00000000e+00,1.00000000e+00},prob(percent)="100",prob+-sd="100+-0",height_mean=4.29123393e-08,height_median=4.40000000e-08,height_95%HPD={2.00000000e-08,6.20000000e-08}]:4.579011e-02[&length_mean=4.86281735e-02,length_median=4.57615100e-02,length_95%HPD={3.27216200e-02,7.11795900e-02},effectivebrlenTK02Brlens_mean=0.033752,effectivebrlenTK02Brlens_median=0.033693,effectivebrlenTK02Brlens_95%HPD={0.027422,0.039883},rateTK02Brlens_mean=0.723499,rateTK02Brlens_median=0.736443,rateTK02Brlens_95%HPD={0.438445,0.970588}],14[&prob=1.00000000e+00,prob_stddev=0.00000000e+00,prob_range={1.00000000e+00,1.00000000e+00},prob(percent)="100",prob+-sd="100+-0",height_mean=4.29121667e-08,height_median=4.40000000e-08,height_95%HPD={2.00000000e-08,6.20000000e-08}]:4.579011e-02[&length_mean=4.86436444e-02,length_median=4.57973800e-02,length_95%HPD={3.27681400e-02,7.11841600e-02},effectivebrlenTK02Brlens_mean=0.034788,effectivebrlenTK02Brlens_median=0.034630,effectivebrlenTK02Brlens_95%HPD={0.028236,0.041069},rateTK02Brlens_mean=0.745051,rateTK02Brlens_median=0.752323,rateTK02Brlens_95%HPD={0.466629,1.009506}])[&prob=9.97278641e-01,prob_stddev=1.97122559e-03,prob_range={9.95884774e-01,9.98672508e-01},prob(percent)="100",prob+-sd="100+-0",height_mean=4.86476238e-02,height_median=4.57901560e-02,height_95%HPD={3.27431860e-02,7.11833000e-02}]:9.209720e-03[&length_mean=9.97301570e-03,length_median=9.52084500e-03,length_95%HPD={3.43106800e-03,1.70206000e-02},effectivebrlenTK02Brlens_mean=0.007510,effectivebrlenTK02Brlens_median=0.007326,effectivebrlenTK02Brlens_95%HPD={0.003368,0.012577},rateTK02Brlens_mean=0.773168,rateTK02Brlens_median=0.794830,rateTK02Brlens_95%HPD={0.539259,0.986242}])[&prob=1.00000000e+00,prob_stddev=0.00000000e+00,prob_range={1.00000000e+00,1.00000000e+00},prob(percent)="100",prob+-sd="100+-0",height_mean=5.86104821e-02,height_median=5.49998760e-02,height_95%HPD={4.07705900e-02,8.31565440e-02}]:7.901455e-02[&length_mean=7.87480538e-02,length_median=7.81429000e-02,length_95%HPD={6.10128500e-02,9.74655700e-02},effectivebrlenTK02Brlens_mean=0.066829,effectivebrlenTK02Brlens_median=0.066597,effectivebrlenTK02Brlens_95%HPD={0.054336,0.079159},rateTK02Brlens_mean=0.856474,rateTK02Brlens_median=0.861863,rateTK02Brlens_95%HPD={0.671867,1.032951}],((((17[&prob=1.00000000e+00,prob_stddev=0.00000000e+00,prob_range={1.00000000e+00,1.00000000e+00},prob(percent)="100",prob+-sd="100+-0",height_mean=4.28749505e-08,height_median=4.30000000e-08,height_95%HPD={2.00000000e-08,6.30000000e-08}]:1.601159e-02[&length_mean=1.67653715e-02,length_median=1.60116000e-02,length_95%HPD={1.04000100e-02,2.46543500e-02},effectivebrlenTK02Brlens_mean=0.013118,effectivebrlenTK02Brlens_median=0.013017,effectivebrlenTK02Brlens_95%HPD={0.010017,0.016527},rateTK02Brlens_mean=0.814128,rateTK02Brlens_median=0.810500,rateTK02Brlens_95%HPD={0.467923,1.111119}],18[&prob=1.00000000e+00,prob_stddev=0.00000000e+00,prob_range={1.00000000e+00,1.00000000e+00},prob(percent)="100",prob+-sd="100+-0",height_mean=4.28749505e-08,height_median=4.30000000e-08,height_95%HPD={2.00000000e-08,6.30000000e-08}]:1.601159e-02[&length_mean=1.67653715e-02,length_median=1.60116000e-02,length_95%HPD={1.04000100e-02,2.46543500e-02},effectivebrlenTK02Brlens_mean=0.013330,effectivebrlenTK02Brlens_median=0.013241,effectivebrlenTK02Brlens_95%HPD={0.009895,0.016630},rateTK02Brlens_mean=0.826531,rateTK02Brlens_median=0.826505,rateTK02Brlens_95%HPD={0.471092,1.123437}])[&prob=1.00000000e+00,prob_stddev=0.00000000e+00,prob_range={1.00000000e+00,1.00000000e+00},prob(percent)="100",prob+-sd="100+-0",height_mean=1.67654144e-02,height_median=1.60116370e-02,height_95%HPD={1.04000360e-02,2.46543970e-02}]:1.822259e-02[&length_mean=1.85481767e-02,length_median=1.80229300e-02,length_95%HPD={1.12180800e-02,2.75494700e-02},effectivebrlenTK02Brlens_mean=0.014237,effectivebrlenTK02Brlens_median=0.014111,effectivebrlenTK02Brlens_95%HPD={0.009887,0.019472},rateTK02Brlens_mean=0.789897,rateTK02Brlens_median=0.786174,rateTK02Brlens_95%HPD={0.529469,1.041951}],19[&prob=1.00000000e+00,prob_stddev=0.00000000e+00,prob_range={1.00000000e+00,1.00000000e+00},prob(percent)="100",prob+-sd="100+-0",height_mean=4.28929380e-08,height_median=4.30000000e-08,height_95%HPD={2.00000000e-08,6.20000000e-08}]:3.423419e-02[&length_mean=3.53135483e-02,length_median=3.42341900e-02,length_95%HPD={2.34989800e-02,4.89723900e-02},effectivebrlenTK02Brlens_mean=0.024751,effectivebrlenTK02Brlens_median=0.024750,effectivebrlenTK02Brlens_95%HPD={0.019289,0.030260},rateTK02Brlens_mean=0.725162,rateTK02Brlens_median=0.713831,rateTK02Brlens_95%HPD={0.449626,0.994040}])[&prob=1.00000000e+00,prob_stddev=0.00000000e+00,prob_range={1.00000000e+00,1.00000000e+00},prob(percent)="100",prob+-sd="100+-0",height_mean=3.53135912e-02,height_median=3.42342300e-02,height_95%HPD={2.34990100e-02,4.89724340e-02}]:2.794035e-02[&length_mean=2.84573879e-02,length_median=2.76584500e-02,length_95%HPD={1.72143300e-02,4.21692300e-02},effectivebrlenTK02Brlens_mean=0.019651,effectivebrlenTK02Brlens_median=0.019467,effectivebrlenTK02Brlens_95%HPD={0.013110,0.026342},rateTK02Brlens_mean=0.706893,rateTK02Brlens_median=0.698989,rateTK02Brlens_95%HPD={0.516468,0.924737}],20[&prob=1.00000000e+00,prob_stddev=0.00000000e+00,prob_range={1.00000000e+00,1.00000000e+00},prob(percent)="100",prob+-sd="100+-0",height_mean=4.28863005e-08,height_median=4.30000000e-08,height_95%HPD={2.00000000e-08,6.07000000e-08}]:6.217454e-02[&length_mean=6.37709362e-02,length_median=6.21745300e-02,length_95%HPD={4.57745100e-02,8.48670700e-02},effectivebrlenTK02Brlens_mean=0.034114,effectivebrlenTK02Brlens_median=0.033953,effectivebrlenTK02Brlens_95%HPD={0.026221,0.042825},rateTK02Brlens_mean=0.550934,rateTK02Brlens_median=0.541105,rateTK02Brlens_95%HPD={0.310676,0.761299}])[&prob=1.00000000e+00,prob_stddev=0.00000000e+00,prob_range={1.00000000e+00,1.00000000e+00},prob(percent)="100",prob+-sd="100+-0",height_mean=6.37709791e-02,height_median=6.21745830e-02,height_95%HPD={4.57745460e-02,8.48671100e-02}]:4.379328e-02[&length_mean=4.47856165e-02,length_median=4.40251800e-02,length_95%HPD={3.17219600e-02,6.13674500e-02},effectivebrlenTK02Brlens_mean=0.033289,effectivebrlenTK02Brlens_median=0.033068,effectivebrlenTK02Brlens_95%HPD={0.025031,0.042028},rateTK02Brlens_mean=0.754291,rateTK02Brlens_median=0.753707,rateTK02Brlens_95%HPD={0.555250,0.929385}],((21[&prob=1.00000000e+00,prob_stddev=0.00000000e+00,prob_range={1.00000000e+00,1.00000000e+00},prob(percent)="100",prob+-sd="100+-0",height_mean=4.28285546e-08,height_median=4.35000000e-08,height_95%HPD={2.00000000e-08,6.10000000e-08}]:4.560433e-02[&length_mean=4.62966491e-02,length_median=4.56043400e-02,length_95%HPD={3.12146800e-02,6.30283000e-02},effectivebrlenTK02Brlens_mean=0.029659,effectivebrlenTK02Brlens_median=0.029669,effectivebrlenTK02Brlens_95%HPD={0.018676,0.039964},rateTK02Brlens_mean=0.665025,rateTK02Brlens_median=0.651403,rateTK02Brlens_95%HPD={0.349488,1.037138}],22[&prob=1.00000000e+00,prob_stddev=0.00000000e+00,prob_range={1.00000000e+00,1.00000000e+00},prob(percent)="100",prob+-sd="100+-0",height_mean=4.28285546e-08,height_median=4.35000000e-08,height_95%HPD={2.00000000e-08,6.10000000e-08}]:4.560433e-02[&length_mean=4.62966491e-02,length_median=4.56043400e-02,length_95%HPD={3.12146800e-02,6.30283000e-02},effectivebrlenTK02Brlens_mean=0.044614,effectivebrlenTK02Brlens_median=0.044189,effectivebrlenTK02Brlens_95%HPD={0.032675,0.057988},rateTK02Brlens_mean=0.982965,rateTK02Brlens_median=0.973386,rateTK02Brlens_95%HPD={0.673075,1.269249}])[&prob=1.00000000e+00,prob_stddev=0.00000000e+00,prob_range={1.00000000e+00,1.00000000e+00},prob(percent)="100",prob+-sd="100+-0",height_mean=4.62966919e-02,height_median=4.56043730e-02,height_95%HPD={3.12147200e-02,6.30283550e-02}]:5.073932e-02[&length_mean=5.22347949e-02,length_median=5.10472400e-02,length_95%HPD={3.67087900e-02,7.11690700e-02},effectivebrlenTK02Brlens_mean=0.041802,effectivebrlenTK02Brlens_median=0.041464,effectivebrlenTK02Brlens_95%HPD={0.030292,0.054769},rateTK02Brlens_mean=0.813376,rateTK02Brlens_median=0.811870,rateTK02Brlens_95%HPD={0.592093,1.046622}],(23[&prob=1.00000000e+00,prob_stddev=0.00000000e+00,prob_range={1.00000000e+00,1.00000000e+00},prob(percent)="100",prob+-sd="100+-0",height_mean=4.27934425e-08,height_median=4.34000000e-08,height_95%HPD={2.00000000e-08,6.20000000e-08}]:7.076317e-02[&length_mean=7.26703467e-02,length_median=7.07631600e-02,length_95%HPD={5.47683700e-02,9.35758900e-02},effectivebrlenTK02Brlens_mean=0.060528,effectivebrlenTK02Brlens_median=0.060224,effectivebrlenTK02Brlens_95%HPD={0.049899,0.071265},rateTK02Brlens_mean=0.850656,rateTK02Brlens_median=0.859093,rateTK02Brlens_95%HPD={0.583968,1.110986}],((24[&prob=1.00000000e+00,prob_stddev=0.00000000e+00,prob_range={1.00000000e+00,1.00000000e+00},prob(percent)="100",prob+-sd="100+-0",height_mean=4.28205233e-08,height_median=4.30000000e-08,height_95%HPD={2.00000000e-08,6.40000000e-08}]:4.566386e-02[&length_mean=4.66015966e-02,length_median=4.56642900e-02,length_95%HPD={3.39880500e-02,6.20869100e-02},effectivebrlenTK02Brlens_mean=0.046461,effectivebrlenTK02Brlens_median=0.045994,effectivebrlenTK02Brlens_95%HPD={0.036294,0.056856},rateTK02Brlens_mean=1.015962,rateTK02Brlens_median=1.010265,rateTK02Brlens_95%HPD={0.723702,1.327222}],25[&prob=1.00000000e+00,prob_stddev=0.00000000e+00,prob_range={1.00000000e+00,1.00000000e+00},prob(percent)="100",prob+-sd="100+-0",height_mean=4.28205897e-08,height_median=4.30000000e-08,height_95%HPD={2.00000000e-08,6.40000000e-08}]:4.566386e-02[&length_mean=4.66011022e-02,length_median=4.56642900e-02,length_95%HPD={3.39880500e-02,6.20869100e-02},effectivebrlenTK02Brlens_mean=0.034764,effectivebrlenTK02Brlens_median=0.034768,effectivebrlenTK02Brlens_95%HPD={0.025460,0.043313},rateTK02Brlens_mean=0.766409,rateTK02Brlens_median=0.759267,rateTK02Brlens_95%HPD={0.489612,1.055799}])[&prob=9.99933625e-01,prob_stddev=9.38678855e-05,prob_range={9.99867251e-01,1.00000000e+00},prob(percent)="100",prob+-sd="100+-0",height_mean=4.66008615e-02,height_median=4.56639010e-02,height_95%HPD={3.39880890e-02,6.20869530e-02}]:1.265642e-02[&length_mean=1.28790399e-02,length_median=1.25292400e-02,length_95%HPD={5.83520200e-03,2.00792500e-02},effectivebrlenTK02Brlens_mean=0.011083,effectivebrlenTK02Brlens_median=0.011003,effectivebrlenTK02Brlens_95%HPD={0.005609,0.016639},rateTK02Brlens_mean=0.879178,rateTK02Brlens_median=0.879365,rateTK02Brlens_95%HPD={0.622396,1.134187}],((26[&prob=1.00000000e+00,prob_stddev=0.00000000e+00,prob_range={1.00000000e+00,1.00000000e+00},prob(percent)="100",prob+-sd="100+-0",height_mean=4.28651934e-08,height_median=4.30000000e-08,height_95%HPD={1.90000000e-08,6.40000000e-08}]:1.436187e-02[&length_mean=1.45532379e-02,length_median=1.43618800e-02,length_95%HPD={9.15584800e-03,1.96332600e-02},effectivebrlenTK02Brlens_mean=0.014524,effectivebrlenTK02Brlens_median=0.014491,effectivebrlenTK02Brlens_95%HPD={0.011518,0.017639},rateTK02Brlens_mean=1.023199,rateTK02Brlens_median=0.999048,rateTK02Brlens_95%HPD={0.747597,1.372571}],27[&prob=1.00000000e+00,prob_stddev=0.00000000e+00,prob_range={1.00000000e+00,1.00000000e+00},prob(percent)="100",prob+-sd="100+-0",height_mean=4.28651934e-08,height_median=4.30000000e-08,height_95%HPD={1.90000000e-08,6.40000000e-08}]:1.436187e-02[&length_mean=1.45532379e-02,length_median=1.43618800e-02,length_95%HPD={9.15584800e-03,1.96332600e-02},effectivebrlenTK02Brlens_mean=0.013982,effectivebrlenTK02Brlens_median=0.013937,effectivebrlenTK02Brlens_95%HPD={0.011187,0.017027},rateTK02Brlens_mean=0.987219,rateTK02Brlens_median=0.959211,rateTK02Brlens_95%HPD={0.684446,1.346897}])[&prob=1.00000000e+00,prob_stddev=0.00000000e+00,prob_range={1.00000000e+00,1.00000000e+00},prob(percent)="100",prob+-sd="100+-0",height_mean=1.45532807e-02,height_median=1.43619150e-02,height_95%HPD={9.15588000e-03,1.96333080e-02}]:1.430845e-02[&length_mean=1.45212083e-02,length_median=1.41887500e-02,length_95%HPD={9.13745300e-03,2.09982000e-02},effectivebrlenTK02Brlens_mean=0.013998,effectivebrlenTK02Brlens_median=0.013861,effectivebrlenTK02Brlens_95%HPD={0.009463,0.018612},rateTK02Brlens_mean=0.981977,rateTK02Brlens_median=0.953290,rateTK02Brlens_95%HPD={0.726334,1.266344}],28[&prob=1.00000000e+00,prob_stddev=0.00000000e+00,prob_range={1.00000000e+00,1.00000000e+00},prob(percent)="100",prob+-sd="100+-0",height_mean=4.28614101e-08,height_median=4.39999999e-08,height_95%HPD={2.00000000e-08,6.40000000e-08}]:2.867032e-02[&length_mean=2.90744462e-02,length_median=2.86703100e-02,length_95%HPD={2.04544800e-02,3.86084700e-02},effectivebrlenTK02Brlens_mean=0.026607,effectivebrlenTK02Brlens_median=0.026487,effectivebrlenTK02Brlens_95%HPD={0.021350,0.031772},rateTK02Brlens_mean=0.935197,rateTK02Brlens_median=0.919708,rateTK02Brlens_95%HPD={0.667158,1.262023}])[&prob=1.00000000e+00,prob_stddev=0.00000000e+00,prob_range={1.00000000e+00,1.00000000e+00},prob(percent)="100",prob+-sd="100+-0",height_mean=2.90744891e-02,height_median=2.86703620e-02,height_95%HPD={2.04545120e-02,3.86085070e-02}]:2.964995e-02[&length_mean=3.04048410e-02,length_median=2.95797700e-02,length_95%HPD={2.05695400e-02,4.26045000e-02},effectivebrlenTK02Brlens_mean=0.027627,effectivebrlenTK02Brlens_median=0.027488,effectivebrlenTK02Brlens_95%HPD={0.020878,0.035368},rateTK02Brlens_mean=0.926982,rateTK02Brlens_median=0.924409,rateTK02Brlens_95%HPD={0.703085,1.152515}])[&prob=1.00000000e+00,prob_stddev=0.00000000e+00,prob_range={1.00000000e+00,1.00000000e+00},prob(percent)="100",prob+-sd="100+-0",height_mean=5.94798245e-02,height_median=5.83203170e-02,height_95%HPD={4.42692930e-02,7.66139570e-02}]:1.244290e-02[&length_mean=1.31905651e-02,length_median=1.26915200e-02,length_95%HPD={5.80844500e-03,2.22815500e-02},effectivebrlenTK02Brlens_mean=0.011460,effectivebrlenTK02Brlens_median=0.011225,effectivebrlenTK02Brlens_95%HPD={0.005438,0.018154},rateTK02Brlens_mean=0.888702,rateTK02Brlens_median=0.898835,rateTK02Brlens_95%HPD={0.674153,1.100159}])[&prob=1.00000000e+00,prob_stddev=0.00000000e+00,prob_range={1.00000000e+00,1.00000000e+00},prob(percent)="100",prob+-sd="100+-0",height_mean=7.26703895e-02,height_median=7.07632180e-02,height_95%HPD={5.47684270e-02,9.35759430e-02}]:2.558048e-02[&length_mean=2.58526420e-02,length_median=2.53840300e-02,length_95%HPD={1.50608100e-02,3.73070100e-02},effectivebrlenTK02Brlens_mean=0.022261,effectivebrlenTK02Brlens_median=0.022171,effectivebrlenTK02Brlens_95%HPD={0.014916,0.030604},rateTK02Brlens_mean=0.875654,rateTK02Brlens_median=0.874699,rateTK02Brlens_95%HPD={0.660938,1.057995}])[&prob=9.98141511e-01,prob_stddev=9.38678855e-04,prob_range={9.97477765e-01,9.98805257e-01},prob(percent)="100",prob+-sd="100+-0",height_mean=9.85235399e-02,height_median=9.63436980e-02,height_95%HPD={7.74301170e-02,1.25192547e-01}]:9.624161e-03[&length_mean=1.00534077e-02,length_median=9.74645700e-03,length_95%HPD={3.61107800e-03,1.66744700e-02},effectivebrlenTK02Brlens_mean=0.008526,effectivebrlenTK02Brlens_median=0.008338,effectivebrlenTK02Brlens_95%HPD={0.003646,0.014033},rateTK02Brlens_mean=0.860698,rateTK02Brlens_median=0.861960,rateTK02Brlens_95%HPD={0.669322,1.068769}])[&prob=1.00000000e+00,prob_stddev=0.00000000e+00,prob_range={1.00000000e+00,1.00000000e+00},prob(percent)="100",prob+-sd="100+-0",height_mean=1.08567370e-01,height_median=1.05967859e-01,height_95%HPD={8.45681174e-02,1.35137542e-01}]:2.804657e-02[&length_mean=2.87911659e-02,length_median=2.81578900e-02,length_95%HPD={1.76046700e-02,4.04869900e-02},effectivebrlenTK02Brlens_mean=0.025359,effectivebrlenTK02Brlens_median=0.025123,effectivebrlenTK02Brlens_95%HPD={0.017339,0.034772},rateTK02Brlens_mean=0.891059,rateTK02Brlens_median=0.884298,rateTK02Brlens_95%HPD={0.711209,1.091969}])[&prob=1.00000000e+00,prob_stddev=0.00000000e+00,prob_range={1.00000000e+00,1.00000000e+00},prob(percent)="100",prob+-sd="100+-0",height_mean=1.37358536e-01,height_median=1.34014430e-01,height_95%HPD={1.10093695e-01,1.68955133e-01}]:4.011170e-02[&length_mean=3.97869672e-02,length_median=3.93596800e-02,length_95%HPD={2.74822900e-02,5.23699200e-02},effectivebrlenTK02Brlens_mean=0.038475,effectivebrlenTK02Brlens_median=0.038304,effectivebrlenTK02Brlens_95%HPD={0.027921,0.049302},rateTK02Brlens_mean=0.975270,rateTK02Brlens_median=0.965807,rateTK02Brlens_95%HPD={0.792133,1.174661}])[&prob=1.00000000e+00,prob_stddev=0.00000000e+00,prob_range={1.00000000e+00,1.00000000e+00},prob(percent)="100",prob+-sd="100+-0",height_mean=1.77145503e-01,height_median=1.74126133e-01,height_95%HPD={1.46339523e-01,2.15075246e-01}]:1.225329e-02[&length_mean=1.29506961e-02,length_median=1.26534500e-02,length_95%HPD={5.42363800e-03,2.05860800e-02},effectivebrlenTK02Brlens_mean=0.013064,effectivebrlenTK02Brlens_median=0.012856,effectivebrlenTK02Brlens_95%HPD={0.005698,0.020490},rateTK02Brlens_mean=1.015231,rateTK02Brlens_median=1.007271,rateTK02Brlens_95%HPD={0.817141,1.193531}],(29[&prob=1.00000000e+00,prob_stddev=0.00000000e+00,prob_range={1.00000000e+00,1.00000000e+00},prob(percent)="100",prob+-sd="100+-0",height_mean=4.25654456e-08,height_median=4.10000000e-08,height_95%HPD={0.00000000e+00,9.00000000e-08}]:1.581030e-01[&length_mean=1.61257725e-01,length_median=1.58103000e-01,length_95%HPD={1.32240900e-01,1.97769500e-01},effectivebrlenTK02Brlens_mean=0.137116,effectivebrlenTK02Brlens_median=0.136780,effectivebrlenTK02Brlens_95%HPD={0.119487,0.154738},rateTK02Brlens_mean=0.860740,rateTK02Brlens_median=0.860125,rateTK02Brlens_95%HPD={0.659085,1.048870}],((30[&prob=1.00000000e+00,prob_stddev=0.00000000e+00,prob_range={1.00000000e+00,1.00000000e+00},prob(percent)="100",prob+-sd="100+-0",height_mean=4.27980489e-08,height_median=4.20000000e-08,height_95%HPD={0.00000000e+00,8.90000000e-08}]:1.225983e-01[&length_mean=1.19285723e-01,length_median=1.18121300e-01,length_95%HPD={8.13058400e-02,1.59378300e-01},effectivebrlenTK02Brlens_mean=0.105381,effectivebrlenTK02Brlens_median=0.104360,effectivebrlenTK02Brlens_95%HPD={0.077241,0.135274},rateTK02Brlens_mean=0.899869,rateTK02Brlens_median=0.889130,rateTK02Brlens_95%HPD={0.584029,1.159688}],(((31[&prob=1.00000000e+00,prob_stddev=0.00000000e+00,prob_range={1.00000000e+00,1.00000000e+00},prob(percent)="100",prob+-sd="100+-0",height_mean=4.29494467e-08,height_median=4.32000000e-08,height_95%HPD={9.99999999e-09,6.50000000e-08}]:3.974985e-02[&length_mean=5.78841054e-02,length_median=6.06695300e-02,length_95%HPD={2.07443100e-04,1.06376600e-01},effectivebrlenTK02Brlens_mean=0.043493,effectivebrlenTK02Brlens_median=0.046868,effectivebrlenTK02Brlens_95%HPD={0.000128,0.078740},rateTK02Brlens_mean=0.757728,rateTK02Brlens_median=0.753745,rateTK02Brlens_95%HPD={0.373655,1.086966}],32[&prob=1.00000000e+00,prob_stddev=0.00000000e+00,prob_range={1.00000000e+00,1.00000000e+00},prob(percent)="100",prob+-sd="100+-0",height_mean=4.29491394e-08,height_median=4.37000000e-08,height_95%HPD={2.00000000e-08,6.30000000e-08}]:3.974985e-02[&length_mean=5.36553715e-02,length_median=5.87739500e-02,length_95%HPD={2.07443100e-04,9.33253500e-02},effectivebrlenTK02Brlens_mean=0.040668,effectivebrlenTK02Brlens_median=0.045550,effectivebrlenTK02Brlens_95%HPD={0.000104,0.070241},rateTK02Brlens_mean=0.760013,rateTK02Brlens_median=0.750902,rateTK02Brlens_95%HPD={0.368664,1.118357}])[&prob=6.46356033e-01,prob_stddev=6.75848775e-03,prob_range={6.41577061e-01,6.51135006e-01},prob(percent)="65",prob+-sd="65+-1",height_mean=4.08331417e-02,height_median=3.97498960e-02,height_95%HPD={2.07474000e-04,8.35475410e-02}]:4.481073e-02[&length_mean=4.33110581e-02,length_median=4.22535500e-02,length_95%HPD={1.05948100e-04,8.71702200e-02},effectivebrlenTK02Brlens_mean=0.033094,effectivebrlenTK02Brlens_median=0.033892,effectivebrlenTK02Brlens_95%HPD={0.000342,0.061578},rateTK02Brlens_mean=0.797313,rateTK02Brlens_median=0.792234,rateTK02Brlens_95%HPD={0.502625,1.033261}],33[&prob=1.00000000e+00,prob_stddev=0.00000000e+00,prob_range={1.00000000e+00,1.00000000e+00},prob(percent)="100",prob+-sd="100+-0",height_mean=4.28742243e-08,height_median=4.30000000e-08,height_95%HPD={7.40000000e-09,6.70000000e-08}]:8.456058e-02[&length_mean=8.13303474e-02,length_median=7.98327600e-02,length_95%HPD={5.64870700e-02,1.12843400e-01},effectivebrlenTK02Brlens_mean=0.068525,effectivebrlenTK02Brlens_median=0.068445,effectivebrlenTK02Brlens_95%HPD={0.052220,0.083021},rateTK02Brlens_mean=0.861254,rateTK02Brlens_median=0.851923,rateTK02Brlens_95%HPD={0.599766,1.117390}])[&prob=1.00000000e+00,prob_stddev=0.00000000e+00,prob_range={1.00000000e+00,1.00000000e+00},prob(percent)="100",prob+-sd="100+-0",height_mean=8.61978999e-02,height_median=8.45606230e-02,height_95%HPD={6.23131980e-02,1.17379609e-01}]:2.691424e-02[&length_mean=2.89108963e-02,length_median=2.85531900e-02,length_95%HPD={1.17278900e-02,4.76297000e-02},effectivebrlenTK02Brlens_mean=0.024283,effectivebrlenTK02Brlens_median=0.024288,effectivebrlenTK02Brlens_95%HPD={0.009731,0.037415},rateTK02Brlens_mean=0.852920,rateTK02Brlens_median=0.856002,rateTK02Brlens_95%HPD={0.628846,1.078048}],34[&prob=1.00000000e+00,prob_stddev=0.00000000e+00,prob_range={1.00000000e+00,1.00000000e+00},prob(percent)="100",prob+-sd="100+-0",height_mean=4.28035626e-08,height_median=4.20000000e-08,height_95%HPD={0.00000000e+00,8.80000000e-08}]:1.114748e-01[&length_mean=1.10494536e-01,length_median=1.08901100e-01,length_95%HPD={8.11161000e-02,1.44061000e-01},effectivebrlenTK02Brlens_mean=0.092128,effectivebrlenTK02Brlens_median=0.092158,effectivebrlenTK02Brlens_95%HPD={0.072572,0.110805},rateTK02Brlens_mean=0.847867,rateTK02Brlens_median=0.840001,rateTK02Brlens_95%HPD={0.628355,1.086598}])[&prob=6.30094252e-01,prob_stddev=6.09202577e-02,prob_range={5.87017125e-01,6.73171379e-01},prob(percent)="63",prob+-sd="63+-6",height_mean=1.13299322e-01,height_median=1.11474866e-01,height_95%HPD={8.61231110e-02,1.44053210e-01}]:1.112345e-02[&length_mean=1.42868922e-02,length_median=1.31109200e-02,length_95%HPD={1.62966700e-04,2.97200700e-02},effectivebrlenTK02Brlens_mean=0.012493,effectivebrlenTK02Brlens_median=0.011628,effectivebrlenTK02Brlens_95%HPD={0.000148,0.025403},rateTK02Brlens_mean=0.884493,rateTK02Brlens_median=0.879699,rateTK02Brlens_95%HPD={0.658127,1.117720}])[&prob=1.00000000e+00,prob_stddev=0.00000000e+00,prob_range={1.00000000e+00,1.00000000e+00},prob(percent)="100",prob+-sd="100+-0",height_mean=1.24321786e-01,height_median=1.22598319e-01,height_95%HPD={9.52627557e-02,1.59856183e-01}]:2.659286e-02[&length_mean=2.76842222e-02,length_median=2.82427000e-02,length_95%HPD={7.37983200e-03,4.74292200e-02},effectivebrlenTK02Brlens_mean=0.024728,effectivebrlenTK02Brlens_median=0.025358,effectivebrlenTK02Brlens_95%HPD={0.006146,0.039753},rateTK02Brlens_mean=0.907263,rateTK02Brlens_median=0.909752,rateTK02Brlens_95%HPD={0.690177,1.083805}],((((35[&prob=1.00000000e+00,prob_stddev=0.00000000e+00,prob_range={1.00000000e+00,1.00000000e+00},prob(percent)="100",prob+-sd="100+-0",height_mean=4.29649827e-08,height_median=4.21000000e-08,height_95%HPD={0.00000000e+00,8.90000000e-08}]:1.150466e-01[&length_mean=1.16904591e-01,length_median=1.15046600e-01,length_95%HPD={8.84281700e-02,1.47921300e-01},effectivebrlenTK02Brlens_mean=0.103184,effectivebrlenTK02Brlens_median=0.102918,effectivebrlenTK02Brlens_95%HPD={0.083867,0.122407},rateTK02Brlens_mean=0.896214,rateTK02Brlens_median=0.894437,rateTK02Brlens_95%HPD={0.661194,1.132280}],36[&prob=1.00000000e+00,prob_stddev=0.00000000e+00,prob_range={1.00000000e+00,1.00000000e+00},prob(percent)="100",prob+-sd="100+-0",height_mean=4.29649827e-08,height_median=4.21000000e-08,height_95%HPD={0.00000000e+00,8.90000000e-08}]:1.150466e-01[&length_mean=1.16904591e-01,length_median=1.15046600e-01,length_95%HPD={8.84281700e-02,1.47921300e-01},effectivebrlenTK02Brlens_mean=0.096782,effectivebrlenTK02Brlens_median=0.096525,effectivebrlenTK02Brlens_95%HPD={0.079386,0.113733},rateTK02Brlens_mean=0.841760,rateTK02Brlens_median=0.842484,rateTK02Brlens_95%HPD={0.593170,1.044661}])[&prob=1.00000000e+00,prob_stddev=0.00000000e+00,prob_range={1.00000000e+00,1.00000000e+00},prob(percent)="100",prob+-sd="100+-0",height_mean=1.16904634e-01,height_median=1.15046619e-01,height_95%HPD={8.84282170e-02,1.47921370e-01}]:1.229792e-02[&length_mean=1.62354866e-02,length_median=1.55098500e-02,length_95%HPD={8.61498800e-07,3.14995600e-02},effectivebrlenTK02Brlens_mean=0.014755,effectivebrlenTK02Brlens_median=0.014436,effectivebrlenTK02Brlens_95%HPD={0.000001,0.027974},rateTK02Brlens_mean=0.924845,rateTK02Brlens_median=0.920468,rateTK02Brlens_95%HPD={0.687668,1.146174}],46[&prob=1.00000000e+00,prob_stddev=0.00000000e+00,prob_range={1.00000000e+00,1.00000000e+00},prob(percent)="100",prob+-sd="100+-0",height_mean=4.26291566e-08,height_median=4.11000000e-08,height_95%HPD={0.00000000e+00,9.00000000e-08}]:1.273445e-01[&length_mean=1.32685236e-01,length_median=1.30493000e-01,length_95%HPD={1.03524000e-01,1.67780400e-01},effectivebrlenTK02Brlens_mean=0.141497,effectivebrlenTK02Brlens_median=0.139772,effectivebrlenTK02Brlens_95%HPD={0.106046,0.180850},rateTK02Brlens_mean=1.079799,rateTK02Brlens_median=1.072115,rateTK02Brlens_95%HPD={0.746879,1.423465}])[&prob=5.36904288e-01,prob_stddev=1.34231076e-02,prob_range={5.27412717e-01,5.46395858e-01},prob(percent)="54",prob+-sd="54+-1",height_mean=1.29467434e-01,height_median=1.27344534e-01,height_95%HPD={1.02558766e-01,1.66164166e-01}]:9.126276e-03[&length_mean=9.24339045e-03,length_median=8.23897500e-03,length_95%HPD={8.52757100e-06,2.09511300e-02},effectivebrlenTK02Brlens_mean=0.008496,effectivebrlenTK02Brlens_median=0.007694,effectivebrlenTK02Brlens_95%HPD={0.000007,0.019167},rateTK02Brlens_mean=0.933848,rateTK02Brlens_median=0.921656,rateTK02Brlens_95%HPD={0.739121,1.142492}],(((37[&prob=1.00000000e+00,prob_stddev=0.00000000e+00,prob_range={1.00000000e+00,1.00000000e+00},prob(percent)="100",prob+-sd="100+-0",height_mean=4.28677468e-08,height_median=4.36000000e-08,height_95%HPD={2.00000000e-08,6.10000000e-08}]:7.088949e-02[&length_mean=7.29550250e-02,length_median=7.08894900e-02,length_95%HPD={5.36255200e-02,9.64499900e-02},effectivebrlenTK02Brlens_mean=0.054769,effectivebrlenTK02Brlens_median=0.054519,effectivebrlenTK02Brlens_95%HPD={0.044902,0.065936},rateTK02Brlens_mean=0.769589,rateTK02Brlens_median=0.767933,rateTK02Brlens_95%HPD={0.502960,1.025876}],38[&prob=1.00000000e+00,prob_stddev=0.00000000e+00,prob_range={1.00000000e+00,1.00000000e+00},prob(percent)="100",prob+-sd="100+-0",height_mean=4.28677468e-08,height_median=4.36000000e-08,height_95%HPD={2.00000000e-08,6.10000000e-08}]:7.088949e-02[&length_mean=7.29550250e-02,length_median=7.08894900e-02,length_95%HPD={5.36255200e-02,9.64499900e-02},effectivebrlenTK02Brlens_mean=0.067209,effectivebrlenTK02Brlens_median=0.066955,effectivebrlenTK02Brlens_95%HPD={0.055624,0.079545},rateTK02Brlens_mean=0.940207,rateTK02Brlens_median=0.938783,rateTK02Brlens_95%HPD={0.649659,1.195462}])[&prob=1.00000000e+00,prob_stddev=0.00000000e+00,prob_range={1.00000000e+00,1.00000000e+00},prob(percent)="100",prob+-sd="100+-0",height_mean=7.29550679e-02,height_median=7.08895340e-02,height_95%HPD={5.36255700e-02,9.64500330e-02}]:4.126254e-02[&length_mean=4.17004919e-02,length_median=4.10968600e-02,length_95%HPD={2.91710400e-02,5.54758800e-02},effectivebrlenTK02Brlens_mean=0.035901,effectivebrlenTK02Brlens_median=0.035783,effectivebrlenTK02Brlens_95%HPD={0.026377,0.045075},rateTK02Brlens_mean=0.872299,rateTK02Brlens_median=0.864401,rateTK02Brlens_95%HPD={0.676416,1.087741}],(((39[&prob=1.00000000e+00,prob_stddev=0.00000000e+00,prob_range={1.00000000e+00,1.00000000e+00},prob(percent)="100",prob+-sd="100+-0",height_mean=4.28942635e-08,height_median=4.40000000e-08,height_95%HPD={2.00000000e-08,6.20000000e-08}]:4.279038e-02[&length_mean=4.38953946e-02,length_median=4.27903700e-02,length_95%HPD={3.00282000e-02,5.93564300e-02},effectivebrlenTK02Brlens_mean=0.035990,effectivebrlenTK02Brlens_median=0.035826,effectivebrlenTK02Brlens_95%HPD={0.028470,0.043279},rateTK02Brlens_mean=0.840695,rateTK02Brlens_median=0.832253,rateTK02Brlens_95%HPD={0.543242,1.112808}],41[&prob=1.00000000e+00,prob_stddev=0.00000000e+00,prob_range={1.00000000e+00,1.00000000e+00},prob(percent)="100",prob+-sd="100+-0",height_mean=4.28942635e-08,height_median=4.40000000e-08,height_95%HPD={2.00000000e-08,6.20000000e-08}]:4.279038e-02[&length_mean=4.38953946e-02,length_median=4.27903700e-02,length_95%HPD={3.00282000e-02,5.93564300e-02},effectivebrlenTK02Brlens_mean=0.037855,effectivebrlenTK02Brlens_median=0.037713,effectivebrlenTK02Brlens_95%HPD={0.030742,0.045272},rateTK02Brlens_mean=0.883493,rateTK02Brlens_median=0.879880,rateTK02Brlens_95%HPD={0.615918,1.180196}])[&prob=1.00000000e+00,prob_stddev=0.00000000e+00,prob_range={1.00000000e+00,1.00000000e+00},prob(percent)="100",prob+-sd="100+-0",height_mean=4.38954375e-02,height_median=4.27904200e-02,height_95%HPD={3.00282530e-02,5.93564460e-02}]:2.072025e-02[&length_mean=2.06287282e-02,length_median=2.02153600e-02,length_95%HPD={1.11138900e-02,3.12319600e-02},effectivebrlenTK02Brlens_mean=0.016557,effectivebrlenTK02Brlens_median=0.016373,effectivebrlenTK02Brlens_95%HPD={0.009836,0.023491},rateTK02Brlens_mean=0.818165,rateTK02Brlens_median=0.808584,rateTK02Brlens_95%HPD={0.609668,1.037704}],40[&prob=1.00000000e+00,prob_stddev=0.00000000e+00,prob_range={1.00000000e+00,1.00000000e+00},prob(percent)="100",prob+-sd="100+-0",height_mean=4.29058791e-08,height_median=4.40000000e-08,height_95%HPD={2.00000000e-08,6.10000000e-08}]:6.351063e-02[&length_mean=6.45241227e-02,length_median=6.35106400e-02,length_95%HPD={4.69575000e-02,8.40015800e-02},effectivebrlenTK02Brlens_mean=0.043944,effectivebrlenTK02Brlens_median=0.043768,effectivebrlenTK02Brlens_95%HPD={0.034585,0.054441},rateTK02Brlens_mean=0.697520,rateTK02Brlens_median=0.686122,rateTK02Brlens_95%HPD={0.454501,0.956440}])[&prob=1.00000000e+00,prob_stddev=0.00000000e+00,prob_range={1.00000000e+00,1.00000000e+00},prob(percent)="100",prob+-sd="100+-0",height_mean=6.45241657e-02,height_median=6.35106734e-02,height_95%HPD={4.69575450e-02,8.40016300e-02}]:2.116629e-02[&length_mean=1.68641305e-02,length_median=1.66171900e-02,length_95%HPD={5.55739000e-03,2.74621000e-02},effectivebrlenTK02Brlens_mean=0.013581,effectivebrlenTK02Brlens_median=0.013451,effectivebrlenTK02Brlens_95%HPD={0.005208,0.022093},rateTK02Brlens_mean=0.817111,rateTK02Brlens_median=0.808444,rateTK02Brlens_95%HPD={0.604729,1.032343}],((42[&prob=1.00000000e+00,prob_stddev=0.00000000e+00,prob_range={1.00000000e+00,1.00000000e+00},prob(percent)="100",prob+-sd="100+-0",height_mean=4.29094228e-08,height_median=4.40000000e-08,height_95%HPD={2.00000000e-08,6.20000000e-08}]:6.173779e-02[&length_mean=6.93159723e-02,length_median=6.71443100e-02,length_95%HPD={4.70233900e-02,9.37272400e-02},effectivebrlenTK02Brlens_mean=0.067870,effectivebrlenTK02Brlens_median=0.067452,effectivebrlenTK02Brlens_95%HPD={0.055722,0.080279},rateTK02Brlens_mean=1.003067,rateTK02Brlens_median=1.003312,rateTK02Brlens_95%HPD={0.690935,1.287738}],44[&prob=1.00000000e+00,prob_stddev=0.00000000e+00,prob_range={1.00000000e+00,1.00000000e+00},prob(percent)="100",prob+-sd="100+-0",height_mean=4.29061844e-08,height_median=4.40000000e-08,height_95%HPD={2.00000000e-08,6.20000000e-08}]:6.173779e-02[&length_mean=6.91659625e-02,length_median=6.65098900e-02,length_95%HPD={4.80317700e-02,9.45006100e-02},effectivebrlenTK02Brlens_mean=0.060547,effectivebrlenTK02Brlens_median=0.060187,effectivebrlenTK02Brlens_95%HPD={0.049851,0.071687},rateTK02Brlens_mean=0.901285,rateTK02Brlens_median=0.909518,rateTK02Brlens_95%HPD={0.605975,1.208725}])[&prob=5.25952476e-01,prob_stddev=8.82358123e-03,prob_range={5.19713262e-01,5.32191690e-01},prob(percent)="53",prob+-sd="53+-1",height_mean=6.26292919e-02,height_median=6.17378329e-02,height_95%HPD={4.60095400e-02,7.98987020e-02}]:7.507125e-03[&length_mean=7.86015970e-03,length_median=7.46897900e-03,length_95%HPD={1.44245700e-03,1.49945500e-02},effectivebrlenTK02Brlens_mean=0.007537,effectivebrlenTK02Brlens_median=0.007329,effectivebrlenTK02Brlens_95%HPD={0.001567,0.014093},rateTK02Brlens_mean=0.977285,rateTK02Brlens_median=0.995055,rateTK02Brlens_95%HPD={0.684773,1.218511}],43[&prob=1.00000000e+00,prob_stddev=0.00000000e+00,prob_range={1.00000000e+00,1.00000000e+00},prob(percent)="100",prob+-sd="100+-0",height_mean=4.29388228e-08,height_median=4.40000000e-08,height_95%HPD={2.00000000e-08,6.10000000e-08}]:6.924491e-02[&length_mean=7.30858552e-02,length_median=7.13955000e-02,length_95%HPD={5.35858300e-02,9.48713900e-02},effectivebrlenTK02Brlens_mean=0.066221,effectivebrlenTK02Brlens_median=0.066104,effectivebrlenTK02Brlens_95%HPD={0.056605,0.077134},rateTK02Brlens_mean=0.924020,rateTK02Brlens_median=0.926880,rateTK02Brlens_95%HPD={0.681752,1.182708}])[&prob=5.58011416e-01,prob_stddev=4.41179062e-03,prob_range={5.54891809e-01,5.61131023e-01},prob(percent)="56",prob+-sd="56+-0",height_mean=7.05280574e-02,height_median=6.92449580e-02,height_95%HPD={5.23040930e-02,8.90500100e-02}]:1.543200e-02[&length_mean=1.44362129e-02,length_median=1.40406300e-02,length_95%HPD={7.39580600e-03,2.26195200e-02},effectivebrlenTK02Brlens_mean=0.012993,effectivebrlenTK02Brlens_median=0.012889,effectivebrlenTK02Brlens_95%HPD={0.006882,0.018926},rateTK02Brlens_mean=0.914709,rateTK02Brlens_median=0.923468,rateTK02Brlens_95%HPD={0.684200,1.162103}])[&prob=1.00000000e+00,prob_stddev=0.00000000e+00,prob_range={1.00000000e+00,1.00000000e+00},prob(percent)="100",prob+-sd="100+-0",height_mean=8.63912907e-02,height_median=8.46769610e-02,height_95%HPD={6.55981050e-02,1.09513210e-01}]:2.747512e-02[&length_mean=2.82642691e-02,length_median=2.77743300e-02,length_95%HPD={1.66271400e-02,3.91528800e-02},effectivebrlenTK02Brlens_mean=0.024416,effectivebrlenTK02Brlens_median=0.024282,effectivebrlenTK02Brlens_95%HPD={0.016705,0.032202},rateTK02Brlens_mean=0.878508,rateTK02Brlens_median=0.877442,rateTK02Brlens_95%HPD={0.644754,1.055060}])[&prob=1.00000000e+00,prob_stddev=0.00000000e+00,prob_range={1.00000000e+00,1.00000000e+00},prob(percent)="100",prob+-sd="100+-0",height_mean=1.14655560e-01,height_median=1.12152077e-01,height_95%HPD={8.99272794e-02,1.43899929e-01}]:1.576026e-02[&length_mean=1.56375133e-02,length_median=1.52898600e-02,length_95%HPD={7.20921900e-03,2.44951900e-02},effectivebrlenTK02Brlens_mean=0.013947,effectivebrlenTK02Brlens_median=0.013796,effectivebrlenTK02Brlens_95%HPD={0.007149,0.020951},rateTK02Brlens_mean=0.905807,rateTK02Brlens_median=0.906286,rateTK02Brlens_95%HPD={0.689357,1.114623}],45[&prob=1.00000000e+00,prob_stddev=0.00000000e+00,prob_range={1.00000000e+00,1.00000000e+00},prob(percent)="100",prob+-sd="100+-0",height_mean=4.27828537e-08,height_median=4.20000000e-08,height_95%HPD={0.00000000e+00,8.91000000e-08}]:1.279123e-01[&length_mean=1.30293030e-01,length_median=1.27912300e-01,length_95%HPD={1.04986900e-01,1.62821600e-01},effectivebrlenTK02Brlens_mean=0.119131,effectivebrlenTK02Brlens_median=0.118813,effectivebrlenTK02Brlens_95%HPD={0.102327,0.136866},rateTK02Brlens_mean=0.927700,rateTK02Brlens_median=0.922362,rateTK02Brlens_95%HPD={0.683298,1.141975}])[&prob=1.00000000e+00,prob_stddev=0.00000000e+00,prob_range={1.00000000e+00,1.00000000e+00},prob(percent)="100",prob+-sd="100+-0",height_mean=1.30293073e-01,height_median=1.27912339e-01,height_95%HPD={1.04986966e-01,1.62821684e-01}]:8.558471e-03[&length_mean=6.41368243e-03,length_median=6.03045400e-03,length_95%HPD={1.06413800e-04,1.30084300e-02},effectivebrlenTK02Brlens_mean=0.005836,effectivebrlenTK02Brlens_median=0.005573,effectivebrlenTK02Brlens_95%HPD={0.000092,0.011401},rateTK02Brlens_mean=0.926668,rateTK02Brlens_median=0.917855,rateTK02Brlens_95%HPD={0.719059,1.139560}])[&prob=1.00000000e+00,prob_stddev=0.00000000e+00,prob_range={1.00000000e+00,1.00000000e+00},prob(percent)="100",prob+-sd="100+-0",height_mean=1.39044276e-01,height_median=1.36470810e-01,height_95%HPD={1.11639497e-01,1.71702425e-01}]:6.324460e-03[&length_mean=6.43473745e-03,length_median=6.22746200e-03,length_95%HPD={2.11266600e-05,1.21569600e-02},effectivebrlenTK02Brlens_mean=0.005918,effectivebrlenTK02Brlens_median=0.005767,effectivebrlenTK02Brlens_95%HPD={0.000076,0.011036},rateTK02Brlens_mean=0.929465,rateTK02Brlens_median=0.934215,rateTK02Brlens_95%HPD={0.704183,1.123262}],(((47[&prob=1.00000000e+00,prob_stddev=0.00000000e+00,prob_range={1.00000000e+00,1.00000000e+00},prob(percent)="100",prob+-sd="100+-0",height_mean=4.32336256e-08,height_median=4.30000000e-08,height_95%HPD={0.00000000e+00,8.50000000e-08}]:9.667305e-02[&length_mean=1.00917685e-01,length_median=9.92962700e-02,length_95%HPD={7.33230100e-02,1.30835500e-01},effectivebrlenTK02Brlens_mean=0.077168,effectivebrlenTK02Brlens_median=0.076724,effectivebrlenTK02Brlens_95%HPD={0.060147,0.094159},rateTK02Brlens_mean=0.779700,rateTK02Brlens_median=0.778330,rateTK02Brlens_95%HPD={0.540354,1.013796}],(48[&prob=1.00000000e+00,prob_stddev=0.00000000e+00,prob_range={1.00000000e+00,1.00000000e+00},prob(percent)="100",prob+-sd="100+-0",height_mean=4.27580024e-08,height_median=4.39999999e-08,height_95%HPD={2.20000000e-08,6.20000001e-08}]:5.602022e-02[&length_mean=5.72070781e-02,length_median=5.60202100e-02,length_95%HPD={3.87744700e-02,7.74327300e-02},effectivebrlenTK02Brlens_mean=0.049814,effectivebrlenTK02Brlens_median=0.049707,effectivebrlenTK02Brlens_95%HPD={0.040022,0.059108},rateTK02Brlens_mean=0.895855,rateTK02Brlens_median=0.897452,rateTK02Brlens_95%HPD={0.603563,1.201713}],49[&prob=1.00000000e+00,prob_stddev=0.00000000e+00,prob_range={1.00000000e+00,1.00000000e+00},prob(percent)="100",prob+-sd="100+-0",height_mean=4.27580024e-08,height_median=4.39999999e-08,height_95%HPD={2.20000000e-08,6.20000001e-08}]:5.602022e-02[&length_mean=5.72070781e-02,length_median=5.60202100e-02,length_95%HPD={3.87744700e-02,7.74327300e-02},effectivebrlenTK02Brlens_mean=0.050601,effectivebrlenTK02Brlens_median=0.050576,effectivebrlenTK02Brlens_95%HPD={0.040794,0.060364},rateTK02Brlens_mean=0.909971,rateTK02Brlens_median=0.895965,rateTK02Brlens_95%HPD={0.592832,1.208533}])[&prob=1.00000000e+00,prob_stddev=0.00000000e+00,prob_range={1.00000000e+00,1.00000000e+00},prob(percent)="100",prob+-sd="100+-0",height_mean=5.72071208e-02,height_median=5.60202669e-02,height_95%HPD={3.87745250e-02,7.74327790e-02}]:4.065283e-02[&length_mean=4.20761472e-02,length_median=4.14331200e-02,length_95%HPD={2.75124300e-02,5.82836300e-02},effectivebrlenTK02Brlens_mean=0.036368,effectivebrlenTK02Brlens_median=0.036306,effectivebrlenTK02Brlens_95%HPD={0.025560,0.048323},rateTK02Brlens_mean=0.876065,rateTK02Brlens_median=0.874060,rateTK02Brlens_95%HPD={0.661899,1.075316}])[&prob=8.44285145e-01,prob_stddev=1.37047113e-02,prob_range={8.34594451e-01,8.53975840e-01},prob(percent)="84",prob+-sd="84+-1",height_mean=9.84011412e-02,height_median=9.66730960e-02,height_95%HPD={7.54193447e-02,1.25668418e-01}]:1.161304e-02[&length_mean=1.07692220e-02,length_median=1.03480100e-02,length_95%HPD={1.84345900e-03,2.04997100e-02},effectivebrlenTK02Brlens_mean=0.008862,effectivebrlenTK02Brlens_median=0.008582,effectivebrlenTK02Brlens_95%HPD={0.001758,0.016496},rateTK02Brlens_mean=0.835558,rateTK02Brlens_median=0.843551,rateTK02Brlens_95%HPD={0.615317,0.997515}],(50[&prob=1.00000000e+00,prob_stddev=0.00000000e+00,prob_range={1.00000000e+00,1.00000000e+00},prob(percent)="100",prob+-sd="100+-0",height_mean=4.29119915e-08,height_median=4.40000000e-08,height_95%HPD={2.10000000e-08,6.10000000e-08}]:3.947172e-02[&length_mean=4.10205741e-02,length_median=3.94717200e-02,length_95%HPD={2.43957400e-02,5.96275900e-02},effectivebrlenTK02Brlens_mean=0.023636,effectivebrlenTK02Brlens_median=0.023521,effectivebrlenTK02Brlens_95%HPD={0.016965,0.030604},rateTK02Brlens_mean=0.603219,rateTK02Brlens_median=0.595506,rateTK02Brlens_95%HPD={0.319618,0.843778}],(51[&prob=1.00000000e+00,prob_stddev=0.00000000e+00,prob_range={1.00000000e+00,1.00000000e+00},prob(percent)="100",prob+-sd="100+-0",height_mean=4.28152173e-08,height_median=4.33000001e-08,height_95%HPD={2.00000000e-08,6.10000000e-08}]:1.960056e-02[&length_mean=2.07402263e-02,length_median=1.96005500e-02,length_95%HPD={1.17013000e-02,3.27476400e-02},effectivebrlenTK02Brlens_mean=0.012215,effectivebrlenTK02Brlens_median=0.012025,effectivebrlenTK02Brlens_95%HPD={0.008747,0.016093},rateTK02Brlens_mean=0.623681,rateTK02Brlens_median=0.619312,rateTK02Brlens_95%HPD={0.343429,0.902414}],52[&prob=1.00000000e+00,prob_stddev=0.00000000e+00,prob_range={1.00000000e+00,1.00000000e+00},prob(percent)="100",prob+-sd="100+-0",height_mean=4.28152173e-08,height_median=4.33000001e-08,height_95%HPD={2.00000000e-08,6.10000000e-08}]:1.960056e-02[&length_mean=2.07402263e-02,length_median=1.96005500e-02,length_95%HPD={1.17013000e-02,3.27476400e-02},effectivebrlenTK02Brlens_mean=0.011135,effectivebrlenTK02Brlens_median=0.011084,effectivebrlenTK02Brlens_95%HPD={0.007669,0.014420},rateTK02Brlens_mean=0.574122,rateTK02Brlens_median=0.570798,rateTK02Brlens_95%HPD={0.298073,0.883776}])[&prob=1.00000000e+00,prob_stddev=0.00000000e+00,prob_range={1.00000000e+00,1.00000000e+00},prob(percent)="100",prob+-sd="100+-0",height_mean=2.07402692e-02,height_median=1.96006010e-02,height_95%HPD={1.17013370e-02,3.27476960e-02}]:1.987116e-02[&length_mean=2.02803479e-02,length_median=1.95618800e-02,length_95%HPD={9.54505000e-03,3.28676900e-02},effectivebrlenTK02Brlens_mean=0.012048,effectivebrlenTK02Brlens_median=0.011878,effectivebrlenTK02Brlens_95%HPD={0.006330,0.017993},rateTK02Brlens_mean=0.614538,rateTK02Brlens_median=0.605575,rateTK02Brlens_95%HPD={0.412365,0.859797}])[&prob=1.00000000e+00,prob_stddev=0.00000000e+00,prob_range={1.00000000e+00,1.00000000e+00},prob(percent)="100",prob+-sd="100+-0",height_mean=4.10206170e-02,height_median=3.94717600e-02,height_95%HPD={2.43957870e-02,5.96276300e-02}]:6.881438e-02[&length_mean=6.73411204e-02,length_median=6.60935500e-02,length_95%HPD={4.99373300e-02,8.78398600e-02},effectivebrlenTK02Brlens_mean=0.048332,effectivebrlenTK02Brlens_median=0.048326,effectivebrlenTK02Brlens_95%HPD={0.037781,0.058777},rateTK02Brlens_mean=0.727772,rateTK02Brlens_median=0.722033,rateTK02Brlens_95%HPD={0.549076,0.894173}])[&prob=1.00000000e+00,prob_stddev=0.00000000e+00,prob_range={1.00000000e+00,1.00000000e+00},prob(percent)="100",prob+-sd="100+-0",height_mean=1.10023847e-01,height_median=1.08286139e-01,height_95%HPD={8.49482095e-02,1.38005184e-01}]:2.177713e-02[&length_mean=2.24338126e-02,length_median=2.23200800e-02,length_95%HPD={1.18067500e-02,3.39416400e-02},effectivebrlenTK02Brlens_mean=0.019510,effectivebrlenTK02Brlens_median=0.019635,effectivebrlenTK02Brlens_95%HPD={0.010920,0.028333},rateTK02Brlens_mean=0.879735,rateTK02Brlens_median=0.895270,rateTK02Brlens_95%HPD={0.700104,1.072602}],(53[&prob=1.00000000e+00,prob_stddev=0.00000000e+00,prob_range={1.00000000e+00,1.00000000e+00},prob(percent)="100",prob+-sd="100+-0",height_mean=4.28820937e-08,height_median=4.40000000e-08,height_95%HPD={1.90000000e-08,6.00000000e-08}]:5.446537e-02[&length_mean=5.13991263e-02,length_median=5.04988300e-02,length_95%HPD={3.31758600e-02,7.18759800e-02},effectivebrlenTK02Brlens_mean=0.052191,effectivebrlenTK02Brlens_median=0.051840,effectivebrlenTK02Brlens_95%HPD={0.041841,0.063735},rateTK02Brlens_mean=1.051659,rateTK02Brlens_median=1.041618,rateTK02Brlens_95%HPD={0.728797,1.418354}],(54[&prob=1.00000000e+00,prob_stddev=0.00000000e+00,prob_range={1.00000000e+00,1.00000000e+00},prob(percent)="100",prob+-sd="100+-0",height_mean=4.28458864e-08,height_median=4.40000000e-08,height_95%HPD={2.00000000e-08,6.10000000e-08}]:4.600185e-02[&length_mean=4.55956840e-02,length_median=4.43181200e-02,length_95%HPD={3.23648500e-02,6.17482200e-02},effectivebrlenTK02Brlens_mean=0.048216,effectivebrlenTK02Brlens_median=0.048180,effectivebrlenTK02Brlens_95%HPD={0.039329,0.057961},rateTK02Brlens_mean=1.084353,rateTK02Brlens_median=1.084344,rateTK02Brlens_95%HPD={0.710926,1.357356}],(55[&prob=1.00000000e+00,prob_stddev=0.00000000e+00,prob_range={1.00000000e+00,1.00000000e+00},prob(percent)="100",prob+-sd="100+-0",height_mean=4.28943598e-08,height_median=4.40000000e-08,height_95%HPD={1.90000000e-08,6.10000000e-08}]:3.393621e-02[&length_mean=3.47081468e-02,length_median=3.39414200e-02,length_95%HPD={2.11818700e-02,5.13297900e-02},effectivebrlenTK02Brlens_mean=0.044126,effectivebrlenTK02Brlens_median=0.043807,effectivebrlenTK02Brlens_95%HPD={0.031551,0.055574},rateTK02Brlens_mean=1.305461,rateTK02Brlens_median=1.302824,rateTK02Brlens_95%HPD={0.869461,1.653087}],56[&prob=1.00000000e+00,prob_stddev=0.00000000e+00,prob_range={1.00000000e+00,1.00000000e+00},prob(percent)="100",prob+-sd="100+-0",height_mean=4.28962846e-08,height_median=4.40000000e-08,height_95%HPD={1.90000000e-08,6.10000000e-08}]:3.393621e-02[&length_mean=3.47383360e-02,length_median=3.39420700e-02,length_95%HPD={2.11755800e-02,5.14881900e-02},effectivebrlenTK02Brlens_mean=0.044931,effectivebrlenTK02Brlens_median=0.044220,effectivebrlenTK02Brlens_95%HPD={0.031207,0.058704},rateTK02Brlens_mean=1.324849,rateTK02Brlens_median=1.317847,rateTK02Brlens_95%HPD={0.885326,1.680350}])[&prob=9.98805257e-01,prob_stddev=1.50188617e-03,prob_range={9.97743263e-01,9.99867251e-01},prob(percent)="100",prob+-sd="100+-0",height_mean=3.47061451e-02,height_median=3.39362500e-02,height_95%HPD={2.11818920e-02,5.13298400e-02}]:1.206564e-02[&length_mean=1.52909632e-02,length_median=1.48528100e-02,length_95%HPD={6.49506200e-03,2.51365400e-02},effectivebrlenTK02Brlens_mean=0.018436,effectivebrlenTK02Brlens_median=0.018163,effectivebrlenTK02Brlens_95%HPD={0.008488,0.029232},rateTK02Brlens_mean=1.225235,rateTK02Brlens_median=1.240307,rateTK02Brlens_95%HPD={0.912403,1.471570}])[&prob=5.27678216e-01,prob_stddev=1.87735771e-03,prob_range={5.26350723e-01,5.29005708e-01},prob(percent)="53",prob+-sd="53+-0",height_mean=4.68976861e-02,height_median=4.60018910e-02,height_95%HPD={3.36188220e-02,6.25875532e-02}]:8.463525e-03[&length_mean=1.09755102e-02,length_median=1.06616300e-02,length_95%HPD={4.18699600e-03,1.93903900e-02},effectivebrlenTK02Brlens_mean=0.011818,effectivebrlenTK02Brlens_median=0.011592,effectivebrlenTK02Brlens_95%HPD={0.004117,0.019281},rateTK02Brlens_mean=1.097120,rateTK02Brlens_median=1.097479,rateTK02Brlens_95%HPD={0.832754,1.338106}])[&prob=1.00000000e+00,prob_stddev=0.00000000e+00,prob_range={1.00000000e+00,1.00000000e+00},prob(percent)="100",prob+-sd="100+-0",height_mean=5.58033195e-02,height_median=5.44654160e-02,height_95%HPD={4.16940390e-02,7.50823010e-02}]:7.559785e-02[&length_mean=7.66543400e-02,length_median=7.53746100e-02,length_95%HPD={5.86246000e-02,9.82206500e-02},effectivebrlenTK02Brlens_mean=0.077719,effectivebrlenTK02Brlens_median=0.077711,effectivebrlenTK02Brlens_95%HPD={0.063474,0.091626},rateTK02Brlens_mean=1.026216,rateTK02Brlens_median=1.032736,rateTK02Brlens_95%HPD={0.812787,1.242386}])[&prob=1.00000000e+00,prob_stddev=0.00000000e+00,prob_range={1.00000000e+00,1.00000000e+00},prob(percent)="100",prob+-sd="100+-0",height_mean=1.32457659e-01,height_median=1.30063271e-01,height_95%HPD={1.05767516e-01,1.63543047e-01}]:1.273200e-02[&length_mean=1.30213540e-02,length_median=1.27479100e-02,length_95%HPD={6.37999500e-03,1.97718600e-02},effectivebrlenTK02Brlens_mean=0.011932,effectivebrlenTK02Brlens_median=0.011803,effectivebrlenTK02Brlens_95%HPD={0.006360,0.017562},rateTK02Brlens_mean=0.928829,rateTK02Brlens_median=0.937128,rateTK02Brlens_95%HPD={0.711586,1.114644}])[&prob=1.00000000e+00,prob_stddev=0.00000000e+00,prob_range={1.00000000e+00,1.00000000e+00},prob(percent)="100",prob+-sd="100+-0",height_mean=1.45479014e-01,height_median=1.42795270e-01,height_95%HPD={1.18072626e-01,1.79109475e-01}]:6.395905e-03[&length_mean=6.52699489e-03,length_median=6.27217600e-03,length_95%HPD={9.57551200e-04,1.23498500e-02},effectivebrlenTK02Brlens_mean=0.005994,effectivebrlenTK02Brlens_median=0.005783,effectivebrlenTK02Brlens_95%HPD={0.000927,0.011224},rateTK02Brlens_mean=0.929421,rateTK02Brlens_median=0.938875,rateTK02Brlens_95%HPD={0.683896,1.096355}])[&prob=1.00000000e+00,prob_stddev=0.00000000e+00,prob_range={1.00000000e+00,1.00000000e+00},prob(percent)="100",prob+-sd="100+-0",height_mean=1.52006008e-01,height_median=1.49191175e-01,height_95%HPD={1.24256234e-01,1.88176440e-01}]:8.911887e-03[&length_mean=9.25175894e-03,length_median=9.01011000e-03,length_95%HPD={2.06788200e-03,1.67509900e-02},effectivebrlenTK02Brlens_mean=0.008626,effectivebrlenTK02Brlens_median=0.008482,effectivebrlenTK02Brlens_95%HPD={0.002020,0.015632},rateTK02Brlens_mean=0.938885,rateTK02Brlens_median=0.946769,rateTK02Brlens_95%HPD={0.730130,1.085961}])[&prob=1.00000000e+00,prob_stddev=0.00000000e+00,prob_range={1.00000000e+00,1.00000000e+00},prob(percent)="100",prob+-sd="100+-0",height_mean=1.61257767e-01,height_median=1.58103062e-01,height_95%HPD={1.32240981e-01,1.97769528e-01}]:2.827636e-02[&length_mean=2.88384318e-02,length_median=2.85598900e-02,length_95%HPD={1.92377500e-02,3.84340700e-02},effectivebrlenTK02Brlens_mean=0.028098,effectivebrlenTK02Brlens_median=0.027882,effectivebrlenTK02Brlens_95%HPD={0.019515,0.037182},rateTK02Brlens_mean=0.978469,rateTK02Brlens_median=0.971271,rateTK02Brlens_95%HPD={0.829755,1.145658}])[&prob=1.00000000e+00,prob_stddev=0.00000000e+00,prob_range={1.00000000e+00,1.00000000e+00},prob(percent)="100",prob+-sd="100+-0",height_mean=1.90096199e-01,height_median=1.86379422e-01,height_95%HPD={1.57652246e-01,2.28896142e-01}]:8.162724e-03[&length_mean=7.96977444e-03,length_median=6.11681900e-03,length_95%HPD={2.59667300e-05,2.23361600e-02},effectivebrlenTK02Brlens_mean=0.008049,effectivebrlenTK02Brlens_median=0.006142,effectivebrlenTK02Brlens_95%HPD={0.000026,0.022728},rateTK02Brlens_mean=1.004331,rateTK02Brlens_median=0.997636,rateTK02Brlens_95%HPD={0.918109,1.092051}],(((1[&prob=1.00000000e+00,prob_stddev=0.00000000e+00,prob_range={1.00000000e+00,1.00000000e+00},prob(percent)="100",prob+-sd="100+-0",height_mean=4.29517640e-08,height_median=4.20000000e-08,height_95%HPD={0.00000000e+00,9.00000000e-08}]:1.328226e-01[&length_mean=1.34063206e-01,length_median=1.32822600e-01,length_95%HPD={9.79060200e-02,1.76477700e-01},effectivebrlenTK02Brlens_mean=0.164874,effectivebrlenTK02Brlens_median=0.163673,effectivebrlenTK02Brlens_95%HPD={0.127030,0.205569},rateTK02Brlens_mean=1.248992,rateTK02Brlens_median=1.232668,rateTK02Brlens_95%HPD={0.882952,1.641839}],2[&prob=1.00000000e+00,prob_stddev=0.00000000e+00,prob_range={1.00000000e+00,1.00000000e+00},prob(percent)="100",prob+-sd="100+-0",height_mean=4.29517640e-08,height_median=4.20000000e-08,height_95%HPD={0.00000000e+00,9.00000000e-08}]:1.328226e-01[&length_mean=1.34063206e-01,length_median=1.32822600e-01,length_95%HPD={9.79060200e-02,1.76477700e-01},effectivebrlenTK02Brlens_mean=0.185754,effectivebrlenTK02Brlens_median=0.184148,effectivebrlenTK02Brlens_95%HPD={0.145648,0.228027},rateTK02Brlens_mean=1.404779,rateTK02Brlens_median=1.385598,rateTK02Brlens_95%HPD={1.064495,1.795019}])[&prob=1.00000000e+00,prob_stddev=0.00000000e+00,prob_range={1.00000000e+00,1.00000000e+00},prob(percent)="100",prob+-sd="100+-0",height_mean=1.34063249e-01,height_median=1.32822653e-01,height_95%HPD={9.79060663e-02,1.76477777e-01}]:1.540009e-02[&length_mean=1.68607282e-02,length_median=1.54982500e-02,length_95%HPD={2.72316800e-06,3.60101800e-02},effectivebrlenTK02Brlens_mean=0.019193,effectivebrlenTK02Brlens_median=0.017428,effectivebrlenTK02Brlens_95%HPD={0.000002,0.041770},rateTK02Brlens_mean=1.132231,rateTK02Brlens_median=1.120117,rateTK02Brlens_95%HPD={0.862437,1.400864}],((3[&prob=1.00000000e+00,prob_stddev=0.00000000e+00,prob_range={1.00000000e+00,1.00000000e+00},prob(percent)="100",prob+-sd="100+-0",height_mean=4.27788998e-08,height_median=4.20000000e-08,height_95%HPD={0.00000000e+00,9.00000000e-08}]:1.217093e-01[&length_mean=1.23375172e-01,length_median=1.21282200e-01,length_95%HPD={9.34669700e-02,1.61866400e-01},effectivebrlenTK02Brlens_mean=0.137003,effectivebrlenTK02Brlens_median=0.135674,effectivebrlenTK02Brlens_95%HPD={0.104144,0.172310},rateTK02Brlens_mean=1.125899,rateTK02Brlens_median=1.113129,rateTK02Brlens_95%HPD={0.768992,1.467944}],(5[&prob=1.00000000e+00,prob_stddev=0.00000000e+00,prob_range={1.00000000e+00,1.00000000e+00},prob(percent)="100",prob+-sd="100+-0",height_mean=4.27472139e-08,height_median=4.30000000e-08,height_95%HPD={0.00000000e+00,8.00000000e-08}]:9.255557e-02[&length_mean=9.43247991e-02,length_median=9.31612100e-02,length_95%HPD={6.17164300e-02,1.30579700e-01},effectivebrlenTK02Brlens_mean=0.110287,effectivebrlenTK02Brlens_median=0.107958,effectivebrlenTK02Brlens_95%HPD={0.065756,0.156976},rateTK02Brlens_mean=1.180785,rateTK02Brlens_median=1.160559,rateTK02Brlens_95%HPD={0.791132,1.584239}],6[&prob=1.00000000e+00,prob_stddev=0.00000000e+00,prob_range={1.00000000e+00,1.00000000e+00},prob(percent)="100",prob+-sd="100+-0",height_mean=4.28496591e-08,height_median=4.30000000e-08,height_95%HPD={0.00000000e+00,8.00000000e-08}]:9.255557e-02[&length_mean=9.46930212e-02,length_median=9.32883700e-02,length_95%HPD={6.13928400e-02,1.32335200e-01},effectivebrlenTK02Brlens_mean=0.091810,effectivebrlenTK02Brlens_median=0.091137,effectivebrlenTK02Brlens_95%HPD={0.061119,0.124020},rateTK02Brlens_mean=0.986342,rateTK02Brlens_median=0.985012,rateTK02Brlens_95%HPD={0.707046,1.324074}])[&prob=9.69733174e-01,prob_stddev=6.38301621e-03,prob_range={9.65219700e-01,9.74246648e-01},prob(percent)="97",prob+-sd="97+-1",height_mean=9.37270638e-02,height_median=9.25556130e-02,height_95%HPD={6.09660960e-02,1.28751388e-01}]:2.915377e-02[&length_mean=3.24802031e-02,length_median=3.11149000e-02,length_95%HPD={7.00414400e-03,6.20104500e-02},effectivebrlenTK02Brlens_mean=0.034117,effectivebrlenTK02Brlens_median=0.033154,effectivebrlenTK02Brlens_95%HPD={0.007722,0.062849},rateTK02Brlens_mean=1.065816,rateTK02Brlens_median=1.069605,rateTK02Brlens_95%HPD={0.763290,1.304886}])[&prob=7.97955662e-01,prob_stddev=1.44556544e-02,prob_range={7.87733971e-01,8.08177353e-01},prob(percent)="80",prob+-sd="80+-1",height_mean=1.23843404e-01,height_median=1.21709387e-01,height_95%HPD={9.36432950e-02,1.61463421e-01}]:1.383419e-02[&length_mean=1.46104565e-02,length_median=1.37216400e-02,length_95%HPD={1.74258500e-03,2.93318200e-02},effectivebrlenTK02Brlens_mean=0.015236,effectivebrlenTK02Brlens_median=0.014283,effectivebrlenTK02Brlens_95%HPD={0.001167,0.029789},rateTK02Brlens_mean=1.051625,rateTK02Brlens_median=1.053385,rateTK02Brlens_95%HPD={0.777516,1.278539}],4[&prob=1.00000000e+00,prob_stddev=0.00000000e+00,prob_range={1.00000000e+00,1.00000000e+00},prob(percent)="100",prob+-sd="100+-0",height_mean=4.28421555e-08,height_median=4.12000000e-08,height_95%HPD={0.00000000e+00,9.00000000e-08}]:1.355435e-01[&length_mean=1.35391527e-01,length_median=1.33508000e-01,length_95%HPD={1.00113500e-01,1.74240700e-01},effectivebrlenTK02Brlens_mean=0.121749,effectivebrlenTK02Brlens_median=0.121382,effectivebrlenTK02Brlens_95%HPD={0.090596,0.152732},rateTK02Brlens_mean=0.912341,rateTK02Brlens_median=0.901529,rateTK02Brlens_95%HPD={0.625774,1.198214}])[&prob=1.00000000e+00,prob_stddev=0.00000000e+00,prob_range={1.00000000e+00,1.00000000e+00},prob(percent)="100",prob+-sd="100+-0",height_mean=1.37966058e-01,height_median=1.35543579e-01,height_95%HPD={1.06982209e-01,1.77257145e-01}]:1.267917e-02[&length_mean=1.29579190e-02,length_median=1.21865300e-02,length_95%HPD={4.59889800e-04,2.58542100e-02},effectivebrlenTK02Brlens_mean=0.013458,effectivebrlenTK02Brlens_median=0.012726,effectivebrlenTK02Brlens_95%HPD={0.000663,0.026347},rateTK02Brlens_mean=1.052246,rateTK02Brlens_median=1.050195,rateTK02Brlens_95%HPD={0.815173,1.287083}])[&prob=1.00000000e+00,prob_stddev=0.00000000e+00,prob_range={1.00000000e+00,1.00000000e+00},prob(percent)="100",prob+-sd="100+-0",height_mean=1.50923977e-01,height_median=1.48222746e-01,height_95%HPD={1.17306543e-01,1.91025126e-01}]:2.976791e-02[&length_mean=3.07726478e-02,length_median=3.00747300e-02,length_95%HPD={1.56729800e-02,4.67696900e-02},effectivebrlenTK02Brlens_mean=0.031373,effectivebrlenTK02Brlens_median=0.030825,effectivebrlenTK02Brlens_95%HPD={0.016772,0.047810},rateTK02Brlens_mean=1.024719,rateTK02Brlens_median=1.024613,rateTK02Brlens_95%HPD={0.838059,1.181682}],((7[&prob=1.00000000e+00,prob_stddev=0.00000000e+00,prob_range={1.00000000e+00,1.00000000e+00},prob(percent)="100",prob+-sd="100+-0",height_mean=4.30428387e-08,height_median=4.23000000e-08,height_95%HPD={0.00000000e+00,9.00000000e-08}]:1.080572e-02[&length_mean=1.21060503e-02,length_median=1.08056900e-02,length_95%HPD={2.02535600e-03,2.48402500e-02},effectivebrlenTK02Brlens_mean=0.012916,effectivebrlenTK02Brlens_median=0.011554,effectivebrlenTK02Brlens_95%HPD={0.001848,0.025918},rateTK02Brlens_mean=1.097424,rateTK02Brlens_median=1.131168,rateTK02Brlens_95%HPD={0.614472,1.434385}],8[&prob=1.00000000e+00,prob_stddev=0.00000000e+00,prob_range={1.00000000e+00,1.00000000e+00},prob(percent)="100",prob+-sd="100+-0",height_mean=4.30428387e-08,height_median=4.23000000e-08,height_95%HPD={0.00000000e+00,9.00000000e-08}]:1.080572e-02[&length_mean=1.21060503e-02,length_median=1.08056900e-02,length_95%HPD={2.02535600e-03,2.48402500e-02},effectivebrlenTK02Brlens_mean=0.012833,effectivebrlenTK02Brlens_median=0.011545,effectivebrlenTK02Brlens_95%HPD={0.002795,0.026047},rateTK02Brlens_mean=1.092337,rateTK02Brlens_median=1.131685,rateTK02Brlens_95%HPD={0.583708,1.410635}])[&prob=1.00000000e+00,prob_stddev=0.00000000e+00,prob_range={1.00000000e+00,1.00000000e+00},prob(percent)="100",prob+-sd="100+-0",height_mean=1.21060933e-02,height_median=1.08057580e-02,height_95%HPD={2.02537000e-03,2.48403330e-02}]:1.615587e-01[&length_mean=1.63451882e-01,length_median=1.61043500e-01,length_95%HPD={1.29285600e-01,2.09443500e-01},effectivebrlenTK02Brlens_mean=0.166679,effectivebrlenTK02Brlens_median=0.166413,effectivebrlenTK02Brlens_95%HPD={0.140760,0.194088},rateTK02Brlens_mean=1.030352,rateTK02Brlens_median=1.038779,rateTK02Brlens_95%HPD={0.781691,1.244086}],(9[&prob=1.00000000e+00,prob_stddev=0.00000000e+00,prob_range={1.00000000e+00,1.00000000e+00},prob(percent)="100",prob+-sd="100+-0",height_mean=4.32363207e-08,height_median=4.27000000e-08,height_95%HPD={0.00000000e+00,9.00000000e-08}]:1.478567e-01[&length_mean=1.50548346e-01,length_median=1.47856700e-01,length_95%HPD={1.16307700e-01,1.93909700e-01},effectivebrlenTK02Brlens_mean=0.096676,effectivebrlenTK02Brlens_median=0.096011,effectivebrlenTK02Brlens_95%HPD={0.074814,0.120216},rateTK02Brlens_mean=0.651720,rateTK02Brlens_median=0.643672,rateTK02Brlens_95%HPD={0.449834,0.842750}],10[&prob=1.00000000e+00,prob_stddev=0.00000000e+00,prob_range={1.00000000e+00,1.00000000e+00},prob(percent)="100",prob+-sd="100+-0",height_mean=4.32363207e-08,height_median=4.27000000e-08,height_95%HPD={0.00000000e+00,9.00000000e-08}]:1.478567e-01[&length_mean=1.50548346e-01,length_median=1.47856700e-01,length_95%HPD={1.16307700e-01,1.93909700e-01},effectivebrlenTK02Brlens_mean=0.128305,effectivebrlenTK02Brlens_median=0.128000,effectivebrlenTK02Brlens_95%HPD={0.104888,0.151576},rateTK02Brlens_mean=0.863365,rateTK02Brlens_median=0.860613,rateTK02Brlens_95%HPD={0.618553,1.068554}])[&prob=1.00000000e+00,prob_stddev=0.00000000e+00,prob_range={1.00000000e+00,1.00000000e+00},prob(percent)="100",prob+-sd="100+-0",height_mean=1.50548390e-01,height_median=1.47856778e-01,height_95%HPD={1.16307755e-01,1.93909719e-01}]:2.450766e-02[&length_mean=2.50095852e-02,length_median=2.44258300e-02,length_95%HPD={8.84298400e-03,4.16349200e-02},effectivebrlenTK02Brlens_mean=0.022197,effectivebrlenTK02Brlens_median=0.021588,effectivebrlenTK02Brlens_95%HPD={0.007997,0.036444},rateTK02Brlens_mean=0.896190,rateTK02Brlens_median=0.890823,rateTK02Brlens_95%HPD={0.720272,1.045080}])[&prob=1.00000000e+00,prob_stddev=0.00000000e+00,prob_range={1.00000000e+00,1.00000000e+00},prob(percent)="100",prob+-sd="100+-0",height_mean=1.75557975e-01,height_median=1.72364440e-01,height_95%HPD={1.39896560e-01,2.20224400e-01}]:5.626213e-03[&length_mean=6.06275302e-03,length_median=4.95755400e-03,length_95%HPD={6.25967900e-06,1.56641500e-02},effectivebrlenTK02Brlens_mean=0.005859,effectivebrlenTK02Brlens_median=0.004828,effectivebrlenTK02Brlens_95%HPD={0.000004,0.015198},rateTK02Brlens_mean=0.973195,rateTK02Brlens_median=0.982806,rateTK02Brlens_95%HPD={0.794616,1.097846}])[&prob=9.47564052e-01,prob_stddev=4.82480931e-02,prob_range={9.13447498e-01,9.81680605e-01},prob(percent)="95",prob+-sd="95+-5",height_mean=1.80760511e-01,height_median=1.77990653e-01,height_95%HPD={1.45691015e-01,2.25307713e-01}]:1.655149e-02[&length_mean=1.73954341e-02,length_median=1.73173100e-02,length_95%HPD={2.12938000e-03,3.16510300e-02},effectivebrlenTK02Brlens_mean=0.017169,effectivebrlenTK02Brlens_median=0.017258,effectivebrlenTK02Brlens_95%HPD={0.002211,0.030479},rateTK02Brlens_mean=0.990701,rateTK02Brlens_median=0.993678,rateTK02Brlens_95%HPD={0.897320,1.059668}])[&prob=1.00000000e+00,prob_stddev=0.00000000e+00,prob_range={1.00000000e+00,1.00000000e+00},prob(percent)="100",prob+-sd="100+-0",height_mean=1.98217955e-01,height_median=1.94542146e-01,height_95%HPD={1.67311452e-01,2.40102699e-01}][&length_mean=0.00000000e+00,length_median=0.00000000e+00,length_95%HPD={0.00000000e+00,0.00000000e+00},effectivebrlenTK02Brlens_mean=1.000000,effectivebrlenTK02Brlens_median=1.000000,effectivebrlenTK02Brlens_95%HPD={1.000000,1.000000},rateTK02Brlens_mean=nan,rateTK02Brlens_median=inf,rateTK02Brlens_95%HPD={inf,inf}];
   tree TK_run1_gen_0 [&B TK02Brlens] = [&R] ((((9:3.750000e-01[&B TK02Brlens 3.750000e-01],10:3.750000e-01[&B TK02Brlens 3.750000e-01]):3.750000e-01[&B TK02Brlens 3.750000e-01],(7:3.750000e-01[&B TK02Brlens 3.750000e-01],8:3.750000e-01[&B TK02Brlens 3.750000e-01]):3.750000e-01[&B TK02Brlens 3.750000e-01]):6.250000e-01[&B TK02Brlens 6.250000e-01],(((((((55:1.666667e-01[&B TK02Brlens 1.666667e-01],56:1.666667e-01[&B TK02Brlens 1.666667e-01]):1.666667e-01[&B TK02Brlens 1.666667e-01],(54:1.666667e-01[&B TK02Brlens 1.666667e-01],53:1.666667e-01[&B TK02Brlens 1.666667e-01]):1.666667e-01[&B TK02Brlens 1.666667e-01]):2.666667e-01[&B TK02Brlens 2.666667e-01],((51:3.000000e-01[&B TK02Brlens 3.000000e-01],(52:1.500000e-01[&B TK02Brlens 1.500000e-01],47:1.500000e-01[&B TK02Brlens 1.500000e-01]):1.500000e-01[&B TK02Brlens 1.500000e-01]):1.500000e-01[&B TK02Brlens 1.500000e-01],((49:1.500000e-01[&B TK02Brlens 1.500000e-01],48:1.500000e-01[&B TK02Brlens 1.500000e-01]):1.500000e-01[&B TK02Brlens 1.500000e-01],50:3.000000e-01[&B TK02Brlens 3.000000e-01]):1.500000e-01[&B TK02Brlens 1.500000e-01]):1.500000e-01[&B TK02Brlens 1.500000e-01]):2.750000e-01[&B TK02Brlens 2.750000e-01],((46:6.250000e-01[&B TK02Brlens 6.250000e-01],(((39:1.363636e-01[&B TK02Brlens 1.363636e-01],44:1.363636e-01[&B TK02Brlens 1.363636e-01]):2.386364e-01[&B TK02Brlens 2.386364e-01],(45:2.500000e-01[&B TK02Brlens 2.500000e-01],(43:1.250000e-01[&B TK02Brlens 1.250000e-01],37:1.250000e-01[&B TK02Brlens 1.250000e-01]):1.250000e-01[&B TK02Brlens 1.250000e-01]):1.250000e-01[&B TK02Brlens 1.250000e-01]):1.250000e-01[&B TK02Brlens 1.250000e-01],((42:1.363636e-01[&B TK02Brlens 1.363636e-01],41:1.363636e-01[&B TK02Brlens 1.363636e-01]):1.363636e-01[&B TK02Brlens 1.363636e-01],(40:1.363636e-01[&B TK02Brlens 1.363636e-01],38:1.363636e-01[&B TK02Brlens 1.363636e-01]):1.363636e-01[&B TK02Brlens 1.363636e-01]):2.272727e-01[&B TK02Brlens 2.272727e-01]):1.250000e-01[&B TK02Brlens 1.250000e-01]):1.250000e-01[&B TK02Brlens 1.250000e-01],(35:1.875000e-01[&B TK02Brlens 1.875000e-01],36:1.875000e-01[&B TK02Brlens 1.875000e-01]):5.625000e-01[&B TK02Brlens 5.625000e-01]):1.250000e-01[&B TK02Brlens 1.250000e-01]):1.250000e-01[&B TK02Brlens 1.250000e-01],((((32:1.666667e-01[&B TK02Brlens 1.666667e-01],33:1.666667e-01[&B TK02Brlens 1.666667e-01]):1.666667e-01[&B TK02Brlens 1.666667e-01],31:3.333333e-01[&B TK02Brlens 3.333333e-01]):1.666667e-01[&B TK02Brlens 1.666667e-01],30:5.000000e-01[&B TK02Brlens 5.000000e-01]):1.666667e-01[&B TK02Brlens 1.666667e-01],34:6.666667e-01[&B TK02Brlens 6.666667e-01]):3.333333e-01[&B TK02Brlens 3.333333e-01]):1.250000e-01[&B TK02Brlens 1.250000e-01],29:1.125000e+00[&B TK02Brlens 1.125000e+00]):1.250000e-01[&B TK02Brlens 1.250000e-01],((((((18:1.666667e-01[&B TK02Brlens 1.666667e-01],12:1.666667e-01[&B TK02Brlens 1.666667e-01]):3.787879e-01[&B TK02Brlens 3.787879e-01],((19:2.727273e-01[&B TK02Brlens 2.727273e-01],(17:1.363636e-01[&B TK02Brlens 1.363636e-01],21:1.363636e-01[&B TK02Brlens 1.363636e-01]):1.363636e-01[&B TK02Brlens 1.363636e-01]):1.363636e-01[&B TK02Brlens 1.363636e-01],28:4.090909e-01[&B TK02Brlens 4.090909e-01]):1.363636e-01[&B TK02Brlens 1.363636e-01]):1.363636e-01[&B TK02Brlens 1.363636e-01],20:6.818182e-01[&B TK02Brlens 6.818182e-01]):1.363636e-01[&B TK02Brlens 1.363636e-01],((15:1.875000e-01[&B TK02Brlens 1.875000e-01],11:1.875000e-01[&B TK02Brlens 1.875000e-01]):1.875000e-01[&B TK02Brlens 1.875000e-01],16:3.750000e-01[&B TK02Brlens 3.750000e-01]):4.431818e-01[&B TK02Brlens 4.431818e-01]):1.363636e-01[&B TK02Brlens 1.363636e-01],13:9.545455e-01[&B TK02Brlens 9.545455e-01]):1.363636e-01[&B TK02Brlens 1.363636e-01],((14:6.666667e-01[&B TK02Brlens 6.666667e-01],((23:1.875000e-01[&B TK02Brlens 1.875000e-01],22:1.875000e-01[&B TK02Brlens 1.875000e-01]):3.125000e-01[&B TK02Brlens 3.125000e-01],((25:1.666667e-01[&B TK02Brlens 1.666667e-01],27:1.666667e-01[&B TK02Brlens 1.666667e-01]):1.666667e-01[&B TK02Brlens 1.666667e-01],26:3.333333e-01[&B TK02Brlens 3.333333e-01]):1.666667e-01[&B TK02Brlens 1.666667e-01]):1.666667e-01[&B TK02Brlens 1.666667e-01]):1.666667e-01[&B TK02Brlens 1.666667e-01],24:8.333333e-01[&B TK02Brlens 8.333333e-01]):2.575758e-01[&B TK02Brlens 2.575758e-01]):1.590909e-01[&B TK02Brlens 1.590909e-01]):1.250000e-01[&B TK02Brlens 1.250000e-01]):1.250000e-01[&B TK02Brlens 1.250000e-01],(((4:6.000000e-01[&B TK02Brlens 6.000000e-01],(5:3.000000e-01[&B TK02Brlens 3.000000e-01],3:3.000000e-01[&B TK02Brlens 3.000000e-01]):3.000000e-01[&B TK02Brlens 3.000000e-01]):3.000000e-01[&B TK02Brlens 3.000000e-01],6:9.000000e-01[&B TK02Brlens 9.000000e-01]):3.000000e-01[&B TK02Brlens 3.000000e-01],(2:5.000000e-01[&B TK02Brlens 5.000000e-01],1:5.000000e-01[&B TK02Brlens 5.000000e-01]):7.000000e-01[&B TK02Brlens 7.000000e-01]):3.000000e-01[&B TK02Brlens 3.000000e-01]);
   tree TK_run1_gen_100 [&B TK02Brlens] = [&R] (((((5:4.950935e-01[&B TK02Brlens 4.827369e-01],(6:4.850474e-01[&B TK02Brlens 4.850474e-01],3:4.850474e-01[&B TK02Brlens 4.850474e-01]):1.004611e-02[&B TK02Brlens 9.795373e-03]):2.475468e-01[&B TK02Brlens 2.413684e-01],4:7.426403e-01[&B TK02Brlens 7.426403e-01]):2.484520e-01[&B TK02Brlens 2.484520e-01],(2:3.713202e-01[&B TK02Brlens 3.713202e-01],1:3.713202e-01[&B TK02Brlens 3.713202e-01]):6.197721e-01[&B TK02Brlens 6.197721e-01]):2.466416e-01[&B TK02Brlens 2.466416e-01],((9:3.713202e-01[&B TK02Brlens 3.713202e-01],10:3.713202e-01[&B TK02Brlens 3.713202e-01]):3.713202e-01[&B TK02Brlens 3.713202e-01],(7:3.713202e-01[&B TK02Brlens 3.780073e-01],8:3.713202e-01[&B TK02Brlens 3.780073e-01]):3.713202e-01[&B TK02Brlens 3.780073e-01]):4.950935e-01[&B TK02Brlens 4.950935e-01]):2.469989e-01[&B TK02Brlens 2.469989e-01],(((((((55:2.050571e-01[&B TK02Brlens 2.050571e-01],56:2.050571e-01[&B TK02Brlens 2.050571e-01]):1.662631e-01[&B TK02Brlens 1.662631e-01],(54:1.764564e-01[&B TK02Brlens 1.764564e-01],53:1.764564e-01[&B TK02Brlens 1.764564e-01]):1.948637e-01[&B TK02Brlens 1.948637e-01]):3.805088e-01[&B TK02Brlens 3.805088e-01],(((49:2.970561e-01[&B TK02Brlens 2.970561e-01],(52:1.409501e-01[&B TK02Brlens 1.409501e-01],47:1.409501e-01[&B TK02Brlens 1.409501e-01]):1.561060e-01[&B TK02Brlens 1.561060e-01]):1.485281e-01[&B TK02Brlens 1.485281e-01],48:4.455842e-01[&B TK02Brlens 4.455842e-01]):1.362393e-01[&B TK02Brlens 1.362393e-01],(51:2.909055e-01[&B TK02Brlens 2.909055e-01],50:2.909055e-01[&B TK02Brlens 2.909055e-01]):2.909180e-01[&B TK02Brlens 2.909180e-01]):1.700055e-01[&B TK02Brlens 1.700055e-01]):2.383581e-01[&B TK02Brlens 2.383581e-01],((((40:4.950935e-01[&B TK02Brlens 4.950935e-01],((((39:2.475468e-01[&B TK02Brlens 2.466602e-01],41:2.475468e-01[&B TK02Brlens 2.466602e-01]):1.178468e-01[&B TK02Brlens 1.174248e-01],43:3.653936e-01[&B TK02Brlens 3.653936e-01]):1.150582e-01[&B TK02Brlens 1.150582e-01],45:4.804518e-01[&B TK02Brlens 4.804518e-01]):7.571831e-03[&B TK02Brlens 7.571831e-03],44:4.880236e-01[&B TK02Brlens 5.023383e-01]):7.069942e-03[&B TK02Brlens 7.069942e-03]):1.237734e-01[&B TK02Brlens 1.237734e-01],(42:3.685946e-01[&B TK02Brlens 3.685946e-01],(38:2.970561e-01[&B TK02Brlens 2.970561e-01],37:2.970561e-01[&B TK02Brlens 2.993790e-01]):7.153852e-02[&B TK02Brlens 7.153852e-02]):2.502723e-01[&B TK02Brlens 2.502723e-01]):1.237734e-01[&B TK02Brlens 1.222099e-01],(35:1.856601e-01[&B TK02Brlens 1.856601e-01],36:1.856601e-01[&B TK02Brlens 1.856601e-01]):5.569802e-01[&B TK02Brlens 5.499446e-01]):1.317226e-01[&B TK02Brlens 1.300587e-01],46:8.743629e-01[&B TK02Brlens 8.743629e-01]):1.158242e-01[&B TK02Brlens 1.158242e-01]):1.237734e-01[&B TK02Brlens 1.237734e-01],(30:7.426403e-01[&B TK02Brlens 7.103319e-01],(((31:1.856601e-01[&B TK02Brlens 1.792104e-01],32:1.856601e-01[&B TK02Brlens 1.792104e-01]):1.660262e-01[&B TK02Brlens 1.602586e-01],33:3.516863e-01[&B TK02Brlens 3.488715e-01]):1.379387e-01[&B TK02Brlens 1.379387e-01],34:4.896250e-01[&B TK02Brlens 4.896250e-01]):2.530153e-01[&B TK02Brlens 2.420079e-01]):3.713202e-01[&B TK02Brlens 3.551659e-01]):1.237734e-01[&B TK02Brlens 1.237734e-01],29:1.237734e+00[&B TK02Brlens 1.237734e+00]):1.237734e-01[&B TK02Brlens 1.237734e-01],((24:3.713202e-01[&B TK02Brlens 3.713202e-01],21:3.713202e-01[&B TK02Brlens 3.713202e-01]):7.838981e-01[&B TK02Brlens 7.838981e-01],(12:8.260266e-01[&B TK02Brlens 8.260266e-01],(((15:3.300624e-01[&B TK02Brlens 3.300624e-01],((28:1.908476e-01[&B TK02Brlens 1.908476e-01],22:1.908476e-01[&B TK02Brlens 1.908476e-01]):3.374470e-02[&B TK02Brlens 3.374470e-02],(25:1.875894e-01[&B TK02Brlens 1.875894e-01],18:1.875894e-01[&B TK02Brlens 1.875894e-01]):3.700283e-02[&B TK02Brlens 3.700283e-02]):1.054701e-01[&B TK02Brlens 1.054701e-01]):3.106606e-01[&B TK02Brlens 3.106606e-01],11:6.407229e-01[&B TK02Brlens 6.407229e-01]):1.607365e-01[&B TK02Brlens 1.607365e-01],(17:5.815814e-01[&B TK02Brlens 5.815814e-01],(((26:2.121829e-01[&B TK02Brlens 2.121829e-01],19:2.121829e-01[&B TK02Brlens 2.119530e-01]):2.277555e-01[&B TK02Brlens 2.277555e-01],14:4.399384e-01[&B TK02Brlens 4.399384e-01]):5.387182e-02[&B TK02Brlens 5.387182e-02],(16:4.913390e-01[&B TK02Brlens 4.913390e-01],((13:2.136737e-01[&B TK02Brlens 2.136737e-01],(20:1.650312e-01[&B TK02Brlens 1.650312e-01],27:1.650312e-01[&B TK02Brlens 1.659088e-01]):4.864250e-02[&B TK02Brlens 4.864250e-02]):1.163887e-01[&B TK02Brlens 1.163887e-01],23:3.300624e-01[&B TK02Brlens 3.300624e-01]):1.612766e-01[&B TK02Brlens 1.612766e-01]):2.471255e-03[&B TK02Brlens 2.471255e-03]):8.777113e-02[&B TK02Brlens 8.777113e-02]):2.198781e-01[&B TK02Brlens 2.198781e-01]):2.456712e-02[&B TK02Brlens 2.456712e-02]):3.291917e-01[&B TK02Brlens 3.291917e-01]):2.062890e-01[&B TK02Brlens 2.062890e-01]):1.232255e-01[&B TK02Brlens 1.232255e-01]);
   tree TK_run1_gen_200 [&B TK02Brlens] = [&R] ((((3:7.259964e-01[&B TK02Brlens 7.259964e-01],(4:5.616822e-01[&B TK02Brlens 5.476636e-01],(6:4.799588e-01[&B TK02Brlens 4.885268e-01],5:4.799588e-01[&B TK02Brlens 4.799588e-01]):8.172335e-02[&B TK02Brlens 7.968368e-02]):1.643142e-01[&B TK02Brlens 1.602132e-01]):2.546984e-01[&B TK02Brlens 2.546984e-01],(2:3.747579e-01[&B TK02Brlens 3.747579e-01],1:3.747579e-01[&B TK02Brlens 3.747579e-01]):6.059369e-01[&B TK02Brlens 6.059369e-01]):2.440541e-01[&B TK02Brlens 2.440541e-01],((9:3.761169e-01[&B TK02Brlens 3.761169e-01],10:3.761169e-01[&B TK02Brlens 3.761169e-01]):3.587324e-01[&B TK02Brlens 3.587324e-01],(7:3.674247e-01[&B TK02Brlens 3.740417e-01],8:3.674247e-01[&B TK02Brlens 3.740417e-01]):3.674247e-01[&B TK02Brlens 3.740417e-01]):4.898995e-01[&B TK02Brlens 4.898995e-01]):2.444076e-01[&B TK02Brlens 2.444076e-01],((((((56:3.674247e-01[&B TK02Brlens 3.674247e-01],(53:2.856609e-01[&B TK02Brlens 2.856609e-01],(54:1.746052e-01[&B TK02Brlens 1.794726e-01],55:1.746052e-01[&B TK02Brlens 1.794726e-01]):1.110557e-01[&B TK02Brlens 1.141515e-01]):8.176378e-02[&B TK02Brlens 8.176378e-02]):3.576441e-01[&B TK02Brlens 3.576441e-01],(48:5.757196e-01[&B TK02Brlens 5.757196e-01],(((49:2.258252e-01[&B TK02Brlens 2.258252e-01],47:2.258252e-01[&B TK02Brlens 2.368635e-01]):6.811457e-02[&B TK02Brlens 6.811457e-02],52:2.939397e-01[&B TK02Brlens 2.939397e-01]):1.865897e-01[&B TK02Brlens 1.865897e-01],(51:2.878536e-01[&B TK02Brlens 2.878536e-01],50:2.878536e-01[&B TK02Brlens 2.878536e-01]):1.926758e-01[&B TK02Brlens 1.926758e-01]):9.519020e-02[&B TK02Brlens 9.519020e-02]):1.493492e-01[&B TK02Brlens 1.493492e-01]):2.547303e-01[&B TK02Brlens 2.547303e-01],((((((((39:2.449498e-01[&B TK02Brlens 2.440725e-01],41:2.449498e-01[&B TK02Brlens 2.398806e-01]):5.418630e-02[&B TK02Brlens 5.399223e-02],40:2.991361e-01[&B TK02Brlens 2.991361e-01]):9.004939e-02[&B TK02Brlens 9.000648e-02],(38:2.939397e-01[&B TK02Brlens 2.939397e-01],37:2.939397e-01[&B TK02Brlens 2.962383e-01]):9.524573e-02[&B TK02Brlens 9.520034e-02]):5.004003e-02[&B TK02Brlens 5.001618e-02],44:4.392255e-01[&B TK02Brlens 4.521088e-01]):5.067406e-02[&B TK02Brlens 5.067406e-02],(43:4.754114e-01[&B TK02Brlens 4.754114e-01],45:4.754114e-01[&B TK02Brlens 4.754114e-01]):1.448817e-02[&B TK02Brlens 1.448817e-02]):1.211289e-01[&B TK02Brlens 1.211289e-01],42:6.110284e-01[&B TK02Brlens 6.110284e-01]):1.225045e-01[&B TK02Brlens 1.209571e-01],(35:2.066182e-01[&B TK02Brlens 2.066182e-01],36:2.066182e-01[&B TK02Brlens 2.066182e-01]):5.269147e-01[&B TK02Brlens 5.202589e-01]):1.316570e-01[&B TK02Brlens 1.299940e-01],46:8.651900e-01[&B TK02Brlens 8.651900e-01]):1.146091e-01[&B TK02Brlens 1.146091e-01]):1.224749e-01[&B TK02Brlens 1.224749e-01],(30:7.321321e-01[&B TK02Brlens 6.931103e-01],(((31:1.837123e-01[&B TK02Brlens 1.844129e-01],32:1.837123e-01[&B TK02Brlens 1.844129e-01]):1.642844e-01[&B TK02Brlens 1.649109e-01],33:3.479967e-01[&B TK02Brlens 3.452115e-01]):1.364916e-01[&B TK02Brlens 1.364916e-01],34:4.844884e-01[&B TK02Brlens 4.844884e-01]):2.476437e-01[&B TK02Brlens 2.368700e-01]):3.701419e-01[&B TK02Brlens 3.540389e-01]):1.224749e-01[&B TK02Brlens 1.224749e-01],29:1.224749e+00[&B TK02Brlens 1.224749e+00]):1.224749e-01[&B TK02Brlens 1.224749e-01],(((24:3.674247e-01[&B TK02Brlens 3.637312e-01],21:3.674247e-01[&B TK02Brlens 3.674247e-01]):5.473367e-01[&B TK02Brlens 5.473367e-01],(((15:3.265997e-01[&B TK02Brlens 3.265997e-01],(((25:5.911653e-02[&B TK02Brlens 5.911653e-02],28:5.911653e-02[&B TK02Brlens 5.911653e-02]):1.297289e-01[&B TK02Brlens 1.297289e-01],22:1.888454e-01[&B TK02Brlens 1.888454e-01]):3.339068e-02[&B TK02Brlens 3.339068e-02],18:2.222361e-01[&B TK02Brlens 2.222361e-01]):1.043636e-01[&B TK02Brlens 1.043636e-01]):3.192365e-01[&B TK02Brlens 3.192365e-01],11:6.458361e-01[&B TK02Brlens 6.458361e-01]):1.472153e-01[&B TK02Brlens 1.472153e-01],(17:5.711745e-01[&B TK02Brlens 5.711745e-01],(16:4.886297e-01[&B TK02Brlens 4.886297e-01],(((26:1.407974e-01[&B TK02Brlens 1.407974e-01],27:1.407974e-01[&B TK02Brlens 1.415461e-01]):6.915959e-02[&B TK02Brlens 6.915959e-02],19:2.099569e-01[&B TK02Brlens 2.097294e-01]):2.253661e-01[&B TK02Brlens 2.253661e-01],(14:3.606977e-01[&B TK02Brlens 3.606977e-01],((20:2.114320e-01[&B TK02Brlens 2.114320e-01],23:2.114320e-01[&B TK02Brlens 2.114320e-01]):1.339583e-01[&B TK02Brlens 1.339583e-01],13:3.453903e-01[&B TK02Brlens 3.572255e-01]):1.530744e-02[&B TK02Brlens 1.530744e-02]):7.462531e-02[&B TK02Brlens 7.462531e-02]):5.330665e-02[&B TK02Brlens 5.330665e-02]):8.254477e-02[&B TK02Brlens 8.254477e-02]):2.218769e-01[&B TK02Brlens 2.218769e-01]):1.217099e-01[&B TK02Brlens 1.217099e-01]):2.208556e-01[&B TK02Brlens 2.208556e-01],12:1.135617e+00[&B TK02Brlens 1.135617e+00]):2.116068e-01[&B TK02Brlens 2.116068e-01]):1.219328e-01[&B TK02Brlens 1.219328e-01]);
   tree TK_run1_gen_300 [&B TK02Brlens] = [&R] (((((3:7.111967e-01[&B TK02Brlens 6.934465e-01],(6:4.739038e-01[&B TK02Brlens 4.823636e-01],5:4.739038e-01[&B TK02Brlens 4.739038e-01]):2.372929e-01[&B TK02Brlens 2.313705e-01]):1.860698e-02[&B TK02Brlens 1.814258e-02],4:7.298037e-01[&B TK02Brlens 7.298037e-01]):2.329562e-01[&B TK02Brlens 2.329562e-01],(2:3.700300e-01[&B TK02Brlens 3.700300e-01],1:3.700300e-01[&B TK02Brlens 3.700300e-01]):5.927298e-01[&B TK02Brlens 5.927298e-01]):2.465378e-01[&B TK02Brlens 2.465378e-01],((9:3.713719e-01[&B TK02Brlens 3.713719e-01],10:3.713719e-01[&B TK02Brlens 3.713719e-01]):3.542067e-01[&B TK02Brlens 3.542067e-01],(7:3.613007e-01[&B TK02Brlens 3.819740e-01],8:3.613007e-01[&B TK02Brlens 3.819740e-01]):3.642779e-01[&B TK02Brlens 3.851215e-01]):4.837191e-01[&B TK02Brlens 4.837191e-01]):2.099906e-01[&B TK02Brlens 2.099906e-01],((((((56:3.627893e-01[&B TK02Brlens 3.730033e-01],(53:2.820570e-01[&B TK02Brlens 2.820570e-01],(54:1.715462e-01[&B TK02Brlens 1.763283e-01],55:1.715462e-01[&B TK02Brlens 1.763283e-01]):1.105108e-01[&B TK02Brlens 1.135915e-01]):8.073227e-02[&B TK02Brlens 8.073227e-02]):3.531322e-01[&B TK02Brlens 3.470668e-01],(48:5.462045e-01[&B TK02Brlens 5.362397e-01],(((49:2.229762e-01[&B TK02Brlens 2.229762e-01],47:2.229762e-01[&B TK02Brlens 2.338753e-01]):7.482875e-02[&B TK02Brlens 7.482875e-02],50:2.978049e-01[&B TK02Brlens 2.916160e-01]):1.552314e-01[&B TK02Brlens 1.552314e-01],(51:1.369727e-01[&B TK02Brlens 1.369727e-01],52:1.369727e-01[&B TK02Brlens 1.333479e-01]):3.160636e-01[&B TK02Brlens 3.160636e-01]):9.316818e-02[&B TK02Brlens 9.146845e-02]):1.697170e-01[&B TK02Brlens 1.637057e-01]):2.515167e-01[&B TK02Brlens 2.471966e-01],((((((44:3.842756e-01[&B TK02Brlens 3.836199e-01],(38:2.902314e-01[&B TK02Brlens 2.902314e-01],37:2.902314e-01[&B TK02Brlens 2.925010e-01]):9.404413e-02[&B TK02Brlens 9.399931e-02]):7.204372e-02[&B TK02Brlens 7.200939e-02],((39:2.418595e-01[&B TK02Brlens 2.409933e-01],41:2.418595e-01[&B TK02Brlens 2.368543e-01]):5.350269e-02[&B TK02Brlens 5.331108e-02],40:2.953622e-01[&B TK02Brlens 2.953622e-01]):1.609571e-01[&B TK02Brlens 1.609571e-01]):2.739977e-02[&B TK02Brlens 2.739977e-02],(43:4.762005e-01[&B TK02Brlens 4.762005e-01],45:4.762005e-01[&B TK02Brlens 4.762005e-01]):7.518585e-03[&B TK02Brlens 7.518585e-03]):1.196007e-01[&B TK02Brlens 1.196007e-01],42:6.033198e-01[&B TK02Brlens 6.033198e-01]):9.714787e-02[&B TK02Brlens 9.592073e-02],(35:2.040116e-01[&B TK02Brlens 2.134211e-01],36:2.040116e-01[&B TK02Brlens 2.040116e-01]):4.964561e-01[&B TK02Brlens 4.901850e-01]):1.538072e-01[&B TK02Brlens 1.518644e-01],46:8.542749e-01[&B TK02Brlens 8.542749e-01]):1.131632e-01[&B TK02Brlens 1.131632e-01]):1.224196e-01[&B TK02Brlens 1.224196e-01],(30:7.228957e-01[&B TK02Brlens 6.740653e-01],(((31:1.813946e-01[&B TK02Brlens 1.820864e-01],32:1.813946e-01[&B TK02Brlens 1.820864e-01]):1.461401e-01[&B TK02Brlens 1.466974e-01],33:3.275347e-01[&B TK02Brlens 3.249133e-01]):1.508414e-01[&B TK02Brlens 1.508414e-01],34:4.783762e-01[&B TK02Brlens 4.783762e-01]):2.445195e-01[&B TK02Brlens 2.303975e-01]):3.669621e-01[&B TK02Brlens 3.457685e-01]):1.194399e-01[&B TK02Brlens 1.194399e-01],29:1.209298e+00[&B TK02Brlens 1.209298e+00]):1.209298e-01[&B TK02Brlens 1.209298e-01],((((15:6.376884e-01[&B TK02Brlens 6.376884e-01],11:6.376884e-01[&B TK02Brlens 6.376884e-01]):3.838228e-02[&B TK02Brlens 3.838228e-02],((24:3.441689e-01[&B TK02Brlens 3.407092e-01],21:3.441689e-01[&B TK02Brlens 3.441689e-01]):3.196103e-01[&B TK02Brlens 3.196103e-01],(17:5.639687e-01[&B TK02Brlens 5.639687e-01],((16:4.314545e-01[&B TK02Brlens 4.233792e-01],13:4.314545e-01[&B TK02Brlens 4.381634e-01]):5.164999e-02[&B TK02Brlens 5.068328e-02],(((20:1.917733e-01[&B TK02Brlens 1.917733e-01],(26:1.390211e-01[&B TK02Brlens 1.390211e-01],27:1.390211e-01[&B TK02Brlens 1.397604e-01]):5.275218e-02[&B TK02Brlens 5.275218e-02]):1.553491e-02[&B TK02Brlens 1.553491e-02],19:2.073082e-01[&B TK02Brlens 2.070835e-01]):2.173698e-01[&B TK02Brlens 2.173698e-01],(14:3.455405e-01[&B TK02Brlens 3.455405e-01],23:3.455405e-01[&B TK02Brlens 3.455405e-01]):7.913746e-02[&B TK02Brlens 7.913746e-02]):5.842653e-02[&B TK02Brlens 5.842653e-02]):8.086417e-02[&B TK02Brlens 8.086417e-02]):9.981050e-02[&B TK02Brlens 9.981050e-02]):1.229152e-02[&B TK02Brlens 1.229152e-02]):3.714663e-02[&B TK02Brlens 3.714663e-02],(((25:7.142640e-02[&B TK02Brlens 7.142640e-02],28:7.142640e-02[&B TK02Brlens 7.142640e-02]):1.205772e-01[&B TK02Brlens 1.205772e-01],22:1.920036e-01[&B TK02Brlens 1.920036e-01]):2.742876e-02[&B TK02Brlens 2.742876e-02],18:2.194324e-01[&B TK02Brlens 2.194324e-01]):4.937849e-01[&B TK02Brlens 4.937849e-01]):3.888967e-01[&B TK02Brlens 3.888967e-01],12:1.102114e+00[&B TK02Brlens 1.102114e+00]):2.281134e-01[&B TK02Brlens 2.281134e-01]):8.906087e-02[&B TK02Brlens 8.906087e-02]);
   tree TK_run1_gen_400 [&B TK02Brlens] = [&R] ((((9:3.642115e-01[&B TK02Brlens 3.604935e-01],10:3.642115e-01[&B TK02Brlens 3.604935e-01]):3.637418e-01[&B TK02Brlens 3.600286e-01],(7:3.105539e-01[&B TK02Brlens 3.105539e-01],8:3.105539e-01[&B TK02Brlens 3.171337e-01]):4.173994e-01[&B TK02Brlens 4.173994e-01]):5.677692e-01[&B TK02Brlens 5.677692e-01],(((((((55:2.913692e-01[&B TK02Brlens 2.913692e-01],(53:1.855267e-01[&B TK02Brlens 1.867304e-01],54:1.855267e-01[&B TK02Brlens 1.855267e-01]):1.058425e-01[&B TK02Brlens 1.058425e-01]):1.446539e-01[&B TK02Brlens 1.446539e-01],56:4.360231e-01[&B TK02Brlens 4.360231e-01]):2.268241e-01[&B TK02Brlens 2.259204e-01],(((48:1.693924e-01[&B TK02Brlens 1.693924e-01],49:1.693924e-01[&B TK02Brlens 1.693924e-01]):2.207924e-01[&B TK02Brlens 2.215124e-01],47:3.901848e-01[&B TK02Brlens 3.858529e-01]):1.121859e-01[&B TK02Brlens 1.124882e-01],(51:1.275238e-02[&B TK02Brlens 1.275238e-02],(52:4.330062e-03[&B TK02Brlens 4.229015e-03],50:4.330062e-03[&B TK02Brlens 4.153162e-03]):8.422316e-03[&B TK02Brlens 8.422316e-03]):4.896184e-01[&B TK02Brlens 4.893412e-01]):1.604765e-01[&B TK02Brlens 1.597463e-01]):1.317961e-01[&B TK02Brlens 1.312710e-01],(46:6.471969e-01[&B TK02Brlens 6.471969e-01],(((43:3.972901e-01[&B TK02Brlens 3.972901e-01],((37:2.528181e-01[&B TK02Brlens 2.528181e-01],42:2.528181e-01[&B TK02Brlens 2.528181e-01]):4.659708e-02[&B TK02Brlens 4.659708e-02],(((45:1.646943e-01[&B TK02Brlens 1.793225e-01],41:1.646943e-01[&B TK02Brlens 1.850740e-01]):1.314089e-02[&B TK02Brlens 1.376210e-02],(39:1.344834e-01[&B TK02Brlens 1.381084e-01],40:1.344834e-01[&B TK02Brlens 1.336771e-01]):4.335176e-02[&B TK02Brlens 4.129070e-02]):1.417684e-02[&B TK02Brlens 1.372834e-02],44:1.920120e-01[&B TK02Brlens 1.939151e-01]):1.074032e-01[&B TK02Brlens 1.084677e-01]):9.787493e-02[&B TK02Brlens 9.787493e-02]):1.186107e-01[&B TK02Brlens 1.145843e-01],38:5.159008e-01[&B TK02Brlens 4.983879e-01]):7.981761e-02[&B TK02Brlens 7.710809e-02],(35:1.631433e-01[&B TK02Brlens 1.631433e-01],36:1.631433e-01[&B TK02Brlens 1.631433e-01]):4.325752e-01[&B TK02Brlens 4.325752e-01]):5.147842e-02[&B TK02Brlens 5.147842e-02]):1.474464e-01[&B TK02Brlens 1.474464e-01]):1.238222e-01[&B TK02Brlens 1.238222e-01],((30:5.106384e-01[&B TK02Brlens 5.015260e-01],34:5.106384e-01[&B TK02Brlens 5.027203e-01]):4.402940e-02[&B TK02Brlens 4.143303e-02],(33:4.026337e-01[&B TK02Brlens 4.026337e-01],(32:2.814399e-01[&B TK02Brlens 2.813955e-01],31:2.814399e-01[&B TK02Brlens 2.717851e-01]):1.211939e-01[&B TK02Brlens 1.211939e-01]):1.520341e-01[&B TK02Brlens 1.474169e-01]):3.637977e-01[&B TK02Brlens 3.527494e-01]):1.410589e-01[&B TK02Brlens 1.410589e-01],29:1.059524e+00[&B TK02Brlens 1.059524e+00]):1.514618e-01[&B TK02Brlens 1.498176e-01],(19:1.022117e+00[&B TK02Brlens 1.022117e+00],(11:8.741076e-01[&B TK02Brlens 8.741076e-01],(((((25:2.890247e-01[&B TK02Brlens 2.890247e-01],21:2.890247e-01[&B TK02Brlens 2.890247e-01]):7.732224e-03[&B TK02Brlens 7.874227e-03],(14:1.465604e-01[&B TK02Brlens 1.555942e-01],22:1.465604e-01[&B TK02Brlens 1.507218e-01]):1.501965e-01[&B TK02Brlens 1.572196e-01]):1.334002e-01[&B TK02Brlens 1.358501e-01],(24:4.002660e-01[&B TK02Brlens 3.858709e-01],((13:1.879242e-01[&B TK02Brlens 1.814855e-01],16:1.879242e-01[&B TK02Brlens 1.867248e-01]):1.947443e-01[&B TK02Brlens 1.935013e-01],15:3.826684e-01[&B TK02Brlens 3.847081e-01]):1.759759e-02[&B TK02Brlens 1.696471e-02]):2.989113e-02[&B TK02Brlens 2.881612e-02]):2.287229e-02[&B TK02Brlens 2.287229e-02],((28:2.331647e-01[&B TK02Brlens 2.331647e-01],(27:1.562365e-01[&B TK02Brlens 1.594999e-01],26:1.562365e-01[&B TK02Brlens 1.562365e-01]):7.692817e-02[&B TK02Brlens 7.692817e-02]):1.998942e-01[&B TK02Brlens 1.998942e-01],23:4.330589e-01[&B TK02Brlens 4.416010e-01]):1.997054e-02[&B TK02Brlens 1.997054e-02]):1.297090e-01[&B TK02Brlens 1.282161e-01],((20:4.827763e-02[&B TK02Brlens 4.827763e-02],(18:4.095600e-02[&B TK02Brlens 3.935900e-02],12:4.095600e-02[&B TK02Brlens 4.214354e-02]):7.321627e-03[&B TK02Brlens 7.321627e-03]):8.344823e-02[&B TK02Brlens 8.344823e-02],17:1.317259e-01[&B TK02Brlens 1.317259e-01]):4.510126e-01[&B TK02Brlens 4.458215e-01]):2.913692e-01[&B TK02Brlens 2.880156e-01]):1.480098e-01[&B TK02Brlens 1.480098e-01]):1.888688e-01[&B TK02Brlens 1.868185e-01]):8.473638e-02[&B TK02Brlens 8.381652e-02]):1.442123e-01[&B TK02Brlens 1.442123e-01],(((3:5.570818e-01[&B TK02Brlens 5.799612e-01],5:5.570818e-01[&B TK02Brlens 5.753219e-01]):1.438536e-01[&B TK02Brlens 1.435003e-01],(4:4.602067e-01[&B TK02Brlens 4.572398e-01],6:4.602067e-01[&B TK02Brlens 4.572398e-01]):2.407287e-01[&B TK02Brlens 2.391767e-01]):3.916991e-01[&B TK02Brlens 3.823821e-01],(2:4.856153e-01[&B TK02Brlens 4.856153e-01],1:4.856153e-01[&B TK02Brlens 4.856153e-01]):6.070192e-01[&B TK02Brlens 5.925805e-01]):3.473003e-01[&B TK02Brlens 3.390394e-01]);
   tree TK_run1_gen_500 [&B TK02Brlens] = [&R] ((((3:4.987275e-01[&B TK02Brlens 4.923834e-01],(5:3.064263e-01[&B TK02Brlens 3.079288e-01],6:3.064263e-01[&B TK02Brlens 2.949011e-01]):1.923013e-01[&B TK02Brlens 1.898551e-01]):7.372407e-02[&B TK02Brlens 7.526940e-02],4:5.724516e-01[&B TK02Brlens 5.714038e-01]):2.894473e-01[&B TK02Brlens 2.991963e-01],(2:3.859181e-01[&B TK02Brlens 3.835801e-01],1:3.859181e-01[&B TK02Brlens 3.761189e-01]):4.759807e-01[&B TK02Brlens 4.759807e-01]):6.017805e-01[&B TK02Brlens 6.017805e-01],(((((((((53:3.293161e-01[&B TK02Brlens 3.155547e-01],54:3.293161e-01[&B TK02Brlens 3.011065e-01]):1.759990e-02[&B TK02Brlens 1.686444e-02],55:3.469160e-01[&B TK02Brlens 3.469160e-01]):1.481165e-01[&B TK02Brlens 1.481165e-01],56:4.950325e-01[&B TK02Brlens 4.950325e-01]):2.472119e-01[&B TK02Brlens 2.417694e-01],((47:5.537647e-01[&B TK02Brlens 5.439158e-01],(49:4.935792e-01[&B TK02Brlens 4.889068e-01],48:4.935792e-01[&B TK02Brlens 4.851801e-01]):6.018553e-02[&B TK02Brlens 5.854538e-02]):2.095250e-02[&B TK02Brlens 2.057985e-02],(50:1.246934e-01[&B TK02Brlens 1.282665e-01],(52:5.827637e-02[&B TK02Brlens 5.827637e-02],51:5.827637e-02[&B TK02Brlens 5.827637e-02]):6.641698e-02[&B TK02Brlens 6.641698e-02]):4.500239e-01[&B TK02Brlens 4.500239e-01]):1.675272e-01[&B TK02Brlens 1.638390e-01]):1.576550e-01[&B TK02Brlens 1.541842e-01],((((((44:2.481458e-01[&B TK02Brlens 2.481458e-01],((41:1.550193e-01[&B TK02Brlens 1.550193e-01],39:1.550193e-01[&B TK02Brlens 1.550193e-01]):1.980985e-02[&B TK02Brlens 1.980985e-02],40:1.748292e-01[&B TK02Brlens 1.799445e-01]):7.331663e-02[&B TK02Brlens 7.331663e-02]):2.643341e-02[&B TK02Brlens 2.643341e-02],(42:2.542491e-01[&B TK02Brlens 2.542491e-01],43:2.542491e-01[&B TK02Brlens 2.508314e-01]):2.033012e-02[&B TK02Brlens 2.033012e-02]):1.751010e-02[&B TK02Brlens 1.751010e-02],(37:9.720386e-02[&B TK02Brlens 1.012323e-01],38:9.720386e-02[&B TK02Brlens 1.012323e-01]):1.948855e-01[&B TK02Brlens 2.029621e-01]):2.467916e-01[&B TK02Brlens 2.467916e-01],45:5.388810e-01[&B TK02Brlens 5.388810e-01]):1.361207e-01[&B TK02Brlens 1.361207e-01],(35:1.845227e-01[&B TK02Brlens 1.831595e-01],36:1.845227e-01[&B TK02Brlens 1.890137e-01]):4.904790e-01[&B TK02Brlens 4.868554e-01]):1.557093e-01[&B TK02Brlens 1.557093e-01],46:8.307110e-01[&B TK02Brlens 8.307110e-01]):6.918844e-02[&B TK02Brlens 6.918844e-02]):1.778625e-01[&B TK02Brlens 1.778625e-01],((34:5.239178e-01[&B TK02Brlens 5.073189e-01],((31:3.367418e-01[&B TK02Brlens 3.367418e-01],32:3.367418e-01[&B TK02Brlens 3.469925e-01]):4.679478e-02[&B TK02Brlens 4.679478e-02],33:3.835366e-01[&B TK02Brlens 3.720562e-01]):1.403812e-01[&B TK02Brlens 1.359336e-01]):2.112259e-01[&B TK02Brlens 2.045338e-01],30:7.351437e-01[&B TK02Brlens 7.351437e-01]):3.426182e-01[&B TK02Brlens 3.426182e-01]):1.112789e-01[&B TK02Brlens 1.112789e-01],29:1.189041e+00[&B TK02Brlens 1.189041e+00]):1.548973e-01[&B TK02Brlens 1.548973e-01],((15:4.475683e-01[&B TK02Brlens 4.475683e-01],((14:1.601683e-01[&B TK02Brlens 1.581125e-01],13:1.601683e-01[&B TK02Brlens 1.581125e-01]):4.932957e-02[&B TK02Brlens 4.869642e-02],16:2.094978e-01[&B TK02Brlens 2.076604e-01]):2.380705e-01[&B TK02Brlens 2.380705e-01]):7.050382e-01[&B TK02Brlens 7.050382e-01],(((((20:2.055158e-01[&B TK02Brlens 2.055158e-01],(19:1.986366e-01[&B TK02Brlens 2.008770e-01],(17:4.322899e-02[&B TK02Brlens 4.271453e-02],18:4.322899e-02[&B TK02Brlens 4.271453e-02]):1.554076e-01[&B TK02Brlens 1.535581e-01]):6.879177e-03[&B TK02Brlens 6.879177e-03]):2.913349e-01[&B TK02Brlens 2.913349e-01],((25:1.937071e-01[&B TK02Brlens 1.937071e-01],24:1.937071e-01[&B TK02Brlens 1.937071e-01]):2.954790e-01[&B TK02Brlens 2.938763e-01],(28:1.717450e-01[&B TK02Brlens 1.687092e-01],(26:4.977494e-02[&B TK02Brlens 4.822175e-02],27:4.977494e-02[&B TK02Brlens 4.822175e-02]):1.219701e-01[&B TK02Brlens 1.181641e-01]):3.174411e-01[&B TK02Brlens 3.157192e-01]):7.664606e-03[&B TK02Brlens 7.623032e-03]):4.711774e-02[&B TK02Brlens 4.711774e-02],22:5.439684e-01[&B TK02Brlens 5.439684e-01]):2.571006e-01[&B TK02Brlens 2.571006e-01],23:8.010690e-01[&B TK02Brlens 7.959104e-01]):1.451908e-01[&B TK02Brlens 1.389419e-01],((11:6.500069e-01[&B TK02Brlens 6.552861e-01],12:6.500069e-01[&B TK02Brlens 6.714768e-01]):9.452120e-02[&B TK02Brlens 9.681117e-02],21:7.445281e-01[&B TK02Brlens 7.445281e-01]):2.017317e-01[&B TK02Brlens 1.930493e-01]):2.063467e-01[&B TK02Brlens 1.974657e-01]):1.913316e-01[&B TK02Brlens 1.913316e-01]):1.964063e-02[&B TK02Brlens 1.926021e-02],((9:3.937543e-01[&B TK02Brlens 3.937543e-01],10:3.937543e-01[&B TK02Brlens 3.937543e-01]):3.459213e-01[&B TK02Brlens 3.459213e-01],(7:3.704807e-01[&B TK02Brlens 3.704807e-01],8:3.704807e-01[&B TK02Brlens 3.508774e-01]):3.691949e-01[&B TK02Brlens 3.691949e-01]):6.239032e-01[&B TK02Brlens 6.118190e-01]):1.001005e-01[&B TK02Brlens 9.816172e-02]);
   tree TK_run1_gen_600 [&B TK02Brlens] = [&R] ((((3:4.935544e-01[&B TK02Brlens 5.032254e-01],(5:3.000510e-01[&B TK02Brlens 3.015223e-01],6:3.000510e-01[&B TK02Brlens 2.887656e-01]):1.935033e-01[&B TK02Brlens 1.910418e-01]):7.295935e-02[&B TK02Brlens 7.448865e-02],4:5.665137e-01[&B TK02Brlens 5.823573e-01]):2.651783e-01[&B TK02Brlens 2.741099e-01],(2:3.819151e-01[&B TK02Brlens 3.796013e-01],1:3.819151e-01[&B TK02Brlens 3.722175e-01]):4.497769e-01[&B TK02Brlens 4.497769e-01]):6.168050e-01[&B TK02Brlens 6.168050e-01],(((((((((53:3.259002e-01[&B TK02Brlens 3.122815e-01],54:3.259002e-01[&B TK02Brlens 2.979832e-01]):1.741734e-02[&B TK02Brlens 1.668951e-02],55:3.433176e-01[&B TK02Brlens 3.433176e-01]):1.381582e-01[&B TK02Brlens 1.427138e-01],56:4.814758e-01[&B TK02Brlens 4.932173e-01]):2.530695e-01[&B TK02Brlens 2.558427e-01],((47:5.480207e-01[&B TK02Brlens 5.382739e-01],(49:4.884594e-01[&B TK02Brlens 4.838355e-01],48:4.884594e-01[&B TK02Brlens 4.801474e-01]):5.956124e-02[&B TK02Brlens 5.793810e-02]):2.073517e-02[&B TK02Brlens 2.009196e-02],(50:1.356126e-01[&B TK02Brlens 1.394987e-01],(52:5.767189e-02[&B TK02Brlens 5.767189e-02],51:5.767189e-02[&B TK02Brlens 5.767189e-02]):7.794069e-02[&B TK02Brlens 7.794069e-02]):4.331432e-01[&B TK02Brlens 4.274108e-01]):1.657895e-01[&B TK02Brlens 1.599454e-01]):1.456240e-01[&B TK02Brlens 1.424180e-01],((((((44:2.455719e-01[&B TK02Brlens 2.455719e-01],((41:1.473379e-01[&B TK02Brlens 1.473379e-01],39:1.473379e-01[&B TK02Brlens 1.473379e-01]):2.567782e-02[&B TK02Brlens 2.567782e-02],40:1.730157e-01[&B TK02Brlens 1.780780e-01]):7.255614e-02[&B TK02Brlens 7.255614e-02]):1.910954e-02[&B TK02Brlens 1.910954e-02],(42:2.440461e-01[&B TK02Brlens 2.440461e-01],43:2.440461e-01[&B TK02Brlens 2.407656e-01]):2.063528e-02[&B TK02Brlens 2.063528e-02]):2.437816e-02[&B TK02Brlens 2.437816e-02],(37:9.619559e-02[&B TK02Brlens 1.001822e-01],38:9.619559e-02[&B TK02Brlens 1.001822e-01]):1.928640e-01[&B TK02Brlens 2.008569e-01]):2.442317e-01[&B TK02Brlens 2.442317e-01],45:5.332913e-01[&B TK02Brlens 5.332913e-01]):1.347088e-01[&B TK02Brlens 1.347088e-01],(35:1.826087e-01[&B TK02Brlens 1.856757e-01],36:1.826087e-01[&B TK02Brlens 1.914692e-01]):4.853914e-01[&B TK02Brlens 4.935437e-01]):1.540941e-01[&B TK02Brlens 1.540941e-01],46:8.220942e-01[&B TK02Brlens 7.930535e-01]):5.807507e-02[&B TK02Brlens 5.807507e-02]):1.864133e-01[&B TK02Brlens 1.864133e-01],((34:5.184833e-01[&B TK02Brlens 5.020567e-01],(31:3.795583e-01[&B TK02Brlens 3.795583e-01],(33:3.566152e-01[&B TK02Brlens 3.594714e-01],32:3.566152e-01[&B TK02Brlens 3.561611e-01]):2.294304e-02[&B TK02Brlens 2.294304e-02]):1.389250e-01[&B TK02Brlens 1.345236e-01]):2.090349e-01[&B TK02Brlens 2.024123e-01],30:7.275182e-01[&B TK02Brlens 7.275182e-01]):3.390644e-01[&B TK02Brlens 3.390644e-01]):1.101246e-01[&B TK02Brlens 1.101246e-01],29:1.176707e+00[&B TK02Brlens 1.176707e+00]):1.532906e-01[&B TK02Brlens 1.532906e-01],(((11:6.432646e-01[&B TK02Brlens 6.484890e-01],12:6.432646e-01[&B TK02Brlens 6.645117e-01]):1.077039e-01[&B TK02Brlens 1.103132e-01],21:7.509685e-01[&B TK02Brlens 7.195345e-01]):3.896823e-01[&B TK02Brlens 3.896823e-01],(((((20:2.033840e-01[&B TK02Brlens 2.033840e-01],(19:1.965762e-01[&B TK02Brlens 1.888052e-01],(17:4.278059e-02[&B TK02Brlens 4.224568e-02],18:4.278059e-02[&B TK02Brlens 4.227146e-02]):1.537956e-01[&B TK02Brlens 1.464855e-01]):6.807822e-03[&B TK02Brlens 6.565255e-03]):2.883129e-01[&B TK02Brlens 2.883129e-01],((25:1.916978e-01[&B TK02Brlens 1.916978e-01],24:1.916978e-01[&B TK02Brlens 1.899215e-01]):2.479353e-01[&B TK02Brlens 2.465905e-01],(28:1.583301e-01[&B TK02Brlens 1.555314e-01],(26:4.925864e-02[&B TK02Brlens 4.772156e-02],27:4.925864e-02[&B TK02Brlens 4.772156e-02]):1.090715e-01[&B TK02Brlens 1.056680e-01]):2.813030e-01[&B TK02Brlens 2.797772e-01]):5.206386e-02[&B TK02Brlens 5.178146e-02]):4.662900e-02[&B TK02Brlens 4.662900e-02],23:5.383260e-01[&B TK02Brlens 5.229467e-01]):2.326933e-01[&B TK02Brlens 2.326933e-01],22:7.710193e-01[&B TK02Brlens 7.710193e-01]):1.654252e-01[&B TK02Brlens 1.583054e-01],(15:4.429258e-01[&B TK02Brlens 4.429258e-01],((14:1.585069e-01[&B TK02Brlens 1.564724e-01],13:1.585069e-01[&B TK02Brlens 1.564724e-01]):4.881789e-02[&B TK02Brlens 4.819130e-02],16:2.073248e-01[&B TK02Brlens 2.055064e-01]):2.356010e-01[&B TK02Brlens 2.356010e-01]):4.935187e-01[&B TK02Brlens 4.722781e-01]):2.042063e-01[&B TK02Brlens 1.954174e-01]):1.893470e-01[&B TK02Brlens 1.893470e-01]):1.943690e-02[&B TK02Brlens 1.906043e-02],((9:3.896700e-01[&B TK02Brlens 3.785326e-01],10:3.896700e-01[&B TK02Brlens 3.785326e-01]):3.423331e-01[&B TK02Brlens 3.243391e-01],(7:3.666378e-01[&B TK02Brlens 3.666378e-01],8:3.666378e-01[&B TK02Brlens 3.472379e-01]):3.653653e-01[&B TK02Brlens 3.566033e-01]):6.174316e-01[&B TK02Brlens 5.906658e-01]):9.906223e-02[&B TK02Brlens 9.714352e-02]);
   tree TK_run1_gen_700 [&B TK02Brlens] = [&R] ((((3:4.918211e-01[&B TK02Brlens 5.014582e-01],(5:2.993475e-01[&B TK02Brlens 2.978336e-01],6:2.993475e-01[&B TK02Brlens 2.851068e-01]):1.924736e-01[&B TK02Brlens 1.881079e-01]):7.270313e-02[&B TK02Brlens 7.422706e-02],4:5.645242e-01[&B TK02Brlens 5.987901e-01]):2.642470e-01[&B TK02Brlens 2.746708e-01],(2:3.805739e-01[&B TK02Brlens 3.782682e-01],1:3.805739e-01[&B TK02Brlens 3.709103e-01]):4.481973e-01[&B TK02Brlens 4.507815e-01]):6.146389e-01[&B TK02Brlens 6.181827e-01],(((((((((53:3.247557e-01[&B TK02Brlens 3.111848e-01],54:3.247557e-01[&B TK02Brlens 2.969368e-01]):2.913279e-02[&B TK02Brlens 2.791539e-02],55:3.538885e-01[&B TK02Brlens 3.538885e-01]):1.258964e-01[&B TK02Brlens 1.300477e-01],56:4.797849e-01[&B TK02Brlens 4.914852e-01]):2.728661e-01[&B TK02Brlens 2.758563e-01],((47:5.460961e-01[&B TK02Brlens 5.316799e-01],(49:4.867440e-01[&B TK02Brlens 4.821364e-01],48:4.867440e-01[&B TK02Brlens 4.784612e-01]):5.935207e-02[&B TK02Brlens 5.722341e-02]):2.066972e-02[&B TK02Brlens 1.985051e-02],(50:1.271977e-01[&B TK02Brlens 1.316927e-01],(52:5.746936e-02[&B TK02Brlens 5.746936e-02],51:5.746936e-02[&B TK02Brlens 5.746936e-02]):6.972833e-02[&B TK02Brlens 7.019431e-02]):4.395681e-01[&B TK02Brlens 4.366882e-01]):1.858852e-01[&B TK02Brlens 1.793328e-01]):1.000681e-01[&B TK02Brlens 9.786508e-02],((((((44:2.212083e-01[&B TK02Brlens 2.212083e-01],((41:1.314970e-01[&B TK02Brlens 1.314970e-01],39:1.314970e-01[&B TK02Brlens 1.314970e-01]):4.091112e-02[&B TK02Brlens 4.091112e-02],40:1.724081e-01[&B TK02Brlens 1.774526e-01]):4.880021e-02[&B TK02Brlens 4.880021e-02]):4.845989e-02[&B TK02Brlens 4.845989e-02],(42:2.431891e-01[&B TK02Brlens 2.431891e-01],43:2.431891e-01[&B TK02Brlens 2.399201e-01]):2.647914e-02[&B TK02Brlens 2.647914e-02]):1.837622e-02[&B TK02Brlens 1.837622e-02],(37:9.585777e-02[&B TK02Brlens 9.983041e-02],38:9.585777e-02[&B TK02Brlens 9.983041e-02]):1.921867e-01[&B TK02Brlens 2.001515e-01]):2.433740e-01[&B TK02Brlens 2.433740e-01],45:5.314185e-01[&B TK02Brlens 5.314185e-01]):1.342357e-01[&B TK02Brlens 1.342357e-01],(35:1.819674e-01[&B TK02Brlens 1.850236e-01],36:1.819674e-01[&B TK02Brlens 1.907968e-01]):4.836868e-01[&B TK02Brlens 4.918105e-01]):1.535530e-01[&B TK02Brlens 1.535530e-01],46:8.192072e-01[&B TK02Brlens 7.902684e-01]):3.351199e-02[&B TK02Brlens 3.351199e-02]):2.101178e-01[&B TK02Brlens 2.031416e-01],((34:5.166625e-01[&B TK02Brlens 5.002935e-01],((31:1.218312e-01[&B TK02Brlens 1.177315e-01],32:1.218312e-01[&B TK02Brlens 1.216761e-01]):2.563941e-01[&B TK02Brlens 2.563941e-01],33:3.782253e-01[&B TK02Brlens 3.812546e-01]):1.384372e-01[&B TK02Brlens 1.340512e-01]):2.083008e-01[&B TK02Brlens 2.017014e-01],30:7.249633e-01[&B TK02Brlens 7.249633e-01]):3.378736e-01[&B TK02Brlens 3.266557e-01]):1.097379e-01[&B TK02Brlens 1.060944e-01],29:1.172575e+00[&B TK02Brlens 1.172575e+00]):1.527523e-01[&B TK02Brlens 1.527523e-01],((21:7.483312e-01[&B TK02Brlens 7.170076e-01],11:7.483312e-01[&B TK02Brlens 7.362791e-01]):3.883139e-01[&B TK02Brlens 3.883139e-01],((((((20:2.064253e-01[&B TK02Brlens 2.064253e-01],(19:1.958859e-01[&B TK02Brlens 1.881421e-01],(17:4.263035e-02[&B TK02Brlens 4.209732e-02],18:4.263035e-02[&B TK02Brlens 4.211227e-02]):1.532555e-01[&B TK02Brlens 1.459711e-01]):1.053943e-02[&B TK02Brlens 1.016390e-02]):2.835449e-01[&B TK02Brlens 2.835449e-01],((25:1.910246e-01[&B TK02Brlens 1.910246e-01],24:1.910246e-01[&B TK02Brlens 1.892545e-01]):2.470646e-01[&B TK02Brlens 2.457245e-01],(28:1.553376e-01[&B TK02Brlens 1.525918e-01],(26:4.908565e-02[&B TK02Brlens 4.755397e-02],27:4.908565e-02[&B TK02Brlens 4.755397e-02]):1.062519e-01[&B TK02Brlens 1.029364e-01]):2.827516e-01[&B TK02Brlens 2.812179e-01]):5.188102e-02[&B TK02Brlens 5.159962e-02]):4.646525e-02[&B TK02Brlens 4.646525e-02],23:5.364355e-01[&B TK02Brlens 5.211102e-01]):4.833180e-02[&B TK02Brlens 4.889219e-02],12:5.847673e-01[&B TK02Brlens 5.966952e-01]):1.603543e-01[&B TK02Brlens 1.622135e-01],22:7.451215e-01[&B TK02Brlens 7.148203e-01]):1.880344e-01[&B TK02Brlens 1.799415e-01],(15:4.279005e-01[&B TK02Brlens 4.210045e-01],((14:1.757084e-01[&B TK02Brlens 1.690428e-01],13:1.757084e-01[&B TK02Brlens 1.690428e-01]):3.088832e-02[&B TK02Brlens 2.971657e-02],16:2.065967e-01[&B TK02Brlens 2.047847e-01]):2.213038e-01[&B TK02Brlens 2.177373e-01]):5.052554e-01[&B TK02Brlens 4.753670e-01]):2.034892e-01[&B TK02Brlens 1.947312e-01]):1.886821e-01[&B TK02Brlens 1.886821e-01]):1.936864e-02[&B TK02Brlens 1.899350e-02],((9:3.950427e-01[&B TK02Brlens 3.837518e-01],10:3.950427e-01[&B TK02Brlens 3.779515e-01]):3.295098e-01[&B TK02Brlens 3.121898e-01],(7:3.608920e-01[&B TK02Brlens 3.608920e-01],8:3.608920e-01[&B TK02Brlens 3.417961e-01]):3.636605e-01[&B TK02Brlens 3.549394e-01]):6.201433e-01[&B TK02Brlens 5.932599e-01]):9.871435e-02[&B TK02Brlens 9.680237e-02]);
   tree TK_run1_gen_800 [&B TK02Brlens] = [&R] ((((3:4.667444e-01[&B TK02Brlens 4.758901e-01],4:4.667444e-01[&B TK02Brlens 4.734171e-01]):9.652152e-02[&B TK02Brlens 9.854469e-02],(5:3.096106e-01[&B TK02Brlens 3.080447e-01],6:3.096106e-01[&B TK02Brlens 2.986440e-01]):2.536554e-01[&B TK02Brlens 2.596722e-01]):2.455115e-01[&B TK02Brlens 2.551962e-01],(2:3.713927e-01[&B TK02Brlens 3.691426e-01],1:3.713927e-01[&B TK02Brlens 3.619623e-01]):4.373847e-01[&B TK02Brlens 4.399065e-01]):5.667559e-01[&B TK02Brlens 5.700236e-01],(((((((((53:3.169211e-01[&B TK02Brlens 2.935095e-01],54:3.169211e-01[&B TK02Brlens 2.796052e-01]):2.842997e-02[&B TK02Brlens 2.632979e-02],55:3.453511e-01[&B TK02Brlens 3.453511e-01]):1.228592e-01[&B TK02Brlens 1.269103e-01],56:4.682103e-01[&B TK02Brlens 4.796283e-01]):2.606251e-01[&B TK02Brlens 2.599724e-01],((47:5.393166e-01[&B TK02Brlens 5.250793e-01],(49:4.748391e-01[&B TK02Brlens 4.703441e-01],48:4.748391e-01[&B TK02Brlens 4.667588e-01]):6.447756e-02[&B TK02Brlens 6.216507e-02]):1.377617e-02[&B TK02Brlens 1.323018e-02],(50:1.241291e-01[&B TK02Brlens 1.285156e-01],(52:5.608293e-02[&B TK02Brlens 5.608293e-02],51:5.608293e-02[&B TK02Brlens 5.608293e-02]):6.804616e-02[&B TK02Brlens 6.850090e-02]):4.289637e-01[&B TK02Brlens 4.261532e-01]):1.757426e-01[&B TK02Brlens 1.671817e-01]):1.033122e-01[&B TK02Brlens 9.964692e-02],((((((44:2.348386e-01[&B TK02Brlens 2.348386e-01],((41:1.283247e-01[&B TK02Brlens 1.283247e-01],39:1.283247e-01[&B TK02Brlens 1.283247e-01]):3.992415e-02[&B TK02Brlens 3.992415e-02],40:1.682488e-01[&B TK02Brlens 1.731716e-01]):6.658980e-02[&B TK02Brlens 6.658980e-02]):2.832393e-02[&B TK02Brlens 2.832393e-02],(42:2.261740e-01[&B TK02Brlens 2.261740e-01],43:2.261740e-01[&B TK02Brlens 2.231337e-01]):3.698855e-02[&B TK02Brlens 3.698855e-02]):1.793290e-02[&B TK02Brlens 1.736198e-02],(37:1.076253e-01[&B TK02Brlens 1.120857e-01],38:1.076253e-01[&B TK02Brlens 1.141192e-01]):1.734701e-01[&B TK02Brlens 1.751366e-01]):2.375027e-01[&B TK02Brlens 2.299415e-01],45:5.185982e-01[&B TK02Brlens 5.185982e-01]):1.309973e-01[&B TK02Brlens 1.309973e-01],(35:1.775775e-01[&B TK02Brlens 1.805600e-01],36:1.775775e-01[&B TK02Brlens 1.907306e-01]):4.720180e-01[&B TK02Brlens 4.799457e-01]):1.498486e-01[&B TK02Brlens 1.498486e-01],46:7.994441e-01[&B TK02Brlens 7.712034e-01]):3.270352e-02[&B TK02Brlens 3.270352e-02]):2.050487e-01[&B TK02Brlens 1.982408e-01],((34:5.041982e-01[&B TK02Brlens 4.882241e-01],((31:1.188921e-01[&B TK02Brlens 1.148912e-01],32:1.188921e-01[&B TK02Brlens 1.187407e-01]):2.502087e-01[&B TK02Brlens 2.502087e-01],33:3.691007e-01[&B TK02Brlens 3.720569e-01]):1.350974e-01[&B TK02Brlens 1.308172e-01]):1.984974e-01[&B TK02Brlens 1.922085e-01],30:7.026955e-01[&B TK02Brlens 7.026955e-01]):3.345008e-01[&B TK02Brlens 3.233949e-01]):1.070905e-01[&B TK02Brlens 1.025934e-01],29:1.144287e+00[&B TK02Brlens 1.134226e+00]):1.490672e-01[&B TK02Brlens 1.477566e-01],((21:7.302780e-01[&B TK02Brlens 6.997100e-01],11:7.302780e-01[&B TK02Brlens 7.185166e-01]):3.789459e-01[&B TK02Brlens 3.789459e-01],((((((20:2.014453e-01[&B TK02Brlens 2.014453e-01],(19:1.911602e-01[&B TK02Brlens 1.890524e-01],(17:4.160191e-02[&B TK02Brlens 3.997587e-02],18:4.160191e-02[&B TK02Brlens 4.109632e-02]):1.495583e-01[&B TK02Brlens 1.424496e-01]):1.028517e-02[&B TK02Brlens 9.918702e-03]):2.972740e-01[&B TK02Brlens 2.972740e-01],((25:1.864162e-01[&B TK02Brlens 1.864162e-01],24:1.864162e-01[&B TK02Brlens 1.846888e-01]):2.411043e-01[&B TK02Brlens 2.397965e-01],(28:1.515901e-01[&B TK02Brlens 1.433415e-01],(26:4.749476e-02[&B TK02Brlens 4.601271e-02],27:4.749476e-02[&B TK02Brlens 4.601271e-02]):1.040954e-01[&B TK02Brlens 9.702292e-02]):2.759303e-01[&B TK02Brlens 2.642966e-01]):7.119893e-02[&B TK02Brlens 7.081274e-02]):3.229092e-02[&B TK02Brlens 3.229092e-02],23:5.310103e-01[&B TK02Brlens 5.158400e-01]):3.964966e-02[&B TK02Brlens 4.010939e-02],12:5.706599e-01[&B TK02Brlens 5.823002e-01]):1.564858e-01[&B TK02Brlens 1.583002e-01],22:7.271457e-01[&B TK02Brlens 6.975754e-01]):1.834981e-01[&B TK02Brlens 1.756005e-01],(15:4.175775e-01[&B TK02Brlens 4.108479e-01],((14:1.661758e-01[&B TK02Brlens 1.598719e-01],13:1.661758e-01[&B TK02Brlens 1.598719e-01]):3.567428e-02[&B TK02Brlens 3.432097e-02],16:2.018501e-01[&B TK02Brlens 2.000797e-01]):2.157274e-01[&B TK02Brlens 2.122508e-01]):4.930663e-01[&B TK02Brlens 4.638989e-01]):1.985801e-01[&B TK02Brlens 1.900333e-01]):1.841302e-01[&B TK02Brlens 1.841302e-01]):1.890138e-02[&B TK02Brlens 1.810564e-02],((9:4.050159e-01[&B TK02Brlens 4.120979e-01],10:4.050159e-01[&B TK02Brlens 4.061511e-01]):3.020570e-01[&B TK02Brlens 3.000949e-01],(7:3.211774e-01[&B TK02Brlens 3.211774e-01],8:3.211774e-01[&B TK02Brlens 3.041830e-01]):3.858955e-01[&B TK02Brlens 3.766411e-01]):6.051825e-01[&B TK02Brlens 5.651914e-01]):6.327784e-02[&B TK02Brlens 6.061388e-02]);
   tree TK_run1_gen_900 [&B TK02Brlens] = [&R] ((((9:3.398338e-01[&B TK02Brlens 3.214774e-01],10:3.398338e-01[&B TK02Brlens 3.084503e-01]):3.685936e-01[&B TK02Brlens 3.486838e-01],(7:2.598459e-01[&B TK02Brlens 2.598459e-01],8:2.598459e-01[&B TK02Brlens 2.653514e-01]):4.485815e-01[&B TK02Brlens 4.485815e-01]):4.583511e-01[&B TK02Brlens 4.583511e-01],(((((((53:2.741093e-01[&B TK02Brlens 2.636462e-01],(55:2.111990e-01[&B TK02Brlens 2.232888e-01],54:2.111990e-01[&B TK02Brlens 2.179905e-01]):6.291035e-02[&B TK02Brlens 6.493337e-02]):1.140872e-01[&B TK02Brlens 1.140872e-01],56:3.881966e-01[&B TK02Brlens 3.881966e-01]):2.302845e-01[&B TK02Brlens 2.293670e-01],(((48:1.784053e-01[&B TK02Brlens 1.767948e-01],49:1.784053e-01[&B TK02Brlens 1.703435e-01]):1.893550e-01[&B TK02Brlens 1.899725e-01],47:3.677603e-01[&B TK02Brlens 3.636773e-01]):1.009854e-01[&B TK02Brlens 1.012575e-01],(51:3.031019e-02[&B TK02Brlens 3.024090e-02],(52:4.040239e-03[&B TK02Brlens 3.838990e-03],50:4.040239e-03[&B TK02Brlens 3.768214e-03]):2.626995e-02[&B TK02Brlens 2.525464e-02]):4.384355e-01[&B TK02Brlens 4.328497e-01]):1.497354e-01[&B TK02Brlens 1.490540e-01]):1.229746e-01[&B TK02Brlens 1.203839e-01],(46:6.225780e-01[&B TK02Brlens 6.225780e-01],((((43:3.483891e-01[&B TK02Brlens 3.350356e-01],(44:2.360901e-01[&B TK02Brlens 2.262812e-01],(39:1.416842e-01[&B TK02Brlens 1.557513e-01],(41:1.369368e-01[&B TK02Brlens 1.449450e-01],40:1.369368e-01[&B TK02Brlens 1.401629e-01]):4.747449e-03[&B TK02Brlens 5.174209e-03]):9.440590e-02[&B TK02Brlens 9.674586e-02]):1.122989e-01[&B TK02Brlens 1.046299e-01]):1.897165e-02[&B TK02Brlens 1.960645e-02],(42:3.065454e-01[&B TK02Brlens 3.065454e-01],45:3.065454e-01[&B TK02Brlens 3.065454e-01]):6.081537e-02[&B TK02Brlens 6.447674e-02]):8.591628e-02[&B TK02Brlens 8.817230e-02],(37:2.551280e-01[&B TK02Brlens 2.551280e-01],38:2.551280e-01[&B TK02Brlens 2.631164e-01]):1.981490e-01[&B TK02Brlens 1.914226e-01]):9.652988e-02[&B TK02Brlens 9.325304e-02],(35:1.522237e-01[&B TK02Brlens 1.591207e-01],36:1.522237e-01[&B TK02Brlens 1.624224e-01]):3.975832e-01[&B TK02Brlens 4.155971e-01]):7.277106e-02[&B TK02Brlens 7.277106e-02]):1.188777e-01[&B TK02Brlens 1.168469e-01]):7.344710e-02[&B TK02Brlens 7.219241e-02],((30:4.764600e-01[&B TK02Brlens 4.679575e-01],34:4.764600e-01[&B TK02Brlens 4.690718e-01]):8.093063e-02[&B TK02Brlens 7.615823e-02],(33:3.545448e-01[&B TK02Brlens 3.533552e-01],(32:2.604422e-01[&B TK02Brlens 2.726589e-01],31:2.604422e-01[&B TK02Brlens 2.425347e-01]):9.410269e-02[&B TK02Brlens 9.410269e-02]):2.028458e-01[&B TK02Brlens 1.966855e-01]):2.575121e-01[&B TK02Brlens 2.496917e-01]):1.739302e-01[&B TK02Brlens 1.739302e-01],29:9.888330e-01[&B TK02Brlens 9.888330e-01]):1.127994e-01[&B TK02Brlens 1.075895e-01],(11:9.488487e-01[&B TK02Brlens 9.227386e-01],((15:3.484924e-01[&B TK02Brlens 3.503500e-01],((13:1.753459e-01[&B TK02Brlens 1.629873e-01],14:1.753459e-01[&B TK02Brlens 1.737053e-01]):8.807464e-02[&B TK02Brlens 8.162309e-02],16:2.634205e-01[&B TK02Brlens 2.553468e-01]):8.507190e-02[&B TK02Brlens 8.246447e-02]):4.288406e-01[&B TK02Brlens 4.288406e-01],((((28:2.068356e-01[&B TK02Brlens 2.068356e-01],(27:1.262386e-01[&B TK02Brlens 1.288753e-01],26:1.262386e-01[&B TK02Brlens 1.248215e-01]):8.059703e-02[&B TK02Brlens 8.059703e-02]):1.407797e-01[&B TK02Brlens 1.442843e-01],((((21:1.160625e-01[&B TK02Brlens 1.203969e-01],22:1.160625e-01[&B TK02Brlens 1.237102e-01]):1.702849e-01[&B TK02Brlens 1.872463e-01],25:2.863474e-01[&B TK02Brlens 3.027553e-01]):1.021978e-03[&B TK02Brlens 1.052727e-03],23:2.873694e-01[&B TK02Brlens 2.997867e-01]):4.562482e-02[&B TK02Brlens 4.387543e-02],24:3.329942e-01[&B TK02Brlens 3.190021e-01]):1.462105e-02[&B TK02Brlens 1.446028e-02]):1.503451e-01[&B TK02Brlens 1.496706e-01],(20:1.200867e-01[&B TK02Brlens 1.205957e-01],12:1.200867e-01[&B TK02Brlens 1.217188e-01]):3.778737e-01[&B TK02Brlens 3.712134e-01]):4.577376e-02[&B TK02Brlens 4.253120e-02],(19:1.431427e-01[&B TK02Brlens 1.431427e-01],(17:6.721356e-02[&B TK02Brlens 6.728937e-02],18:6.721356e-02[&B TK02Brlens 6.414704e-02]):7.592910e-02[&B TK02Brlens 7.592910e-02]):4.005915e-01[&B TK02Brlens 3.839835e-01]):2.335989e-01[&B TK02Brlens 2.239142e-01]):1.715156e-01[&B TK02Brlens 1.646788e-01]):1.527837e-01[&B TK02Brlens 1.396369e-01]):6.514619e-02[&B TK02Brlens 6.213726e-02]):1.767775e-01[&B TK02Brlens 1.767775e-01],(((5:5.171990e-01[&B TK02Brlens 5.320692e-01],(3:5.159772e-01[&B TK02Brlens 5.371684e-01],4:5.159772e-01[&B TK02Brlens 4.917991e-01]):1.221811e-03[&B TK02Brlens 1.210933e-03]):1.368209e-01[&B TK02Brlens 1.359388e-01],6:6.540199e-01[&B TK02Brlens 6.540199e-01]):3.601204e-01[&B TK02Brlens 3.382805e-01],(2:4.726704e-01[&B TK02Brlens 4.770614e-01],1:4.726704e-01[&B TK02Brlens 4.757403e-01]):5.414699e-01[&B TK02Brlens 5.136620e-01]):3.294157e-01[&B TK02Brlens 3.094379e-01]);
   tree TK_run1_gen_1000 [&B TK02Brlens] = [&R] ((((9:3.645928e-01[&B TK02Brlens 3.555264e-01],10:3.645928e-01[&B TK02Brlens 3.415501e-01]):3.440937e-01[&B TK02Brlens 3.355370e-01],(7:2.599409e-01[&B TK02Brlens 2.599409e-01],8:2.599409e-01[&B TK02Brlens 2.654484e-01]):4.487455e-01[&B TK02Brlens 4.487455e-01]):4.585186e-01[&B TK02Brlens 4.585186e-01],(((((((53:2.742095e-01[&B TK02Brlens 2.568011e-01],(55:2.112762e-01[&B TK02Brlens 2.233704e-01],54:2.112762e-01[&B TK02Brlens 2.180702e-01]):6.293335e-02[&B TK02Brlens 6.495710e-02]):1.141289e-01[&B TK02Brlens 1.141289e-01],56:3.883385e-01[&B TK02Brlens 3.883385e-01]):2.351171e-01[&B TK02Brlens 2.341804e-01],(((48:1.784705e-01[&B TK02Brlens 1.768595e-01],49:1.784705e-01[&B TK02Brlens 1.704058e-01]):1.894242e-01[&B TK02Brlens 1.900419e-01],47:3.678947e-01[&B TK02Brlens 3.638102e-01]):8.849917e-02[&B TK02Brlens 8.898959e-02],(51:3.667556e-02[&B TK02Brlens 3.659171e-02],(52:4.041716e-03[&B TK02Brlens 3.840394e-03],50:4.041716e-03[&B TK02Brlens 3.769592e-03]):3.263384e-02[&B TK02Brlens 3.137256e-02]):4.197183e-01[&B TK02Brlens 4.155658e-01]):1.670617e-01[&B TK02Brlens 1.667771e-01]):1.182711e-01[&B TK02Brlens 1.157795e-01],(46:6.175437e-01[&B TK02Brlens 6.175437e-01],((((43:3.438604e-01[&B TK02Brlens 3.306805e-01],(44:2.361764e-01[&B TK02Brlens 2.282267e-01],(39:1.504785e-01[&B TK02Brlens 1.654187e-01],(41:1.369869e-01[&B TK02Brlens 1.449980e-01],40:1.369869e-01[&B TK02Brlens 1.402141e-01]):1.349168e-02[&B TK02Brlens 1.470448e-02]):8.569792e-02[&B TK02Brlens 8.782204e-02]):1.076839e-01[&B TK02Brlens 1.003300e-01]):3.596539e-02[&B TK02Brlens 3.716881e-02],(42:3.066574e-01[&B TK02Brlens 3.066574e-01],45:3.066574e-01[&B TK02Brlens 3.066574e-01]):7.316834e-02[&B TK02Brlens 7.757341e-02]):1.132630e-01[&B TK02Brlens 1.162371e-01],(37:2.545622e-01[&B TK02Brlens 2.545622e-01],38:2.545622e-01[&B TK02Brlens 2.625329e-01]):2.385266e-01[&B TK02Brlens 2.304295e-01]):5.691910e-02[&B TK02Brlens 5.500878e-02],(35:1.522793e-01[&B TK02Brlens 1.591788e-01],36:1.522793e-01[&B TK02Brlens 1.689612e-01]):3.977286e-01[&B TK02Brlens 4.159020e-01]):6.753578e-02[&B TK02Brlens 6.756174e-02]):1.241830e-01[&B TK02Brlens 1.220616e-01]):7.347395e-02[&B TK02Brlens 7.221880e-02],((30:4.534913e-01[&B TK02Brlens 4.453988e-01],34:4.534913e-01[&B TK02Brlens 4.321276e-01]):1.062619e-01[&B TK02Brlens 9.999574e-02],(33:3.546744e-01[&B TK02Brlens 3.534844e-01],(32:2.461938e-01[&B TK02Brlens 2.577422e-01],31:2.461938e-01[&B TK02Brlens 2.292660e-01]):1.084806e-01[&B TK02Brlens 1.084806e-01]):2.050788e-01[&B TK02Brlens 1.988507e-01]):2.554474e-01[&B TK02Brlens 2.476896e-01]):1.609999e-01[&B TK02Brlens 1.609999e-01],29:9.762005e-01[&B TK02Brlens 9.762005e-01]):1.258345e-01[&B TK02Brlens 1.200225e-01],(11:9.709737e-01[&B TK02Brlens 9.076717e-01],((15:3.486198e-01[&B TK02Brlens 3.504780e-01],((13:1.754100e-01[&B TK02Brlens 1.578668e-01],14:1.754100e-01[&B TK02Brlens 1.677064e-01]):7.153937e-02[&B TK02Brlens 6.382656e-02],16:2.469494e-01[&B TK02Brlens 2.393804e-01]):1.016705e-01[&B TK02Brlens 9.855429e-02]):4.289974e-01[&B TK02Brlens 4.289974e-01],((((28:2.069112e-01[&B TK02Brlens 2.069112e-01],(27:1.262847e-01[&B TK02Brlens 1.289224e-01],26:1.262847e-01[&B TK02Brlens 1.248671e-01]):8.062649e-02[&B TK02Brlens 8.062649e-02]):1.408312e-01[&B TK02Brlens 1.455632e-01],((((21:1.164473e-01[&B TK02Brlens 1.266744e-01],22:1.164473e-01[&B TK02Brlens 1.299987e-01]):1.641231e-01[&B TK02Brlens 1.887558e-01],25:2.805704e-01[&B TK02Brlens 2.966473e-01]):6.904029e-03[&B TK02Brlens 7.111759e-03],23:2.874745e-01[&B TK02Brlens 2.998963e-01]):4.564149e-02[&B TK02Brlens 4.389147e-02],24:3.331160e-01[&B TK02Brlens 3.191187e-01]):1.462639e-02[&B TK02Brlens 1.459290e-02]):1.504000e-01[&B TK02Brlens 1.510348e-01],(20:1.137644e-01[&B TK02Brlens 1.142466e-01],12:1.137644e-01[&B TK02Brlens 1.153106e-01]):3.843780e-01[&B TK02Brlens 3.776031e-01]):4.579049e-02[&B TK02Brlens 4.254674e-02],(19:1.431950e-01[&B TK02Brlens 1.431950e-01],(17:6.723813e-02[&B TK02Brlens 6.731397e-02],18:6.723813e-02[&B TK02Brlens 6.417049e-02]):7.595686e-02[&B TK02Brlens 7.595686e-02]):4.007379e-01[&B TK02Brlens 3.841239e-01]):2.336843e-01[&B TK02Brlens 2.239961e-01]):1.933565e-01[&B TK02Brlens 1.856491e-01]):1.310614e-01[&B TK02Brlens 1.197837e-01]):6.517001e-02[&B TK02Brlens 6.215997e-02]):1.768421e-01[&B TK02Brlens 1.768421e-01],(((5:5.173881e-01[&B TK02Brlens 5.170560e-01],6:5.173881e-01[&B TK02Brlens 5.140525e-01]):1.368709e-01[&B TK02Brlens 1.359885e-01],(3:5.303643e-01[&B TK02Brlens 5.521464e-01],4:5.303643e-01[&B TK02Brlens 5.055121e-01]):1.238946e-01[&B TK02Brlens 1.235904e-01]):3.703843e-01[&B TK02Brlens 3.479219e-01],(2:4.728432e-01[&B TK02Brlens 4.772358e-01],1:4.728432e-01[&B TK02Brlens 4.759142e-01]):5.518001e-01[&B TK02Brlens 5.234616e-01]):3.194039e-01[&B TK02Brlens 3.000333e-01]);
   tree TK_run1_gen_1100 [&B TK02Brlens] = [&R] ((((9:3.388817e-01[&B TK02Brlens 3.548278e-01],10:3.388817e-01[&B TK02Brlens 3.490060e-01]):3.524064e-01[&B TK02Brlens 3.547299e-01],(7:3.261576e-01[&B TK02Brlens 3.290295e-01],8:3.261576e-01[&B TK02Brlens 3.198286e-01]):3.651306e-01[&B TK02Brlens 3.598062e-01]):5.119089e-01[&B TK02Brlens 4.858708e-01],(((((((55:2.374049e-01[&B TK02Brlens 2.334901e-01],56:2.374049e-01[&B TK02Brlens 2.404001e-01]):2.495451e-02[&B TK02Brlens 2.526934e-02],(54:1.922697e-01[&B TK02Brlens 1.864531e-01],53:1.922697e-01[&B TK02Brlens 2.054267e-01]):7.008974e-02[&B TK02Brlens 7.045400e-02]):3.827883e-01[&B TK02Brlens 3.827883e-01],((47:3.895594e-01[&B TK02Brlens 3.742710e-01],(49:1.451082e-01[&B TK02Brlens 1.517173e-01],48:1.451082e-01[&B TK02Brlens 1.634895e-01]):2.444512e-01[&B TK02Brlens 2.459913e-01]):5.934497e-02[&B TK02Brlens 5.701595e-02],(50:1.622262e-01[&B TK02Brlens 1.659579e-01],(52:1.361662e-01[&B TK02Brlens 1.332328e-01],51:1.361662e-01[&B TK02Brlens 1.345081e-01]):2.605991e-02[&B TK02Brlens 2.609796e-02]):2.866782e-01[&B TK02Brlens 2.932727e-01]):1.962434e-01[&B TK02Brlens 1.962434e-01]):9.496097e-02[&B TK02Brlens 9.496097e-02],(((35:1.815041e-01[&B TK02Brlens 1.788832e-01],36:1.815041e-01[&B TK02Brlens 1.875316e-01]):3.877208e-01[&B TK02Brlens 3.682262e-01],(45:4.517993e-01[&B TK02Brlens 4.517993e-01],(((42:2.984364e-01[&B TK02Brlens 3.081782e-01],44:2.984364e-01[&B TK02Brlens 3.081782e-01]):7.184356e-02[&B TK02Brlens 7.526487e-02],((41:2.093469e-01[&B TK02Brlens 2.137836e-01],39:2.093469e-01[&B TK02Brlens 2.019364e-01]):1.345670e-01[&B TK02Brlens 1.351242e-01],40:3.439138e-01[&B TK02Brlens 3.439138e-01]):2.636609e-02[&B TK02Brlens 2.676103e-02]):4.307079e-02[&B TK02Brlens 4.392925e-02],((38:2.086538e-01[&B TK02Brlens 2.198196e-01],37:2.086538e-01[&B TK02Brlens 2.198196e-01]):1.562306e-01[&B TK02Brlens 1.645911e-01],43:3.648844e-01[&B TK02Brlens 3.648844e-01]):4.846636e-02[&B TK02Brlens 4.870638e-02]):3.844856e-02[&B TK02Brlens 3.863897e-02]):1.174256e-01[&B TK02Brlens 1.122796e-01]):8.154677e-02[&B TK02Brlens 7.663092e-02],46:6.507717e-01[&B TK02Brlens 6.317818e-01]):8.933707e-02[&B TK02Brlens 8.786672e-02]):1.399577e-01[&B TK02Brlens 1.399577e-01],(((33:2.903401e-01[&B TK02Brlens 2.851509e-01],(31:4.583210e-02[&B TK02Brlens 4.873371e-02],32:4.583210e-02[&B TK02Brlens 4.814527e-02]):2.445080e-01[&B TK02Brlens 2.528142e-01]):2.186643e-01[&B TK02Brlens 2.064667e-01],30:5.090043e-01[&B TK02Brlens 4.974275e-01]):8.285014e-02[&B TK02Brlens 8.065928e-02],34:5.918545e-01[&B TK02Brlens 5.594386e-01]):2.882120e-01[&B TK02Brlens 2.882120e-01]):7.957505e-02[&B TK02Brlens 7.937748e-02],29:9.596415e-01[&B TK02Brlens 9.572588e-01]):1.032410e-01[&B TK02Brlens 1.029846e-01],(((((20:2.967995e-01[&B TK02Brlens 2.967995e-01],(19:1.018255e-01[&B TK02Brlens 1.034830e-01],(18:8.529931e-02[&B TK02Brlens 8.235192e-02],17:8.529931e-02[&B TK02Brlens 8.745417e-02]):1.652624e-02[&B TK02Brlens 1.667796e-02]):1.949740e-01[&B TK02Brlens 1.967640e-01]):2.597688e-01[&B TK02Brlens 2.522495e-01],(((25:2.972555e-01[&B TK02Brlens 2.951429e-01],((27:1.658851e-01[&B TK02Brlens 1.603446e-01],26:1.658851e-01[&B TK02Brlens 1.618864e-01]):2.153127e-02[&B TK02Brlens 2.153127e-02],28:1.874163e-01[&B TK02Brlens 1.901908e-01]):1.098391e-01[&B TK02Brlens 1.090585e-01]):6.257071e-02[&B TK02Brlens 6.464912e-02],24:3.598262e-01[&B TK02Brlens 3.631572e-01]):6.761382e-02[&B TK02Brlens 6.873163e-02],23:4.274400e-01[&B TK02Brlens 4.172706e-01]):1.291284e-01[&B TK02Brlens 1.223185e-01]):1.214666e-02[&B TK02Brlens 1.179506e-02],(22:7.494991e-02[&B TK02Brlens 7.315769e-02],21:7.494991e-02[&B TK02Brlens 7.306056e-02]):4.937651e-01[&B TK02Brlens 4.819581e-01]):1.676051e-01[&B TK02Brlens 1.639062e-01],((13:1.897312e-01[&B TK02Brlens 1.883716e-01],14:1.897312e-01[&B TK02Brlens 1.925429e-01]):3.810349e-02[&B TK02Brlens 3.783045e-02],(15:1.453379e-01[&B TK02Brlens 1.438024e-01],(12:7.073330e-02[&B TK02Brlens 6.686690e-02],16:7.073330e-02[&B TK02Brlens 6.686690e-02]):7.460460e-02[&B TK02Brlens 6.973838e-02]):8.249679e-02[&B TK02Brlens 8.162520e-02]):5.084854e-01[&B TK02Brlens 4.972635e-01]):2.214078e-01[&B TK02Brlens 2.056437e-01],11:9.577279e-01[&B TK02Brlens 9.106745e-01]):1.051545e-01[&B TK02Brlens 9.998825e-02]):1.403146e-01[&B TK02Brlens 1.352236e-01]):1.182682e-01[&B TK02Brlens 1.139771e-01],(((4:7.610500e-01[&B TK02Brlens 7.440134e-01],3:7.610500e-01[&B TK02Brlens 7.610500e-01]):4.890210e-02[&B TK02Brlens 4.890210e-02],(6:4.848267e-01[&B TK02Brlens 4.982039e-01],5:4.848267e-01[&B TK02Brlens 4.801810e-01]):3.251254e-01[&B TK02Brlens 3.251254e-01]):2.689325e-01[&B TK02Brlens 2.482561e-01],(2:4.621271e-01[&B TK02Brlens 4.335712e-01],1:4.621271e-01[&B TK02Brlens 4.291718e-01]):6.167575e-01[&B TK02Brlens 5.564057e-01]):2.425806e-01[&B TK02Brlens 2.239303e-01]);
   tree TK_run1_gen_1200 [&B TK02Brlens] = [&R] ((((9:3.520737e-01[&B TK02Brlens 3.433186e-01],10:3.520737e-01[&B TK02Brlens 3.298222e-01]):3.467749e-01[&B TK02Brlens 3.381516e-01],(7:2.563324e-01[&B TK02Brlens 2.563324e-01],8:2.563324e-01[&B TK02Brlens 2.617635e-01]):4.425161e-01[&B TK02Brlens 4.425161e-01]):4.521535e-01[&B TK02Brlens 4.521535e-01],(((((((53:2.747526e-01[&B TK02Brlens 2.573098e-01],(55:1.958073e-01[&B TK02Brlens 2.070160e-01],54:1.958073e-01[&B TK02Brlens 2.094263e-01]):7.894536e-02[&B TK02Brlens 8.148402e-02]):9.583737e-02[&B TK02Brlens 9.583737e-02],56:3.705900e-01[&B TK02Brlens 3.705900e-01]):2.597634e-01[&B TK02Brlens 2.472729e-01],(((48:1.759930e-01[&B TK02Brlens 1.744043e-01],49:1.759930e-01[&B TK02Brlens 1.685037e-01]):1.956657e-01[&B TK02Brlens 1.963037e-01],47:3.716587e-01[&B TK02Brlens 3.675324e-01]):7.839964e-02[&B TK02Brlens 7.883409e-02],((51:2.944502e-02[&B TK02Brlens 2.895661e-02],50:2.944502e-02[&B TK02Brlens 2.746251e-02]):6.721416e-03[&B TK02Brlens 6.630373e-03],52:3.616643e-02[&B TK02Brlens 3.673991e-02]):4.138919e-01[&B TK02Brlens 4.201874e-01]):1.802952e-01[&B TK02Brlens 1.720370e-01]):7.836061e-02[&B TK02Brlens 7.325406e-02],(46:6.089710e-01[&B TK02Brlens 6.306360e-01],(((((43:3.390869e-01[&B TK02Brlens 3.260900e-01],(44:2.399501e-01[&B TK02Brlens 2.318734e-01],((39:1.483896e-01[&B TK02Brlens 1.631224e-01],41:1.483896e-01[&B TK02Brlens 1.634149e-01]):3.202846e-02[&B TK02Brlens 3.490758e-02],40:1.804181e-01[&B TK02Brlens 1.846685e-01]):5.953207e-02[&B TK02Brlens 5.846119e-02]):9.913680e-02[&B TK02Brlens 9.236658e-02]):3.546613e-02[&B TK02Brlens 3.665283e-02],42:3.745531e-01[&B TK02Brlens 3.971029e-01]):1.027337e-02[&B TK02Brlens 1.123813e-02],45:3.848264e-01[&B TK02Brlens 3.977969e-01]):1.014174e-01[&B TK02Brlens 1.013928e-01],(37:2.510284e-01[&B TK02Brlens 2.510284e-01],38:2.510284e-01[&B TK02Brlens 2.588885e-01]):2.352154e-01[&B TK02Brlens 2.272307e-01]):5.612895e-02[&B TK02Brlens 5.424516e-02],(35:1.698718e-01[&B TK02Brlens 1.775684e-01],36:1.698718e-01[&B TK02Brlens 1.884809e-01]):3.725010e-01[&B TK02Brlens 3.895216e-01]):6.659826e-02[&B TK02Brlens 6.662386e-02]):9.974307e-02[&B TK02Brlens 9.803917e-02]):9.517004e-02[&B TK02Brlens 9.354426e-02],((33:3.463354e-01[&B TK02Brlens 3.317489e-01],(32:2.427762e-01[&B TK02Brlens 2.511662e-01],31:2.427762e-01[&B TK02Brlens 2.230853e-01]):1.035592e-01[&B TK02Brlens 9.826624e-02]):2.056474e-01[&B TK02Brlens 1.914308e-01],(30:5.357060e-01[&B TK02Brlens 5.261463e-01],34:5.357060e-01[&B TK02Brlens 5.104692e-01]):1.627682e-02[&B TK02Brlens 1.531700e-02]):2.519013e-01[&B TK02Brlens 2.442512e-01]):1.457018e-01[&B TK02Brlens 1.457018e-01],29:9.495859e-01[&B TK02Brlens 9.219682e-01]):1.183839e-01[&B TK02Brlens 1.108772e-01],(11:9.577721e-01[&B TK02Brlens 8.953307e-01],((15:3.278063e-01[&B TK02Brlens 3.305640e-01],((13:1.729750e-01[&B TK02Brlens 1.556753e-01],14:1.729750e-01[&B TK02Brlens 1.653783e-01]):7.054627e-02[&B TK02Brlens 6.294053e-02],16:2.435212e-01[&B TK02Brlens 2.360574e-01]):8.428503e-02[&B TK02Brlens 8.170172e-02]):4.390161e-01[&B TK02Brlens 4.390161e-01],(((28:1.710220e-01[&B TK02Brlens 1.641223e-01],(27:1.138319e-01[&B TK02Brlens 1.091608e-01],26:1.138319e-01[&B TK02Brlens 1.096513e-01]):5.719004e-02[&B TK02Brlens 5.342441e-02]):1.862076e-01[&B TK02Brlens 1.849521e-01],((21:1.148308e-01[&B TK02Brlens 1.249160e-01],22:1.148308e-01[&B TK02Brlens 1.281941e-01]):2.383711e-01[&B TK02Brlens 2.741474e-01],((24:3.085603e-01[&B TK02Brlens 3.059124e-01],25:3.085603e-01[&B TK02Brlens 3.154434e-01]):6.899442e-03[&B TK02Brlens 6.634897e-03],23:3.154598e-01[&B TK02Brlens 3.316159e-01]):3.774216e-02[&B TK02Brlens 3.761574e-02]):4.027702e-03[&B TK02Brlens 4.294100e-03]):1.741272e-01[&B TK02Brlens 1.748620e-01],((20:1.121851e-01[&B TK02Brlens 1.126606e-01],12:1.121851e-01[&B TK02Brlens 1.137098e-01]):3.726479e-01[&B TK02Brlens 3.615788e-01],(19:1.226539e-01[&B TK02Brlens 1.226539e-01],(17:5.372233e-02[&B TK02Brlens 5.517276e-02],18:5.372233e-02[&B TK02Brlens 5.127132e-02]):6.893161e-02[&B TK02Brlens 6.893161e-02]):3.621790e-01[&B TK02Brlens 3.471636e-01]):4.652379e-02[&B TK02Brlens 4.322809e-02]):2.354656e-01[&B TK02Brlens 2.285476e-01]):1.909497e-01[&B TK02Brlens 1.833382e-01]):1.101977e-01[&B TK02Brlens 9.881749e-02]):8.303232e-02[&B TK02Brlens 7.776726e-02]):1.743872e-01[&B TK02Brlens 1.743872e-01],(((5:5.102058e-01[&B TK02Brlens 5.224941e-01],6:5.102058e-01[&B TK02Brlens 5.195323e-01]):1.349709e-01[&B TK02Brlens 1.387927e-01],(3:5.389640e-01[&B TK02Brlens 5.694326e-01],4:5.389640e-01[&B TK02Brlens 5.087438e-01]):1.062126e-01[&B TK02Brlens 1.060393e-01]):3.461636e-01[&B TK02Brlens 3.257602e-01],(2:4.712073e-01[&B TK02Brlens 4.755847e-01],1:4.712073e-01[&B TK02Brlens 4.742676e-01]):5.201330e-01[&B TK02Brlens 4.890874e-01]):3.340491e-01[&B TK02Brlens 3.110072e-01]);
   tree TK_run1_gen_1300 [&B TK02Brlens] = [&R] ((((9:3.524306e-01[&B TK02Brlens 3.392522e-01],10:3.524306e-01[&B TK02Brlens 3.301566e-01]):3.507473e-01[&B TK02Brlens 3.420253e-01],(7:2.565923e-01[&B TK02Brlens 2.516834e-01],8:2.565923e-01[&B TK02Brlens 2.620289e-01]):4.465856e-01[&B TK02Brlens 4.465856e-01]):4.489910e-01[&B TK02Brlens 4.489910e-01],(((((((53:2.750312e-01[&B TK02Brlens 2.575706e-01],(55:2.085760e-01[&B TK02Brlens 2.205156e-01],54:2.085760e-01[&B TK02Brlens 2.169642e-01]):6.645523e-02[&B TK02Brlens 6.859224e-02]):9.593453e-02[&B TK02Brlens 9.593453e-02],56:3.709657e-01[&B TK02Brlens 3.709657e-01]):2.600268e-01[&B TK02Brlens 2.475236e-01],(((48:1.761714e-01[&B TK02Brlens 1.745811e-01],49:1.761714e-01[&B TK02Brlens 1.686745e-01]):1.958641e-01[&B TK02Brlens 1.965027e-01],((52:2.947487e-02[&B TK02Brlens 2.878078e-02],51:2.947487e-02[&B TK02Brlens 2.898597e-02]):1.616595e-02[&B TK02Brlens 1.594698e-02],50:4.564082e-02[&B TK02Brlens 4.436634e-02]):3.263946e-01[&B TK02Brlens 3.316792e-01]):7.847912e-02[&B TK02Brlens 7.891402e-02],47:4.505146e-01[&B TK02Brlens 4.450713e-01]):1.804780e-01[&B TK02Brlens 1.722114e-01]):7.844006e-02[&B TK02Brlens 7.332832e-02],(46:6.095884e-01[&B TK02Brlens 6.312754e-01],((((37:2.512829e-01[&B TK02Brlens 2.512829e-01],38:2.512829e-01[&B TK02Brlens 2.591509e-01]):1.339337e-01[&B TK02Brlens 1.384479e-01],((43:3.394307e-01[&B TK02Brlens 3.264206e-01],(44:2.401934e-01[&B TK02Brlens 2.321085e-01],((39:1.360554e-01[&B TK02Brlens 1.495636e-01],41:1.360554e-01[&B TK02Brlens 1.498318e-01]):4.454557e-02[&B TK02Brlens 4.854988e-02],40:1.806010e-01[&B TK02Brlens 1.848557e-01]):5.959243e-02[&B TK02Brlens 5.852045e-02]):9.923731e-02[&B TK02Brlens 9.246023e-02]):1.500189e-02[&B TK02Brlens 1.550386e-02],42:3.544326e-01[&B TK02Brlens 3.757711e-01]):3.078397e-02[&B TK02Brlens 3.367488e-02]):1.015202e-01[&B TK02Brlens 1.009239e-01],45:4.867368e-01[&B TK02Brlens 4.674727e-01]):5.618586e-02[&B TK02Brlens 5.398374e-02],(35:1.700440e-01[&B TK02Brlens 1.777484e-01],36:1.700440e-01[&B TK02Brlens 1.886720e-01]):3.728786e-01[&B TK02Brlens 3.899165e-01]):6.666578e-02[&B TK02Brlens 6.669141e-02]):9.984420e-02[&B TK02Brlens 9.813856e-02]):9.526653e-02[&B TK02Brlens 9.564194e-02],(30:5.525424e-01[&B TK02Brlens 5.417045e-01],((33:3.466866e-01[&B TK02Brlens 3.320852e-01],(32:2.430223e-01[&B TK02Brlens 2.514208e-01],31:2.430223e-01[&B TK02Brlens 2.233115e-01]):1.036642e-01[&B TK02Brlens 9.836586e-02]):1.789454e-01[&B TK02Brlens 1.668914e-01],34:5.256320e-01[&B TK02Brlens 4.895258e-01]):2.691047e-02[&B TK02Brlens 2.532359e-02]):2.521567e-01[&B TK02Brlens 2.498001e-01]):1.458495e-01[&B TK02Brlens 1.489158e-01],29:9.505486e-01[&B TK02Brlens 9.229030e-01]):1.227411e-01[&B TK02Brlens 1.149582e-01],(11:9.587431e-01[&B TK02Brlens 8.785425e-01],((15:3.281386e-01[&B TK02Brlens 3.308991e-01],((13:1.731503e-01[&B TK02Brlens 1.558331e-01],14:1.731503e-01[&B TK02Brlens 1.655460e-01]):7.061779e-02[&B TK02Brlens 6.300434e-02],16:2.437681e-01[&B TK02Brlens 2.362967e-01]):8.437048e-02[&B TK02Brlens 8.178455e-02]):4.164739e-01[&B TK02Brlens 4.164739e-01],((((24:2.932983e-01[&B TK02Brlens 2.907814e-01],23:2.932983e-01[&B TK02Brlens 3.229247e-01]):2.248132e-02[&B TK02Brlens 2.161932e-02],25:3.157796e-01[&B TK02Brlens 3.122648e-01]):4.181221e-02[&B TK02Brlens 4.171647e-02],((21:1.149472e-01[&B TK02Brlens 1.250426e-01],22:1.149472e-01[&B TK02Brlens 1.283240e-01]):2.386128e-01[&B TK02Brlens 2.744254e-01],(28:1.711954e-01[&B TK02Brlens 1.642887e-01],(27:1.139473e-01[&B TK02Brlens 1.092715e-01],26:1.139473e-01[&B TK02Brlens 1.097625e-01]):5.724802e-02[&B TK02Brlens 5.347857e-02]):1.823646e-01[&B TK02Brlens 1.809417e-01]):4.031785e-03[&B TK02Brlens 4.298453e-03]):1.743037e-01[&B TK02Brlens 1.750393e-01],((20:1.470009e-01[&B TK02Brlens 1.476240e-01],12:1.470009e-01[&B TK02Brlens 1.450835e-01]):3.383236e-01[&B TK02Brlens 3.282741e-01],(19:1.251372e-01[&B TK02Brlens 1.251372e-01],(17:5.377679e-02[&B TK02Brlens 5.737664e-02],18:5.377679e-02[&B TK02Brlens 5.347125e-02]):7.136037e-02[&B TK02Brlens 7.421063e-02]):3.601874e-01[&B TK02Brlens 3.452545e-01]):4.657096e-02[&B TK02Brlens 4.327192e-02]):2.127171e-01[&B TK02Brlens 2.064674e-01]):2.141305e-01[&B TK02Brlens 2.055951e-01]):1.145467e-01[&B TK02Brlens 1.027173e-01]):7.887924e-02[&B TK02Brlens 7.387753e-02]):1.562039e-01[&B TK02Brlens 1.562039e-01],(((5:5.107230e-01[&B TK02Brlens 5.230238e-01],6:5.107230e-01[&B TK02Brlens 5.200590e-01]):1.351077e-01[&B TK02Brlens 1.389334e-01],(3:5.608587e-01[&B TK02Brlens 5.925649e-01],4:5.608587e-01[&B TK02Brlens 5.354906e-01]):8.497206e-02[&B TK02Brlens 8.483340e-02]):3.532352e-01[&B TK02Brlens 3.324150e-01],(2:4.809163e-01[&B TK02Brlens 4.853839e-01],1:4.809163e-01[&B TK02Brlens 4.840397e-01]):5.181496e-01[&B TK02Brlens 4.872224e-01]):3.093069e-01[&B TK02Brlens 2.879717e-01]);
   tree TK_run1_gen_1400 [&B TK02Brlens] = [&R] ((((9:3.413681e-01[&B TK02Brlens 3.286033e-01],10:3.413681e-01[&B TK02Brlens 3.197933e-01]):3.540083e-01[&B TK02Brlens 3.452051e-01],(7:2.537455e-01[&B TK02Brlens 2.488910e-01],8:2.537455e-01[&B TK02Brlens 2.591217e-01]):4.416309e-01[&B TK02Brlens 4.416309e-01]):4.440096e-01[&B TK02Brlens 4.440096e-01],(((((((53:2.613124e-01[&B TK02Brlens 2.447228e-01],(55:2.047748e-01[&B TK02Brlens 2.186266e-01],54:2.047748e-01[&B TK02Brlens 2.130101e-01]):5.653758e-02[&B TK02Brlens 5.835566e-02]):1.055376e-01[&B TK02Brlens 1.055376e-01],56:3.668500e-01[&B TK02Brlens 3.668500e-01]):2.580174e-01[&B TK02Brlens 2.456108e-01],(((48:1.954739e-01[&B TK02Brlens 1.937094e-01],49:1.954739e-01[&B TK02Brlens 1.871555e-01]):2.011220e-01[&B TK02Brlens 2.007870e-01],47:3.965959e-01[&B TK02Brlens 3.902390e-01]):5.741856e-02[&B TK02Brlens 5.745388e-02],((52:2.914785e-02[&B TK02Brlens 2.846147e-02],51:2.914785e-02[&B TK02Brlens 2.866438e-02]):1.598660e-02[&B TK02Brlens 1.577005e-02],50:4.513445e-02[&B TK02Brlens 4.387411e-02]):4.088800e-01[&B TK02Brlens 4.150993e-01]):1.708530e-01[&B TK02Brlens 1.630273e-01]):7.669423e-02[&B TK02Brlens 7.169627e-02],(46:6.020598e-01[&B TK02Brlens 6.234790e-01],((((37:2.484950e-01[&B TK02Brlens 2.484950e-01],38:2.484950e-01[&B TK02Brlens 2.562757e-01]):1.324477e-01[&B TK02Brlens 1.369118e-01],((43:3.356648e-01[&B TK02Brlens 3.227991e-01],(44:2.375285e-01[&B TK02Brlens 2.295333e-01],((39:1.376859e-01[&B TK02Brlens 1.513559e-01],41:1.376859e-01[&B TK02Brlens 1.516274e-01]):3.956125e-02[&B TK02Brlens 4.311750e-02],40:1.772471e-01[&B TK02Brlens 1.814229e-01]):6.028140e-02[&B TK02Brlens 5.919703e-02]):9.813630e-02[&B TK02Brlens 9.143441e-02]):7.802104e-03[&B TK02Brlens 7.972163e-03],42:3.434669e-01[&B TK02Brlens 3.601392e-01]):3.747578e-02[&B TK02Brlens 4.055800e-02]):1.003938e-01[&B TK02Brlens 9.980420e-02],45:4.813366e-01[&B TK02Brlens 4.622862e-01]):5.556249e-02[&B TK02Brlens 5.338480e-02],(35:1.745586e-01[&B TK02Brlens 1.824675e-01],36:1.745586e-01[&B TK02Brlens 1.936811e-01]):3.623405e-01[&B TK02Brlens 3.788969e-01]):6.516078e-02[&B TK02Brlens 6.518583e-02]):9.950181e-02[&B TK02Brlens 9.780203e-02]):9.420957e-02[&B TK02Brlens 9.458083e-02],((33:3.428402e-01[&B TK02Brlens 3.284008e-01],(32:2.329360e-01[&B TK02Brlens 2.409859e-01],31:2.329360e-01[&B TK02Brlens 2.140432e-01]):1.099042e-01[&B TK02Brlens 1.042869e-01]):2.035720e-01[&B TK02Brlens 1.894989e-01],(30:5.198002e-01[&B TK02Brlens 5.105244e-01],34:5.198002e-01[&B TK02Brlens 4.840946e-01]):2.661191e-02[&B TK02Brlens 2.504263e-02]):2.493591e-01[&B TK02Brlens 2.470287e-01]):1.442313e-01[&B TK02Brlens 1.472636e-01],29:9.400026e-01[&B TK02Brlens 9.126636e-01]):1.217381e-01[&B TK02Brlens 1.140187e-01],(11:9.481061e-01[&B TK02Brlens 8.687953e-01],((15:3.042143e-01[&B TK02Brlens 3.067736e-01],((13:1.712293e-01[&B TK02Brlens 1.541042e-01],14:1.712293e-01[&B TK02Brlens 1.637093e-01]):6.983431e-02[&B TK02Brlens 6.211639e-02],16:2.410636e-01[&B TK02Brlens 2.330229e-01]):6.315072e-02[&B TK02Brlens 6.104432e-02]):4.321370e-01[&B TK02Brlens 4.321370e-01],((((24:2.900442e-01[&B TK02Brlens 2.875552e-01],23:2.900442e-01[&B TK02Brlens 3.193420e-01]):2.223189e-02[&B TK02Brlens 2.137946e-02],25:3.122761e-01[&B TK02Brlens 3.088003e-01]):4.134831e-02[&B TK02Brlens 3.923971e-02],((21:1.136719e-01[&B TK02Brlens 1.236553e-01],22:1.136719e-01[&B TK02Brlens 1.269003e-01]):2.359654e-01[&B TK02Brlens 2.713807e-01],(28:1.692960e-01[&B TK02Brlens 1.624660e-01],(27:1.126831e-01[&B TK02Brlens 1.080591e-01],26:1.126831e-01[&B TK02Brlens 1.085447e-01]):5.661287e-02[&B TK02Brlens 5.288524e-02]):1.803414e-01[&B TK02Brlens 1.789342e-01]):3.987054e-03[&B TK02Brlens 4.056568e-03]):1.723698e-01[&B TK02Brlens 1.647018e-01],(20:1.604719e-01[&B TK02Brlens 1.611521e-01],(12:1.404371e-01[&B TK02Brlens 1.311322e-01],(19:1.237488e-01[&B TK02Brlens 1.237488e-01],(17:4.455991e-02[&B TK02Brlens 4.754278e-02],18:4.455991e-02[&B TK02Brlens 4.430674e-02]):7.918888e-02[&B TK02Brlens 8.235184e-02]):1.668834e-02[&B TK02Brlens 1.599647e-02]):2.003480e-02[&B TK02Brlens 1.943969e-02]):3.655223e-01[&B TK02Brlens 3.590798e-01]):2.103570e-01[&B TK02Brlens 2.041767e-01]):2.117548e-01[&B TK02Brlens 2.033140e-01]):1.136345e-01[&B TK02Brlens 1.018994e-01]):7.764540e-02[&B TK02Brlens 7.272193e-02]):1.544709e-01[&B TK02Brlens 1.544709e-01],(((5:4.811170e-01[&B TK02Brlens 4.927047e-01],6:4.811170e-01[&B TK02Brlens 4.843646e-01]):1.561249e-01[&B TK02Brlens 1.605458e-01],(3:5.546361e-01[&B TK02Brlens 5.859906e-01],4:5.546361e-01[&B TK02Brlens 5.295495e-01]):8.260583e-02[&B TK02Brlens 8.247103e-02]):3.507397e-01[&B TK02Brlens 3.300666e-01],(2:4.755807e-01[&B TK02Brlens 4.799987e-01],1:4.755807e-01[&B TK02Brlens 4.786694e-01]):5.124009e-01[&B TK02Brlens 4.818169e-01]):3.058753e-01[&B TK02Brlens 2.847767e-01]);
   tree TK_run1_gen_1500 [&B TK02Brlens] = [&R] (((((6:4.696313e-01[&B TK02Brlens 4.780149e-01],5:4.696313e-01[&B TK02Brlens 4.832644e-01]):1.945519e-01[&B TK02Brlens 1.901382e-01],3:6.641832e-01[&B TK02Brlens 6.491155e-01]):3.610176e-02[&B TK02Brlens 3.718827e-02],4:7.002850e-01[&B TK02Brlens 7.077952e-01]):2.037827e-01[&B TK02Brlens 2.162548e-01],(2:4.075122e-01[&B TK02Brlens 4.035223e-01],1:4.075122e-01[&B TK02Brlens 4.074730e-01]):4.965554e-01[&B TK02Brlens 5.006891e-01]):3.725210e-01[&B TK02Brlens 3.756579e-01],(((((((53:3.224797e-01[&B TK02Brlens 3.234453e-01],((56:2.113290e-01[&B TK02Brlens 2.262987e-01],55:2.113290e-01[&B TK02Brlens 2.240638e-01]):6.135285e-02[&B TK02Brlens 6.726715e-02],54:2.726818e-01[&B TK02Brlens 2.742806e-01]):4.979786e-02[&B TK02Brlens 5.241376e-02]):3.301472e-01[&B TK02Brlens 3.310413e-01],((47:3.944567e-01[&B TK02Brlens 4.300935e-01],(49:3.255945e-01[&B TK02Brlens 3.424200e-01],48:3.255945e-01[&B TK02Brlens 3.281381e-01]):6.886228e-02[&B TK02Brlens 7.454496e-02]):7.068603e-02[&B TK02Brlens 7.117620e-02],((52:1.230973e-01[&B TK02Brlens 1.109258e-01],51:1.230973e-01[&B TK02Brlens 1.057849e-01]):3.973389e-02[&B TK02Brlens 3.685661e-02],50:1.628312e-01[&B TK02Brlens 1.594473e-01]):3.023115e-01[&B TK02Brlens 2.898121e-01]):1.874841e-01[&B TK02Brlens 1.765121e-01]):2.330312e-01[&B TK02Brlens 2.290287e-01],(((45:5.837352e-01[&B TK02Brlens 5.968757e-01],(((((39:2.208621e-01[&B TK02Brlens 2.212232e-01],41:2.208621e-01[&B TK02Brlens 2.173297e-01]):3.653145e-02[&B TK02Brlens 3.749800e-02],40:2.573936e-01[&B TK02Brlens 2.731837e-01]):1.181044e-01[&B TK02Brlens 1.209832e-01],44:3.754980e-01[&B TK02Brlens 3.797594e-01]):4.998264e-02[&B TK02Brlens 4.996022e-02],(43:3.765577e-01[&B TK02Brlens 3.731288e-01],42:3.765577e-01[&B TK02Brlens 3.623273e-01]):4.892289e-02[&B TK02Brlens 4.847740e-02]):9.243947e-02[&B TK02Brlens 9.204150e-02],(38:2.843352e-01[&B TK02Brlens 2.825477e-01],37:2.843352e-01[&B TK02Brlens 2.766023e-01]):2.335849e-01[&B TK02Brlens 2.311108e-01]):6.581512e-02[&B TK02Brlens 6.894996e-02]):6.226496e-02[&B TK02Brlens 6.253525e-02],(35:2.373896e-01[&B TK02Brlens 2.628672e-01],36:2.373896e-01[&B TK02Brlens 2.490798e-01]):4.086106e-01[&B TK02Brlens 4.092847e-01]):1.592098e-01[&B TK02Brlens 1.516322e-01],46:8.052100e-01[&B TK02Brlens 8.326995e-01]):8.044801e-02[&B TK02Brlens 8.044801e-02]):7.532419e-02[&B TK02Brlens 7.532419e-02],(((31:1.633177e-01[&B TK02Brlens 1.663246e-01],32:1.633177e-01[&B TK02Brlens 1.586773e-01]):2.352167e-01[&B TK02Brlens 2.141905e-01],33:3.985343e-01[&B TK02Brlens 3.882422e-01]):2.346366e-01[&B TK02Brlens 2.028349e-01],(30:6.144808e-01[&B TK02Brlens 6.084625e-01],34:6.144808e-01[&B TK02Brlens 6.144808e-01]):1.869012e-02[&B TK02Brlens 1.704648e-02]):3.278113e-01[&B TK02Brlens 2.989831e-01]):1.428676e-01[&B TK02Brlens 1.328339e-01],29:1.103850e+00[&B TK02Brlens 1.026326e+00]):1.028346e-01[&B TK02Brlens 9.561247e-02],(((16:3.886461e-01[&B TK02Brlens 3.516200e-01],((14:3.755129e-01[&B TK02Brlens 3.471104e-01],13:3.755129e-01[&B TK02Brlens 3.813519e-01]):2.828712e-03[&B TK02Brlens 2.737872e-03],(15:6.660604e-02[&B TK02Brlens 6.228072e-02],12:6.660604e-02[&B TK02Brlens 6.433534e-02]):3.117356e-01[&B TK02Brlens 3.075593e-01]):1.030454e-02[&B TK02Brlens 1.016649e-02]):2.831642e-01[&B TK02Brlens 2.831642e-01],((22:5.498367e-01[&B TK02Brlens 5.498367e-01],21:5.498367e-01[&B TK02Brlens 5.244113e-01]):5.275734e-02[&B TK02Brlens 5.511874e-02],((24:5.026098e-01[&B TK02Brlens 4.926927e-01],((25:1.125545e-01[&B TK02Brlens 1.144018e-01],((26:5.750226e-02[&B TK02Brlens 5.975701e-02],27:5.750226e-02[&B TK02Brlens 5.701523e-02]):2.931571e-02[&B TK02Brlens 3.024540e-02],28:8.681797e-02[&B TK02Brlens 9.088039e-02]):2.573655e-02[&B TK02Brlens 2.694083e-02]):2.133104e-01[&B TK02Brlens 2.064674e-01],23:3.258650e-01[&B TK02Brlens 3.154112e-01]):1.767449e-01[&B TK02Brlens 1.710749e-01]):8.165353e-02[&B TK02Brlens 7.829671e-02],((17:1.607217e-01[&B TK02Brlens 1.336182e-01],(19:1.296308e-01[&B TK02Brlens 1.281586e-01],18:1.296308e-01[&B TK02Brlens 1.331206e-01]):3.109097e-02[&B TK02Brlens 2.741072e-02]):2.771738e-01[&B TK02Brlens 2.438885e-01],20:4.378956e-01[&B TK02Brlens 4.279103e-01]):1.463678e-01[&B TK02Brlens 1.403506e-01]):1.833066e-02[&B TK02Brlens 1.839755e-02]):6.921630e-02[&B TK02Brlens 7.231439e-02]):3.072008e-01[&B TK02Brlens 3.072008e-01],11:9.790111e-01[&B TK02Brlens 1.020369e+00]):2.276733e-01[&B TK02Brlens 2.276733e-01]):1.343597e-02[&B TK02Brlens 1.343597e-02],((9:4.692939e-01[&B TK02Brlens 4.886298e-01],10:4.692939e-01[&B TK02Brlens 4.886298e-01]):2.322287e-01[&B TK02Brlens 2.386117e-01],(7:2.870176e-01[&B TK02Brlens 3.034405e-01],8:2.870176e-01[&B TK02Brlens 3.034405e-01]):4.145050e-01[&B TK02Brlens 4.325371e-01]):5.185978e-01[&B TK02Brlens 5.114845e-01]):5.646823e-02[&B TK02Brlens 5.646823e-02]);
   tree TK_run1_gen_1600 [&B TK02Brlens] = [&R] (((((6:4.672678e-01[&B TK02Brlens 4.756092e-01],5:4.672678e-01[&B TK02Brlens 4.808322e-01]):1.935727e-01[&B TK02Brlens 1.891813e-01],3:6.608405e-01[&B TK02Brlens 6.562138e-01]):3.592006e-02[&B TK02Brlens 3.700110e-02],4:6.967606e-01[&B TK02Brlens 7.042330e-01]):2.027571e-01[&B TK02Brlens 2.151664e-01],(2:4.054613e-01[&B TK02Brlens 4.014915e-01],1:4.054613e-01[&B TK02Brlens 4.054222e-01]):4.940564e-01[&B TK02Brlens 4.981692e-01]):3.471076e-01[&B TK02Brlens 3.500306e-01],(((((((53:3.208567e-01[&B TK02Brlens 3.355262e-01],((56:1.864947e-01[&B TK02Brlens 1.997053e-01],55:1.864947e-01[&B TK02Brlens 1.977331e-01]):8.371518e-02[&B TK02Brlens 9.016940e-02],54:2.702099e-01[&B TK02Brlens 2.665790e-01]):5.064676e-02[&B TK02Brlens 5.449365e-02]):3.284856e-01[&B TK02Brlens 3.434100e-01],((47:3.924715e-01[&B TK02Brlens 4.119385e-01],(49:3.002842e-01[&B TK02Brlens 3.158018e-01],48:3.002842e-01[&B TK02Brlens 3.026301e-01]):9.218731e-02[&B TK02Brlens 9.979483e-02]):8.541131e-02[&B TK02Brlens 8.600360e-02],((52:1.224778e-01[&B TK02Brlens 1.103675e-01],51:1.224778e-01[&B TK02Brlens 1.052525e-01]):3.953392e-02[&B TK02Brlens 3.667112e-02],50:1.620117e-01[&B TK02Brlens 1.586448e-01]):3.158711e-01[&B TK02Brlens 3.028110e-01]):1.714595e-01[&B TK02Brlens 1.614253e-01]):1.919445e-01[&B TK02Brlens 1.886477e-01],(((45:5.807974e-01[&B TK02Brlens 5.938718e-01],(((((39:2.197506e-01[&B TK02Brlens 2.201098e-01],41:2.197506e-01[&B TK02Brlens 2.162360e-01]):3.634759e-02[&B TK02Brlens 3.730928e-02],40:2.560982e-01[&B TK02Brlens 2.718088e-01]):1.029050e-01[&B TK02Brlens 1.054133e-01],44:3.590032e-01[&B TK02Brlens 3.630774e-01]):5.272884e-02[&B TK02Brlens 5.270519e-02],(43:3.746626e-01[&B TK02Brlens 3.712509e-01],42:3.746626e-01[&B TK02Brlens 3.605037e-01]):3.706944e-02[&B TK02Brlens 3.673188e-02]):1.035815e-01[&B TK02Brlens 1.031355e-01],(38:2.829042e-01[&B TK02Brlens 2.811257e-01],37:2.829042e-01[&B TK02Brlens 2.752102e-01]):2.324093e-01[&B TK02Brlens 2.299477e-01]):6.548389e-02[&B TK02Brlens 6.860295e-02]):5.848992e-02[&B TK02Brlens 5.874382e-02],(35:2.361948e-01[&B TK02Brlens 2.615443e-01],36:2.361948e-01[&B TK02Brlens 2.478262e-01]):4.030925e-01[&B TK02Brlens 4.037574e-01]):1.383421e-01[&B TK02Brlens 1.317576e-01],46:7.776294e-01[&B TK02Brlens 8.041773e-01]):6.365740e-02[&B TK02Brlens 6.365740e-02]):1.148590e-01[&B TK02Brlens 1.148590e-01],(((31:1.488078e-01[&B TK02Brlens 1.515476e-01],32:1.488078e-01[&B TK02Brlens 1.445797e-01]):2.533803e-01[&B TK02Brlens 2.366302e-01],33:4.021881e-01[&B TK02Brlens 3.898961e-01]):2.277961e-01[&B TK02Brlens 2.022255e-01],(30:6.113882e-01[&B TK02Brlens 6.103756e-01],34:6.113882e-01[&B TK02Brlens 6.163636e-01]):1.859606e-02[&B TK02Brlens 1.711202e-02]):3.261615e-01[&B TK02Brlens 2.974784e-01]):1.421486e-01[&B TK02Brlens 1.321654e-01],29:1.098294e+00[&B TK02Brlens 1.021161e+00]):1.023171e-01[&B TK02Brlens 9.513127e-02],((((15:6.627082e-02[&B TK02Brlens 6.196727e-02],12:6.627082e-02[&B TK02Brlens 6.401155e-02]):3.204193e-01[&B TK02Brlens 3.204193e-01],((14:3.736230e-01[&B TK02Brlens 3.453635e-01],13:3.736230e-01[&B TK02Brlens 3.794327e-01]):2.814476e-03[&B TK02Brlens 2.724093e-03],16:3.764375e-01[&B TK02Brlens 3.355313e-01]):1.025268e-02[&B TK02Brlens 1.011532e-02]):2.817391e-01[&B TK02Brlens 2.817391e-01],((22:5.470695e-01[&B TK02Brlens 5.470695e-01],21:5.470695e-01[&B TK02Brlens 5.217720e-01]):5.249182e-02[&B TK02Brlens 5.484133e-02],((24:5.000803e-01[&B TK02Brlens 4.902131e-01],((25:1.119881e-01[&B TK02Brlens 1.138261e-01],((26:4.989435e-02[&B TK02Brlens 5.185078e-02],27:4.989435e-02[&B TK02Brlens 4.947176e-02]):3.648669e-02[&B TK02Brlens 3.764378e-02],28:8.638103e-02[&B TK02Brlens 9.042300e-02]):2.560703e-02[&B TK02Brlens 2.680524e-02]):2.042938e-01[&B TK02Brlens 1.977400e-01],23:3.162818e-01[&B TK02Brlens 3.061355e-01]):1.837985e-01[&B TK02Brlens 1.779022e-01]):8.124259e-02[&B TK02Brlens 7.790266e-02],((17:1.443807e-01[&B TK02Brlens 1.200329e-01],(19:1.289783e-01[&B TK02Brlens 1.275887e-01],18:1.289783e-01[&B TK02Brlens 1.324507e-01]):1.540234e-02[&B TK02Brlens 1.357916e-02]):2.913110e-01[&B TK02Brlens 2.563280e-01],20:4.356917e-01[&B TK02Brlens 4.257567e-01]):1.456312e-01[&B TK02Brlens 1.396442e-01]):1.823840e-02[&B TK02Brlens 1.830495e-02]):6.886795e-02[&B TK02Brlens 7.195045e-02]):2.992161e-01[&B TK02Brlens 2.992161e-01],11:9.676453e-01[&B TK02Brlens 1.008523e+00]):2.329660e-01[&B TK02Brlens 2.329660e-01]):1.336835e-02[&B TK02Brlens 1.336835e-02],((9:4.630387e-01[&B TK02Brlens 4.821168e-01],10:4.630387e-01[&B TK02Brlens 4.821168e-01]):2.338151e-01[&B TK02Brlens 2.402416e-01],(7:2.855731e-01[&B TK02Brlens 2.967382e-01],8:2.855731e-01[&B TK02Brlens 2.965885e-01]):4.112806e-01[&B TK02Brlens 4.291724e-01]):5.171260e-01[&B TK02Brlens 5.100329e-01]):3.264550e-02[&B TK02Brlens 3.264550e-02]);
   tree TK_run1_gen_1700 [&B TK02Brlens] = [&R] (((((6:4.611351e-01[&B TK02Brlens 4.693670e-01],5:4.611351e-01[&B TK02Brlens 4.745215e-01]):1.910322e-01[&B TK02Brlens 1.866984e-01],3:6.521673e-01[&B TK02Brlens 6.476013e-01]):3.544863e-02[&B TK02Brlens 3.651548e-02],4:6.876159e-01[&B TK02Brlens 6.949903e-01]):2.000960e-01[&B TK02Brlens 2.123424e-01],(2:4.294435e-01[&B TK02Brlens 4.252389e-01],1:4.294435e-01[&B TK02Brlens 4.294021e-01]):4.582684e-01[&B TK02Brlens 4.620833e-01]):3.425520e-01[&B TK02Brlens 3.454366e-01],((((((((56:1.851091e-01[&B TK02Brlens 1.982215e-01],55:1.851091e-01[&B TK02Brlens 1.962639e-01]):1.315365e-01[&B TK02Brlens 1.481576e-01],(53:2.666635e-01[&B TK02Brlens 2.657184e-01],54:2.666635e-01[&B TK02Brlens 2.550299e-01]):4.998204e-02[&B TK02Brlens 5.377844e-02]):3.241744e-01[&B TK02Brlens 3.329787e-01],((47:3.873205e-01[&B TK02Brlens 4.065320e-01],(49:2.963431e-01[&B TK02Brlens 3.116570e-01],48:2.963431e-01[&B TK02Brlens 2.986582e-01]):9.097739e-02[&B TK02Brlens 9.848507e-02]):8.429033e-02[&B TK02Brlens 8.487485e-02],((52:1.208703e-01[&B TK02Brlens 1.089190e-01],51:1.208703e-01[&B TK02Brlens 1.030933e-01]):3.901506e-02[&B TK02Brlens 3.618983e-02],50:1.598854e-01[&B TK02Brlens 1.565627e-01]):3.117254e-01[&B TK02Brlens 2.988368e-01]):1.692091e-01[&B TK02Brlens 1.562145e-01]):1.894253e-01[&B TK02Brlens 1.779663e-01],(((45:5.894952e-01[&B TK02Brlens 5.845466e-01],(((((39:2.168664e-01[&B TK02Brlens 2.172210e-01],41:2.168664e-01[&B TK02Brlens 2.133980e-01]):3.877795e-02[&B TK02Brlens 3.980393e-02],40:2.556444e-01[&B TK02Brlens 2.713272e-01]):9.864704e-02[&B TK02Brlens 1.010515e-01],44:3.542914e-01[&B TK02Brlens 3.583122e-01]):5.203680e-02[&B TK02Brlens 5.201346e-02],(43:3.697453e-01[&B TK02Brlens 3.663784e-01],42:3.697453e-01[&B TK02Brlens 3.557723e-01]):3.658292e-02[&B TK02Brlens 3.624980e-02]):1.022220e-01[&B TK02Brlens 1.017819e-01],(38:2.791912e-01[&B TK02Brlens 2.774361e-01],37:2.791912e-01[&B TK02Brlens 2.704365e-01]):2.293590e-01[&B TK02Brlens 2.269297e-01]):8.094491e-02[&B TK02Brlens 8.492382e-02]):4.140180e-02[&B TK02Brlens 4.164465e-02],(35:2.330949e-01[&B TK02Brlens 2.581116e-01],36:2.330949e-01[&B TK02Brlens 2.445736e-01]):3.978021e-01[&B TK02Brlens 3.984583e-01]):1.293747e-01[&B TK02Brlens 1.242081e-01],46:7.602716e-01[&B TK02Brlens 7.920508e-01]):6.997366e-02[&B TK02Brlens 6.875731e-02]):8.492394e-02[&B TK02Brlens 8.279718e-02],(((31:1.468548e-01[&B TK02Brlens 1.495586e-01],32:1.468548e-01[&B TK02Brlens 1.426822e-01]):2.623314e-01[&B TK02Brlens 2.521918e-01],33:4.091862e-01[&B TK02Brlens 4.227308e-01]):2.125299e-01[&B TK02Brlens 1.963742e-01],(30:5.788494e-01[&B TK02Brlens 5.778906e-01],34:5.788494e-01[&B TK02Brlens 5.835599e-01]):4.286668e-02[&B TK02Brlens 3.982219e-02]):2.934532e-01[&B TK02Brlens 2.702233e-01]):1.687105e-01[&B TK02Brlens 1.568619e-01],29:1.083880e+00[&B TK02Brlens 1.007758e+00]):1.009742e-01[&B TK02Brlens 9.388272e-02],((((14:3.687194e-01[&B TK02Brlens 3.408307e-01],13:3.687194e-01[&B TK02Brlens 3.744528e-01]):1.289565e-02[&B TK02Brlens 1.265429e-02],((15:6.540105e-02[&B TK02Brlens 6.115398e-02],12:6.540105e-02[&B TK02Brlens 6.317143e-02]):3.085476e-01[&B TK02Brlens 3.044141e-01],16:3.739487e-01[&B TK02Brlens 3.333130e-01]):7.666337e-03[&B TK02Brlens 7.563632e-03]):3.009758e-01[&B TK02Brlens 3.009758e-01],((22:5.398894e-01[&B TK02Brlens 5.398894e-01],21:5.398894e-01[&B TK02Brlens 5.149240e-01]):5.180289e-02[&B TK02Brlens 5.412157e-02],((((25:1.162962e-01[&B TK02Brlens 1.182049e-01],((26:4.923951e-02[&B TK02Brlens 5.117026e-02],27:4.923951e-02[&B TK02Brlens 4.882246e-02]):3.600782e-02[&B TK02Brlens 3.714973e-02],28:8.524732e-02[&B TK02Brlens 8.923624e-02]):3.104891e-02[&B TK02Brlens 3.250176e-02]):2.951423e-01[&B TK02Brlens 2.864432e-01],24:4.114386e-01[&B TK02Brlens 3.911935e-01]):8.207843e-02[&B TK02Brlens 7.965923e-02],23:4.935170e-01[&B TK02Brlens 4.935170e-01]):8.137518e-02[&B TK02Brlens 7.802980e-02],((17:1.424858e-01[&B TK02Brlens 1.184575e-01],(19:1.272856e-01[&B TK02Brlens 1.259141e-01],18:1.272856e-01[&B TK02Brlens 1.307123e-01]):1.520019e-02[&B TK02Brlens 1.340093e-02]):2.874877e-01[&B TK02Brlens 2.529638e-01],20:4.299735e-01[&B TK02Brlens 4.201688e-01]):1.449187e-01[&B TK02Brlens 1.389610e-01]):1.680017e-02[&B TK02Brlens 1.686147e-02]):9.089853e-02[&B TK02Brlens 9.496710e-02]):2.839942e-01[&B TK02Brlens 2.839942e-01],11:9.665851e-01[&B TK02Brlens 1.007418e+00]):2.182688e-01[&B TK02Brlens 2.182688e-01]):1.319289e-02[&B TK02Brlens 1.319289e-02],((9:4.569615e-01[&B TK02Brlens 4.578398e-01],10:4.569615e-01[&B TK02Brlens 4.578398e-01]):2.562090e-01[&B TK02Brlens 2.531872e-01],(7:2.818251e-01[&B TK02Brlens 3.065035e-01],8:2.818251e-01[&B TK02Brlens 3.063557e-01]):4.313454e-01[&B TK02Brlens 4.710170e-01]):4.848763e-01[&B TK02Brlens 4.782255e-01]):3.221704e-02[&B TK02Brlens 3.221704e-02]);
   tree TK_run1_gen_1800 [&B TK02Brlens] = [&R] ((((((((56:1.838103e-01[&B TK02Brlens 1.968307e-01],55:1.838103e-01[&B TK02Brlens 1.948869e-01]):1.306135e-01[&B TK02Brlens 1.471181e-01],(53:2.647925e-01[&B TK02Brlens 2.638540e-01],54:2.647925e-01[&B TK02Brlens 2.532405e-01]):4.963135e-02[&B TK02Brlens 5.340111e-02]):3.218998e-01[&B TK02Brlens 3.132137e-01],((47:3.916071e-01[&B TK02Brlens 4.110312e-01],(49:2.942638e-01[&B TK02Brlens 3.216780e-01],48:2.942638e-01[&B TK02Brlens 2.965627e-01]):9.734328e-02[&B TK02Brlens 1.053763e-01]):7.669469e-02[&B TK02Brlens 7.722653e-02],((52:1.072263e-01[&B TK02Brlens 9.662407e-02],51:1.072263e-01[&B TK02Brlens 9.145595e-02]):5.153724e-02[&B TK02Brlens 4.780523e-02],50:1.587636e-01[&B TK02Brlens 1.554642e-01]):3.095382e-01[&B TK02Brlens 2.967400e-01]):1.680219e-01[&B TK02Brlens 1.460211e-01]):1.880962e-01[&B TK02Brlens 1.665335e-01],(((45:5.853590e-01[&B TK02Brlens 5.804452e-01],((42:4.034773e-01[&B TK02Brlens 3.919035e-01],(43:3.671510e-01[&B TK02Brlens 3.725784e-01],(((39:1.995634e-01[&B TK02Brlens 1.998897e-01],41:1.995634e-01[&B TK02Brlens 1.963717e-01]):5.428723e-02[&B TK02Brlens 5.572356e-02],40:2.538507e-01[&B TK02Brlens 2.694234e-01]):9.795489e-02[&B TK02Brlens 1.003425e-01],44:3.518056e-01[&B TK02Brlens 3.557981e-01]):1.534545e-02[&B TK02Brlens 1.519883e-02]):3.632624e-02[&B TK02Brlens 3.599545e-02]):1.015048e-01[&B TK02Brlens 1.010678e-01],(38:2.772323e-01[&B TK02Brlens 2.754894e-01],37:2.772323e-01[&B TK02Brlens 2.685390e-01]):2.277497e-01[&B TK02Brlens 2.253375e-01]):8.037696e-02[&B TK02Brlens 8.432795e-02]):4.111130e-02[&B TK02Brlens 4.135245e-02],(35:2.314594e-01[&B TK02Brlens 2.563006e-01],36:2.314594e-01[&B TK02Brlens 2.428575e-01]):3.950109e-01[&B TK02Brlens 3.956625e-01]):1.300181e-01[&B TK02Brlens 1.248258e-01],46:7.564883e-01[&B TK02Brlens 7.881093e-01]):6.793154e-02[&B TK02Brlens 6.675069e-02]):7.451723e-02[&B TK02Brlens 7.265109e-02],(30:6.173538e-01[&B TK02Brlens 5.384875e-01],(34:5.897451e-01[&B TK02Brlens 5.945444e-01],((31:1.327980e-01[&B TK02Brlens 1.352431e-01],32:1.327980e-01[&B TK02Brlens 1.290248e-01]):2.735171e-01[&B TK02Brlens 2.629452e-01],33:4.063151e-01[&B TK02Brlens 4.227482e-01]):1.834300e-01[&B TK02Brlens 1.854994e-01]):2.760865e-02[&B TK02Brlens 2.564782e-02]):2.815833e-01[&B TK02Brlens 2.592931e-01]):1.773376e-01[&B TK02Brlens 1.648831e-01],29:1.076275e+00[&B TK02Brlens 1.000687e+00]):1.002657e-01[&B TK02Brlens 9.322399e-02],((((14:3.661323e-01[&B TK02Brlens 3.384393e-01],13:3.661323e-01[&B TK02Brlens 3.718255e-01]):1.280517e-02[&B TK02Brlens 1.256550e-02],((15:6.494216e-02[&B TK02Brlens 6.072489e-02],12:6.494216e-02[&B TK02Brlens 6.272819e-02]):3.063827e-01[&B TK02Brlens 3.022781e-01],16:3.713249e-01[&B TK02Brlens 3.309743e-01]):7.612546e-03[&B TK02Brlens 7.510562e-03]):3.046512e-01[&B TK02Brlens 3.046512e-01],((22:5.361013e-01[&B TK02Brlens 5.361013e-01],21:5.361013e-01[&B TK02Brlens 5.113111e-01]):5.143942e-02[&B TK02Brlens 5.374182e-02],((((25:1.154802e-01[&B TK02Brlens 1.213146e-01],((26:4.889402e-02[&B TK02Brlens 5.081123e-02],27:4.889402e-02[&B TK02Brlens 4.847990e-02]):3.575517e-02[&B TK02Brlens 3.688907e-02],28:8.464919e-02[&B TK02Brlens 8.861012e-02]):3.083106e-02[&B TK02Brlens 3.227371e-02]):2.930715e-01[&B TK02Brlens 2.844334e-01],24:4.085517e-01[&B TK02Brlens 3.884487e-01]):8.150253e-02[&B TK02Brlens 7.910031e-02],23:4.900542e-01[&B TK02Brlens 4.900542e-01]):8.080421e-02[&B TK02Brlens 7.748231e-02],((19:1.263925e-01[&B TK02Brlens 1.250306e-01],(17:7.869051e-02[&B TK02Brlens 6.542045e-02],18:7.869051e-02[&B TK02Brlens 7.122403e-02]):4.770196e-02[&B TK02Brlens 4.205545e-02]):3.005641e-01[&B TK02Brlens 3.010804e-01],20:4.269566e-01[&B TK02Brlens 4.172207e-01]):1.439019e-01[&B TK02Brlens 1.379860e-01]):1.668229e-02[&B TK02Brlens 1.674316e-02]):9.604787e-02[&B TK02Brlens 1.003469e-01]):2.762144e-01[&B TK02Brlens 2.762144e-01],11:9.598031e-01[&B TK02Brlens 1.000350e+00]):2.167374e-01[&B TK02Brlens 2.167374e-01]):4.509132e-02[&B TK02Brlens 4.509132e-02],(((((6:4.578996e-01[&B TK02Brlens 4.660737e-01],5:4.578996e-01[&B TK02Brlens 4.711921e-01]):1.714326e-01[&B TK02Brlens 1.675434e-01],3:6.293321e-01[&B TK02Brlens 6.249261e-01]):5.345912e-02[&B TK02Brlens 5.506801e-02],4:6.827913e-01[&B TK02Brlens 6.901139e-01]):2.118782e-01[&B TK02Brlens 2.248458e-01],(2:4.264303e-01[&B TK02Brlens 4.222552e-01],1:4.264303e-01[&B TK02Brlens 4.263893e-01]):4.682392e-01[&B TK02Brlens 4.721371e-01]):2.949713e-01[&B TK02Brlens 2.974552e-01],((9:4.674943e-01[&B TK02Brlens 4.830288e-01],10:4.674943e-01[&B TK02Brlens 4.683928e-01]):2.406723e-01[&B TK02Brlens 2.378337e-01],(7:2.798477e-01[&B TK02Brlens 3.043529e-01],8:2.798477e-01[&B TK02Brlens 3.042062e-01]):4.283189e-01[&B TK02Brlens 4.677121e-01]):4.814742e-01[&B TK02Brlens 4.748701e-01]):3.199099e-02[&B TK02Brlens 3.199099e-02]);
   tree TK_run1_gen_1900 [&B TK02Brlens] = [&R] (((((((53:3.136238e-01[&B TK02Brlens 3.321568e-01],((56:1.938038e-01[&B TK02Brlens 2.075321e-01],55:1.938038e-01[&B TK02Brlens 2.054825e-01]):7.031499e-02[&B TK02Brlens 7.573609e-02],54:2.641187e-01[&B TK02Brlens 2.525961e-01]):4.950506e-02[&B TK02Brlens 5.192687e-02]):3.210807e-01[&B TK02Brlens 3.037364e-01],((47:3.906107e-01[&B TK02Brlens 4.188757e-01],(49:2.935151e-01[&B TK02Brlens 3.208595e-01],48:2.935151e-01[&B TK02Brlens 2.958081e-01]):9.709559e-02[&B TK02Brlens 1.073181e-01]):7.649954e-02[&B TK02Brlens 7.877117e-02],((52:1.069535e-01[&B TK02Brlens 9.637821e-02],51:1.069535e-01[&B TK02Brlens 9.122324e-02]):5.140610e-02[&B TK02Brlens 4.768359e-02],50:1.583596e-01[&B TK02Brlens 1.550686e-01]):3.087506e-01[&B TK02Brlens 2.959850e-01]):1.675943e-01[&B TK02Brlens 1.456496e-01]):1.928079e-01[&B TK02Brlens 1.707050e-01],(((45:5.838695e-01[&B TK02Brlens 5.789682e-01],(((((39:1.990557e-01[&B TK02Brlens 1.993811e-01],41:1.990557e-01[&B TK02Brlens 1.958720e-01]):5.659195e-02[&B TK02Brlens 5.808925e-02],40:2.556476e-01[&B TK02Brlens 2.713306e-01]):9.526279e-02[&B TK02Brlens 9.648646e-02],44:3.509104e-01[&B TK02Brlens 3.508470e-01]):5.154021e-02[&B TK02Brlens 5.092286e-02],(43:3.662168e-01[&B TK02Brlens 3.716304e-01],42:3.662168e-01[&B TK02Brlens 3.523771e-01]):3.623380e-02[&B TK02Brlens 3.590386e-02]):1.012465e-01[&B TK02Brlens 1.008106e-01],(38:2.765269e-01[&B TK02Brlens 2.808922e-01],37:2.765269e-01[&B TK02Brlens 2.678557e-01]):2.271702e-01[&B TK02Brlens 2.247641e-01]):8.017244e-02[&B TK02Brlens 8.411338e-02]):4.166006e-02[&B TK02Brlens 4.190443e-02],(35:2.308704e-01[&B TK02Brlens 2.556484e-01],36:2.308704e-01[&B TK02Brlens 2.422396e-01]):3.946592e-01[&B TK02Brlens 3.953102e-01]):1.362662e-01[&B TK02Brlens 1.308244e-01],46:7.617958e-01[&B TK02Brlens 7.936387e-01]):6.571657e-02[&B TK02Brlens 6.457422e-02]):6.913736e-02[&B TK02Brlens 6.740594e-02],(((31:1.324601e-01[&B TK02Brlens 1.348989e-01],32:1.324601e-01[&B TK02Brlens 1.286965e-01]):2.728211e-01[&B TK02Brlens 2.622761e-01],33:4.052813e-01[&B TK02Brlens 4.216725e-01]):2.105017e-01[&B TK02Brlens 1.945001e-01],(34:5.882445e-01[&B TK02Brlens 5.930316e-01],30:5.882445e-01[&B TK02Brlens 5.644495e-01]):2.753840e-02[&B TK02Brlens 2.558256e-02]):2.808668e-01[&B TK02Brlens 2.586333e-01]):1.755336e-01[&B TK02Brlens 1.632058e-01],29:1.072183e+00[&B TK02Brlens 9.480684e-01]):1.013634e-01[&B TK02Brlens 9.424455e-02],((((14:3.652006e-01[&B TK02Brlens 3.375781e-01],13:3.652006e-01[&B TK02Brlens 3.708793e-01]):8.693438e-03[&B TK02Brlens 8.530727e-03],((15:6.477692e-02[&B TK02Brlens 6.057038e-02],12:6.477692e-02[&B TK02Brlens 6.256858e-02]):3.056031e-01[&B TK02Brlens 3.015090e-01],16:3.703800e-01[&B TK02Brlens 3.301321e-01]):3.514026e-03[&B TK02Brlens 3.466949e-03]):3.277906e-01[&B TK02Brlens 3.277906e-01],((22:5.347372e-01[&B TK02Brlens 5.347372e-01],21:5.347372e-01[&B TK02Brlens 5.100100e-01]):5.130853e-02[&B TK02Brlens 5.360508e-02],(((25:4.075121e-01[&B TK02Brlens 4.160895e-01],(24:2.700729e-01[&B TK02Brlens 2.647440e-01],((26:4.876961e-02[&B TK02Brlens 5.068194e-02],27:4.876961e-02[&B TK02Brlens 4.835654e-02]):3.566419e-02[&B TK02Brlens 3.650803e-02],28:8.443380e-02[&B TK02Brlens 8.770477e-02]):1.856391e-01[&B TK02Brlens 1.928308e-01]):1.374392e-01[&B TK02Brlens 1.333883e-01]):5.951161e-02[&B TK02Brlens 5.775756e-02],23:4.670238e-01[&B TK02Brlens 4.670238e-01]):1.023821e-01[&B TK02Brlens 9.817315e-02],((19:1.260709e-01[&B TK02Brlens 1.247125e-01],(17:5.293795e-02[&B TK02Brlens 4.580898e-02],18:5.293795e-02[&B TK02Brlens 4.885742e-02]):7.313291e-02[&B TK02Brlens 6.577810e-02]):2.997993e-01[&B TK02Brlens 3.003143e-01],20:4.258702e-01[&B TK02Brlens 4.161591e-01]):1.435357e-01[&B TK02Brlens 1.376349e-01]):1.663984e-02[&B TK02Brlens 1.670056e-02]):1.156389e-01[&B TK02Brlens 1.208149e-01]):2.698346e-01[&B TK02Brlens 2.698346e-01],11:9.715192e-01[&B TK02Brlens 1.012561e+00]):2.020275e-01[&B TK02Brlens 2.020275e-01]):4.497658e-02[&B TK02Brlens 4.497658e-02],(((((6:4.596275e-01[&B TK02Brlens 4.678325e-01],5:4.596275e-01[&B TK02Brlens 4.729701e-01]):1.681033e-01[&B TK02Brlens 1.642897e-01],3:6.277308e-01[&B TK02Brlens 6.233359e-01]):5.332309e-02[&B TK02Brlens 5.492789e-02],4:6.810539e-01[&B TK02Brlens 6.883579e-01]):2.356265e-01[&B TK02Brlens 2.500475e-01],(2:4.253453e-01[&B TK02Brlens 4.211808e-01],1:4.253453e-01[&B TK02Brlens 4.253043e-01]):4.913352e-01[&B TK02Brlens 4.954254e-01]):2.699333e-01[&B TK02Brlens 2.722064e-01],((9:4.663048e-01[&B TK02Brlens 4.817998e-01],10:4.663048e-01[&B TK02Brlens 4.672010e-01]):2.400599e-01[&B TK02Brlens 2.372285e-01],(7:2.888200e-01[&B TK02Brlens 3.228199e-01],8:2.888200e-01[&B TK02Brlens 3.226685e-01]):4.175446e-01[&B TK02Brlens 4.685375e-01]):4.802491e-01[&B TK02Brlens 4.736618e-01]):3.190959e-02[&B TK02Brlens 3.190959e-02]);
   tree TK_run1_gen_2000 [&B TK02Brlens] = [&R] (((((((53:3.011366e-01[&B TK02Brlens 3.189317e-01],((56:1.828443e-01[&B TK02Brlens 1.957963e-01],55:1.828443e-01[&B TK02Brlens 1.895761e-01]):7.727641e-02[&B TK02Brlens 8.323421e-02],54:2.601207e-01[&B TK02Brlens 2.487725e-01]):4.101593e-02[&B TK02Brlens 4.302245e-02]):3.239602e-01[&B TK02Brlens 3.056115e-01],((47:4.002371e-01[&B TK02Brlens 4.291987e-01],(49:2.890720e-01[&B TK02Brlens 3.160026e-01],48:2.890720e-01[&B TK02Brlens 2.913303e-01]):1.111651e-01[&B TK02Brlens 1.228688e-01]):5.047263e-02[&B TK02Brlens 5.197140e-02],((52:1.053345e-01[&B TK02Brlens 9.491930e-02],51:1.053345e-01[&B TK02Brlens 8.984236e-02]):5.062795e-02[&B TK02Brlens 4.696179e-02],50:1.559625e-01[&B TK02Brlens 1.527213e-01]):2.947473e-01[&B TK02Brlens 2.825606e-01]):1.743871e-01[&B TK02Brlens 1.510960e-01]):1.898893e-01[&B TK02Brlens 1.676235e-01],(((45:5.750313e-01[&B TK02Brlens 5.702042e-01],(((((39:1.929041e-01[&B TK02Brlens 1.932194e-01],41:1.929041e-01[&B TK02Brlens 1.898189e-01]):5.742287e-02[&B TK02Brlens 5.894216e-02],40:2.503270e-01[&B TK02Brlens 2.656836e-01]):9.527158e-02[&B TK02Brlens 9.649537e-02],44:3.455985e-01[&B TK02Brlens 3.455361e-01]):5.076003e-02[&B TK02Brlens 5.015203e-02],(43:3.606733e-01[&B TK02Brlens 3.660049e-01],42:3.606733e-01[&B TK02Brlens 3.470431e-01]):3.568532e-02[&B TK02Brlens 3.536037e-02]):1.199325e-01[&B TK02Brlens 1.194161e-01],(38:2.723410e-01[&B TK02Brlens 2.714992e-01],37:2.723410e-01[&B TK02Brlens 2.528080e-01]):2.439501e-01[&B TK02Brlens 2.413662e-01]):5.874027e-02[&B TK02Brlens 6.162770e-02]):2.272802e-02[&B TK02Brlens 2.286133e-02],(35:2.273757e-01[&B TK02Brlens 2.517786e-01],36:2.273757e-01[&B TK02Brlens 2.385727e-01]):3.703837e-01[&B TK02Brlens 3.709947e-01]):1.552317e-01[&B TK02Brlens 1.490326e-01],46:7.529911e-01[&B TK02Brlens 7.844659e-01]):6.199501e-02[&B TK02Brlens 6.091735e-02]):9.357506e-02[&B TK02Brlens 9.123164e-02],(((31:1.227581e-01[&B TK02Brlens 1.250183e-01],32:1.227581e-01[&B TK02Brlens 1.192702e-01]):2.804331e-01[&B TK02Brlens 2.695939e-01],33:4.031912e-01[&B TK02Brlens 4.194979e-01]):2.032704e-01[&B TK02Brlens 1.878186e-01],(34:5.793401e-01[&B TK02Brlens 5.840546e-01],30:5.793401e-01[&B TK02Brlens 5.559053e-01]):2.712155e-02[&B TK02Brlens 2.519531e-02]):3.020995e-01[&B TK02Brlens 2.781852e-01]):1.473922e-01[&B TK02Brlens 1.370408e-01],29:1.055953e+00[&B TK02Brlens 9.337172e-01]):9.982898e-02[&B TK02Brlens 9.281794e-02],((((14:3.574464e-01[&B TK02Brlens 3.370286e-01],13:3.574464e-01[&B TK02Brlens 3.696227e-01]):1.078795e-02[&B TK02Brlens 1.078578e-02],((15:6.379637e-02[&B TK02Brlens 6.000295e-02],12:6.379637e-02[&B TK02Brlens 6.197091e-02]):3.009771e-01[&B TK02Brlens 2.985936e-01],16:3.647735e-01[&B TK02Brlens 3.251348e-01]):3.460833e-03[&B TK02Brlens 3.414469e-03]):3.228287e-01[&B TK02Brlens 3.228287e-01],((22:5.266427e-01[&B TK02Brlens 5.266427e-01],21:5.266427e-01[&B TK02Brlens 5.022898e-01]):5.053186e-02[&B TK02Brlens 5.279364e-02],(((24:4.013435e-01[&B TK02Brlens 3.660667e-01],(((26:4.803137e-02[&B TK02Brlens 4.991475e-02],27:4.803137e-02[&B TK02Brlens 4.762455e-02]):3.512433e-02[&B TK02Brlens 3.595539e-02],28:8.315570e-02[&B TK02Brlens 8.637716e-02]):1.828290e-01[&B TK02Brlens 1.838810e-01],25:2.659847e-01[&B TK02Brlens 2.706490e-01]):1.353588e-01[&B TK02Brlens 1.216670e-01]):5.861077e-02[&B TK02Brlens 5.461554e-02],23:4.599543e-01[&B TK02Brlens 4.599543e-01]):1.008323e-01[&B TK02Brlens 9.668707e-02],((19:1.241625e-01[&B TK02Brlens 1.189025e-01],(17:4.887599e-02[&B TK02Brlens 4.229404e-02],18:4.887599e-02[&B TK02Brlens 4.419799e-02]):7.528649e-02[&B TK02Brlens 6.771510e-02]):2.829951e-01[&B TK02Brlens 2.834812e-01],20:4.071576e-01[&B TK02Brlens 3.978732e-01]):1.536290e-01[&B TK02Brlens 1.473133e-01]):1.638796e-02[&B TK02Brlens 1.644776e-02]):1.138885e-01[&B TK02Brlens 1.189861e-01]):2.730003e-01[&B TK02Brlens 2.730003e-01],11:9.640634e-01[&B TK02Brlens 1.000292e+00]):1.917190e-01[&B TK02Brlens 1.917190e-01]):4.236113e-02[&B TK02Brlens 4.236113e-02],(((((6:4.526699e-01[&B TK02Brlens 4.607508e-01],5:4.526699e-01[&B TK02Brlens 4.658106e-01]):1.703613e-01[&B TK02Brlens 1.664965e-01],3:6.230313e-01[&B TK02Brlens 6.186693e-01]):2.840716e-02[&B TK02Brlens 2.926210e-02],4:6.514384e-01[&B TK02Brlens 6.584248e-01]):2.761757e-01[&B TK02Brlens 2.930785e-01],(2:4.189067e-01[&B TK02Brlens 4.148052e-01],1:4.189067e-01[&B TK02Brlens 4.188663e-01]):5.087075e-01[&B TK02Brlens 5.129423e-01]):2.410374e-01[&B TK02Brlens 2.430671e-01],((9:4.592462e-01[&B TK02Brlens 4.706306e-01],10:4.592462e-01[&B TK02Brlens 4.601288e-01]):2.364260e-01[&B TK02Brlens 2.336375e-01],(7:2.844480e-01[&B TK02Brlens 3.179333e-01],8:2.844480e-01[&B TK02Brlens 3.177842e-01]):4.112241e-01[&B TK02Brlens 4.614451e-01]):4.729794e-01[&B TK02Brlens 4.664918e-01]):2.949194e-02[&B TK02Brlens 2.949194e-02]);
   tree TK_run1_gen_2100 [&B TK02Brlens] = [&R] (((((((53:2.991693e-01[&B TK02Brlens 3.168481e-01],((56:1.816498e-01[&B TK02Brlens 1.945172e-01],55:1.816498e-01[&B TK02Brlens 1.883377e-01]):7.677157e-02[&B TK02Brlens 8.269046e-02],54:2.584214e-01[&B TK02Brlens 2.471473e-01]):4.074798e-02[&B TK02Brlens 4.274139e-02]):3.218438e-01[&B TK02Brlens 2.989124e-01],((47:3.976224e-01[&B TK02Brlens 4.263948e-01],(49:2.707012e-01[&B TK02Brlens 2.959203e-01],48:2.707012e-01[&B TK02Brlens 2.728160e-01]):1.269212e-01[&B TK02Brlens 1.402838e-01]):5.014290e-02[&B TK02Brlens 5.163188e-02],((52:1.046464e-01[&B TK02Brlens 9.050237e-02],51:1.046464e-01[&B TK02Brlens 8.925544e-02]):5.229313e-02[&B TK02Brlens 4.850639e-02],50:1.569395e-01[&B TK02Brlens 1.501734e-01]):2.908258e-01[&B TK02Brlens 2.788013e-01]):1.732478e-01[&B TK02Brlens 1.475775e-01]):1.718980e-01[&B TK02Brlens 1.492301e-01],(((45:5.712747e-01[&B TK02Brlens 5.664792e-01],(((((39:1.916439e-01[&B TK02Brlens 1.919572e-01],41:1.916439e-01[&B TK02Brlens 1.902089e-01]):5.704774e-02[&B TK02Brlens 5.855710e-02],40:2.486916e-01[&B TK02Brlens 2.639479e-01]):9.464919e-02[&B TK02Brlens 9.586498e-02],44:3.433408e-01[&B TK02Brlens 3.432788e-01]):5.042842e-02[&B TK02Brlens 5.178644e-02],(43:3.533470e-01[&B TK02Brlens 3.585703e-01],42:3.533470e-01[&B TK02Brlens 3.399936e-01]):4.042228e-02[&B TK02Brlens 4.162692e-02]):1.191490e-01[&B TK02Brlens 1.232718e-01],(38:2.705618e-01[&B TK02Brlens 2.697255e-01],37:2.705618e-01[&B TK02Brlens 2.511565e-01]):2.423564e-01[&B TK02Brlens 2.397894e-01]):5.835653e-02[&B TK02Brlens 6.122509e-02]):2.257954e-02[&B TK02Brlens 2.271199e-02],(35:2.258903e-01[&B TK02Brlens 2.501338e-01],36:2.258903e-01[&B TK02Brlens 2.370142e-01]):3.679640e-01[&B TK02Brlens 3.685710e-01]):1.809557e-01[&B TK02Brlens 1.737292e-01],46:7.748100e-01[&B TK02Brlens 8.071968e-01]):1.810115e-02[&B TK02Brlens 1.778650e-02]):1.097145e-01[&B TK02Brlens 1.069669e-01],(((31:1.219562e-01[&B TK02Brlens 1.186095e-01],32:1.219562e-01[&B TK02Brlens 1.184910e-01]):2.786011e-01[&B TK02Brlens 2.678327e-01],33:4.005572e-01[&B TK02Brlens 4.167574e-01]):2.019425e-01[&B TK02Brlens 1.865916e-01],(34:5.496184e-01[&B TK02Brlens 5.540911e-01],30:5.496184e-01[&B TK02Brlens 5.193087e-01]):5.288134e-02[&B TK02Brlens 4.912558e-02]):3.001259e-01[&B TK02Brlens 2.763679e-01]):1.480198e-01[&B TK02Brlens 1.376242e-01],29:1.050645e+00[&B TK02Brlens 9.290237e-01]):9.758641e-02[&B TK02Brlens 9.073286e-02],((((14:3.551112e-01[&B TK02Brlens 3.348268e-01],13:3.551112e-01[&B TK02Brlens 3.672080e-01]):2.689947e-02[&B TK02Brlens 2.689405e-02],((15:8.756059e-02[&B TK02Brlens 8.235413e-02],12:8.756059e-02[&B TK02Brlens 8.505514e-02]):2.748299e-01[&B TK02Brlens 2.726534e-01],16:3.623905e-01[&B TK02Brlens 3.230108e-01]):1.962022e-02[&B TK02Brlens 1.935737e-02]):3.045378e-01[&B TK02Brlens 3.045378e-01],((22:5.232022e-01[&B TK02Brlens 5.232022e-01],21:5.232022e-01[&B TK02Brlens 4.990085e-01]):5.020174e-02[&B TK02Brlens 5.244875e-02],(((24:3.987216e-01[&B TK02Brlens 3.636753e-01],(((26:5.600886e-02[&B TK02Brlens 5.820505e-02],27:5.600886e-02[&B TK02Brlens 5.553448e-02]):2.660359e-02[&B TK02Brlens 2.723305e-02],28:8.261245e-02[&B TK02Brlens 8.676244e-02]):1.844065e-01[&B TK02Brlens 1.854676e-01],25:2.670190e-01[&B TK02Brlens 2.717015e-01]):1.317026e-01[&B TK02Brlens 1.183807e-01]):6.855748e-02[&B TK02Brlens 6.388423e-02],23:4.672791e-01[&B TK02Brlens 4.672791e-01]):8.984402e-02[&B TK02Brlens 8.615048e-02],((19:1.233514e-01[&B TK02Brlens 1.208278e-01],(17:4.685055e-02[&B TK02Brlens 4.054136e-02],18:4.685055e-02[&B TK02Brlens 4.236641e-02]):7.650080e-02[&B TK02Brlens 6.880728e-02]):2.811463e-01[&B TK02Brlens 2.816292e-01],20:4.044977e-01[&B TK02Brlens 3.849632e-01]):1.526254e-01[&B TK02Brlens 1.463509e-01]):1.628090e-02[&B TK02Brlens 1.634031e-02]):1.131445e-01[&B TK02Brlens 1.182088e-01]):2.712169e-01[&B TK02Brlens 2.712169e-01],11:9.577653e-01[&B TK02Brlens 9.937572e-01]):1.904665e-01[&B TK02Brlens 1.904665e-01]):4.208439e-02[&B TK02Brlens 4.208439e-02],(((((6:4.497127e-01[&B TK02Brlens 4.508549e-01],5:4.497127e-01[&B TK02Brlens 4.776624e-01]):1.692484e-01[&B TK02Brlens 1.628173e-01],3:6.189611e-01[&B TK02Brlens 6.146277e-01]):2.822158e-02[&B TK02Brlens 2.907094e-02],4:6.471827e-01[&B TK02Brlens 6.541234e-01]):2.743715e-01[&B TK02Brlens 2.892459e-01],(2:4.161700e-01[&B TK02Brlens 4.126630e-01],1:4.161700e-01[&B TK02Brlens 4.166976e-01]):5.053842e-01[&B TK02Brlens 5.067480e-01]):2.394627e-01[&B TK02Brlens 2.398053e-01],((9:4.562460e-01[&B TK02Brlens 4.675560e-01],10:4.562460e-01[&B TK02Brlens 4.571229e-01]):2.348815e-01[&B TK02Brlens 2.321112e-01],(7:2.825898e-01[&B TK02Brlens 3.158563e-01],8:2.825898e-01[&B TK02Brlens 3.157082e-01]):4.085377e-01[&B TK02Brlens 4.584306e-01]):4.698895e-01[&B TK02Brlens 4.634443e-01]):2.929927e-02[&B TK02Brlens 2.929927e-02]);
   tree TK_run1_gen_2200 [&B TK02Brlens] = [&R] (((((6:4.229418e-01[&B TK02Brlens 4.240159e-01],5:4.229418e-01[&B TK02Brlens 4.492277e-01]):1.866777e-01[&B TK02Brlens 1.795843e-01],3:6.096195e-01[&B TK02Brlens 6.053515e-01]):3.259726e-02[&B TK02Brlens 3.357830e-02],4:6.422168e-01[&B TK02Brlens 6.491043e-01]):2.952149e-01[&B TK02Brlens 3.112193e-01],(2:4.129767e-01[&B TK02Brlens 4.094966e-01],1:4.129767e-01[&B TK02Brlens 4.135002e-01]):5.244550e-01[&B TK02Brlens 5.258702e-01]):2.437510e-01[&B TK02Brlens 2.440998e-01],(((((((53:2.968738e-01[&B TK02Brlens 3.144169e-01],((56:1.802560e-01[&B TK02Brlens 1.930246e-01],55:1.802560e-01[&B TK02Brlens 1.868925e-01]):7.618249e-02[&B TK02Brlens 8.205596e-02],54:2.564385e-01[&B TK02Brlens 2.452509e-01]):4.043531e-02[&B TK02Brlens 4.241343e-02]):3.258043e-01[&B TK02Brlens 3.053364e-01],((47:3.781726e-01[&B TK02Brlens 4.055376e-01],(49:2.529740e-01[&B TK02Brlens 2.765416e-01],48:2.529740e-01[&B TK02Brlens 2.549503e-01]):1.251986e-01[&B TK02Brlens 1.383798e-01]):6.615697e-02[&B TK02Brlens 6.812148e-02],((52:1.038434e-01[&B TK02Brlens 8.980793e-02],51:1.038434e-01[&B TK02Brlens 8.857057e-02]):5.189188e-02[&B TK02Brlens 4.813419e-02],50:1.557353e-01[&B TK02Brlens 1.490211e-01]):2.885943e-01[&B TK02Brlens 2.766620e-01]):1.783486e-01[&B TK02Brlens 1.534255e-01]):1.641489e-01[&B TK02Brlens 1.438862e-01],(((45:5.668913e-01[&B TK02Brlens 5.621325e-01],(((((39:1.901734e-01[&B TK02Brlens 1.904843e-01],41:1.901734e-01[&B TK02Brlens 1.928669e-01]):7.640432e-02[&B TK02Brlens 7.842582e-02],40:2.665777e-01[&B TK02Brlens 2.829312e-01]):7.412862e-02[&B TK02Brlens 7.508082e-02],44:3.407063e-01[&B TK02Brlens 3.406448e-01]):5.004148e-02[&B TK02Brlens 5.138907e-02],(43:3.506357e-01[&B TK02Brlens 3.558190e-01],42:3.506357e-01[&B TK02Brlens 3.373848e-01]):4.011211e-02[&B TK02Brlens 4.130751e-02]):1.121414e-01[&B TK02Brlens 1.151768e-01],(38:2.684858e-01[&B TK02Brlens 2.676559e-01],37:2.684858e-01[&B TK02Brlens 2.492293e-01]):2.344034e-01[&B TK02Brlens 2.301544e-01]):6.400205e-02[&B TK02Brlens 6.666585e-02]):2.240628e-02[&B TK02Brlens 2.236172e-02],(35:2.330292e-01[&B TK02Brlens 2.580389e-01],36:2.330292e-01[&B TK02Brlens 2.445046e-01]):3.562684e-01[&B TK02Brlens 3.540577e-01]):1.795672e-01[&B TK02Brlens 1.709857e-01],46:7.688648e-01[&B TK02Brlens 8.010031e-01]):1.796225e-02[&B TK02Brlens 1.765002e-02]):1.088727e-01[&B TK02Brlens 1.061462e-01],(((31:1.218598e-01[&B TK02Brlens 1.185158e-01],32:1.218598e-01[&B TK02Brlens 1.183974e-01]):2.824256e-01[&B TK02Brlens 2.715093e-01],33:4.042854e-01[&B TK02Brlens 4.206364e-01]):1.935912e-01[&B TK02Brlens 1.788752e-01],(34:5.618506e-01[&B TK02Brlens 5.664228e-01],30:5.618506e-01[&B TK02Brlens 5.308663e-01]):3.602606e-02[&B TK02Brlens 3.346740e-02]):2.978230e-01[&B TK02Brlens 2.742473e-01]):1.468840e-01[&B TK02Brlens 1.365682e-01],29:1.042584e+00[&B TK02Brlens 9.218952e-01]):9.683762e-02[&B TK02Brlens 9.003666e-02],((((14:3.523864e-01[&B TK02Brlens 3.334483e-01],13:3.523864e-01[&B TK02Brlens 3.655810e-01]):2.669307e-02[&B TK02Brlens 2.741409e-02],((15:8.688873e-02[&B TK02Brlens 8.172221e-02],12:8.688873e-02[&B TK02Brlens 8.440250e-02]):2.727211e-01[&B TK02Brlens 2.705613e-01],16:3.596098e-01[&B TK02Brlens 3.205323e-01]):1.946967e-02[&B TK02Brlens 1.967288e-02]):3.163228e-01[&B TK02Brlens 3.238621e-01],((22:5.191876e-01[&B TK02Brlens 5.191876e-01],21:5.191876e-01[&B TK02Brlens 4.951795e-01]):7.049492e-02[&B TK02Brlens 7.365024e-02],((24:3.972986e-01[&B TK02Brlens 3.623774e-01],((((26:5.557910e-02[&B TK02Brlens 5.775843e-02],27:5.557910e-02[&B TK02Brlens 5.510835e-02]):3.980297e-02[&B TK02Brlens 3.905463e-02],28:9.538206e-02[&B TK02Brlens 9.612342e-02]):1.695881e-01[&B TK02Brlens 1.633628e-01],25:2.649701e-01[&B TK02Brlens 2.696166e-01]):3.996746e-02[&B TK02Brlens 3.864908e-02],23:3.049376e-01[&B TK02Brlens 3.049376e-01]):9.236100e-02[&B TK02Brlens 8.606518e-02]):1.555496e-01[&B TK02Brlens 1.385518e-01],((19:1.485891e-01[&B TK02Brlens 1.455492e-01],(17:4.649106e-02[&B TK02Brlens 4.023028e-02],18:4.649106e-02[&B TK02Brlens 4.204132e-02]):1.020980e-01[&B TK02Brlens 9.183025e-02]):2.528048e-01[&B TK02Brlens 2.532391e-01],20:4.013939e-01[&B TK02Brlens 3.819241e-01]):1.514543e-01[&B TK02Brlens 1.452279e-01]):3.683435e-02[&B TK02Brlens 3.696876e-02]):1.057197e-01[&B TK02Brlens 1.104517e-01]):2.749723e-01[&B TK02Brlens 2.749723e-01],11:9.703745e-01[&B TK02Brlens 1.006840e+00]):1.690467e-01[&B TK02Brlens 1.690467e-01]):1.268702e-02[&B TK02Brlens 1.268702e-02],((9:4.527452e-01[&B TK02Brlens 4.639684e-01],10:4.527452e-01[&B TK02Brlens 4.536153e-01]):2.507716e-01[&B TK02Brlens 2.478139e-01],(7:2.617969e-01[&B TK02Brlens 2.926157e-01],8:2.617969e-01[&B TK02Brlens 2.924785e-01]):4.417198e-01[&B TK02Brlens 4.956651e-01]):4.485915e-01[&B TK02Brlens 4.424385e-01]):2.907446e-02[&B TK02Brlens 2.907446e-02]);
   tree TK_run1_gen_2300 [&B TK02Brlens] = [&R] ((((9:3.202367e-01[&B TK02Brlens 3.183751e-01],10:3.202367e-01[&B TK02Brlens 3.070767e-01]):3.425528e-01[&B TK02Brlens 3.448523e-01],(7:2.343187e-01[&B TK02Brlens 2.219414e-01],8:2.343187e-01[&B TK02Brlens 2.392834e-01]):4.284707e-01[&B TK02Brlens 4.284707e-01]):3.519542e-01[&B TK02Brlens 3.475094e-01],(((((((53:2.478646e-01[&B TK02Brlens 2.321287e-01],(55:2.000442e-01[&B TK02Brlens 2.163475e-01],54:2.000442e-01[&B TK02Brlens 2.047737e-01]):4.782035e-02[&B TK02Brlens 5.049241e-02]):8.315989e-02[&B TK02Brlens 8.712479e-02],56:3.310245e-01[&B TK02Brlens 3.522067e-01]):2.278588e-01[&B TK02Brlens 2.207736e-01],(((48:1.781553e-01[&B TK02Brlens 1.736332e-01],49:1.781553e-01[&B TK02Brlens 1.666001e-01]):1.795202e-01[&B TK02Brlens 1.713513e-01],47:3.576755e-01[&B TK02Brlens 3.442408e-01]):3.178176e-02[&B TK02Brlens 3.111697e-02],((52:5.980726e-02[&B TK02Brlens 6.365811e-02],51:5.980726e-02[&B TK02Brlens 6.485579e-02]):1.122495e-02[&B TK02Brlens 1.094332e-02],50:7.103220e-02[&B TK02Brlens 6.206536e-02]):3.184251e-01[&B TK02Brlens 3.023807e-01]):1.694260e-01[&B TK02Brlens 1.564662e-01]):8.429469e-02[&B TK02Brlens 7.490336e-02],((35:2.533284e-01[&B TK02Brlens 2.648063e-01],36:2.533284e-01[&B TK02Brlens 2.810800e-01]):2.468430e-01[&B TK02Brlens 2.578315e-01],(46:4.759481e-01[&B TK02Brlens 4.855357e-01],(45:4.700398e-01[&B TK02Brlens 4.577497e-01],((37:2.294191e-01[&B TK02Brlens 2.213763e-01],38:2.294191e-01[&B TK02Brlens 2.285597e-01]):1.819767e-01[&B TK02Brlens 1.817305e-01],((42:2.884347e-01[&B TK02Brlens 2.833922e-01],(44:2.569960e-01[&B TK02Brlens 2.577778e-01],((39:1.299199e-01[&B TK02Brlens 1.395832e-01],41:1.299199e-01[&B TK02Brlens 1.388987e-01]):7.673399e-02[&B TK02Brlens 8.240669e-02],40:2.066538e-01[&B TK02Brlens 2.065775e-01]):5.034220e-02[&B TK02Brlens 5.173429e-02]):3.143866e-02[&B TK02Brlens 3.140043e-02]):1.226211e-02[&B TK02Brlens 1.290183e-02],43:3.006968e-01[&B TK02Brlens 2.995867e-01]):1.106989e-01[&B TK02Brlens 1.198034e-01]):5.864408e-02[&B TK02Brlens 5.829965e-02]):5.908300e-03[&B TK02Brlens 5.676733e-03]):2.422321e-02[&B TK02Brlens 2.421333e-02]):1.430066e-01[&B TK02Brlens 1.382259e-01]):9.425030e-02[&B TK02Brlens 8.647083e-02],((((31:2.535188e-01[&B TK02Brlens 2.287838e-01],32:2.535188e-01[&B TK02Brlens 2.397881e-01]):2.392041e-02[&B TK02Brlens 2.188564e-02],33:2.774392e-01[&B TK02Brlens 2.703332e-01]):1.739578e-01[&B TK02Brlens 1.551133e-01],34:4.513970e-01[&B TK02Brlens 4.116585e-01]):4.520541e-02[&B TK02Brlens 4.166526e-02],30:4.966024e-01[&B TK02Brlens 4.868618e-01]):2.408258e-01[&B TK02Brlens 2.214942e-01]):1.096316e-01[&B TK02Brlens 1.067759e-01],29:8.470598e-01[&B TK02Brlens 8.148604e-01]):1.092780e-01[&B TK02Brlens 1.030528e-01],(11:8.630102e-01[&B TK02Brlens 7.896126e-01],((((13:1.757993e-01[&B TK02Brlens 1.479729e-01],14:1.757993e-01[&B TK02Brlens 1.655780e-01]):7.801126e-02[&B TK02Brlens 7.085372e-02],(15:2.176785e-01[&B TK02Brlens 2.123546e-01],16:2.176785e-01[&B TK02Brlens 2.107882e-01]):3.613205e-02[&B TK02Brlens 3.491371e-02]):1.859382e-01[&B TK02Brlens 1.858705e-01],((21:1.345359e-01[&B TK02Brlens 1.466971e-01],22:1.345359e-01[&B TK02Brlens 1.505377e-01]):1.970065e-01[&B TK02Brlens 2.114077e-01],((19:9.272296e-02[&B TK02Brlens 9.272296e-02],(17:5.498046e-02[&B TK02Brlens 5.870651e-02],18:5.498046e-02[&B TK02Brlens 5.685880e-02]):3.774251e-02[&B TK02Brlens 3.925001e-02]):7.969838e-02[&B TK02Brlens 7.896585e-02],(12:1.627416e-01[&B TK02Brlens 1.519588e-01],20:1.627416e-01[&B TK02Brlens 1.553299e-01]):9.679789e-03[&B TK02Brlens 9.189509e-03]):1.591210e-01[&B TK02Brlens 1.501776e-01]):1.082063e-01[&B TK02Brlens 1.031192e-01]):3.148450e-02[&B TK02Brlens 3.096834e-02],(((24:2.672423e-01[&B TK02Brlens 2.428620e-01],25:2.672423e-01[&B TK02Brlens 2.600103e-01]):1.208693e-02[&B TK02Brlens 1.114811e-02],(28:1.446894e-01[&B TK02Brlens 1.400856e-01],(27:8.488590e-02[&B TK02Brlens 7.824668e-02],26:8.488590e-02[&B TK02Brlens 7.813629e-02]):5.980346e-02[&B TK02Brlens 5.364237e-02]):1.346399e-01[&B TK02Brlens 1.243758e-01]):3.013527e-02[&B TK02Brlens 3.012406e-02],23:3.094645e-01[&B TK02Brlens 3.534091e-01]):1.617687e-01[&B TK02Brlens 1.648624e-01]):3.917770e-01[&B TK02Brlens 3.691904e-01]):9.332772e-02[&B TK02Brlens 8.193436e-02]):5.840580e-02[&B TK02Brlens 5.294776e-02]):1.435354e-01[&B TK02Brlens 1.417227e-01],(((5:3.838300e-01[&B TK02Brlens 4.160210e-01],6:3.838300e-01[&B TK02Brlens 3.864209e-01]):1.829949e-01[&B TK02Brlens 1.881766e-01],(3:5.240714e-01[&B TK02Brlens 5.492043e-01],4:5.240714e-01[&B TK02Brlens 5.104205e-01]):4.275358e-02[&B TK02Brlens 4.231721e-02]):3.035957e-01[&B TK02Brlens 2.857014e-01],(2:4.591847e-01[&B TK02Brlens 4.632795e-01],1:4.591847e-01[&B TK02Brlens 4.819251e-01]):4.112360e-01[&B TK02Brlens 3.884900e-01]):2.878584e-01[&B TK02Brlens 2.680026e-01]);
   tree TK_run1_gen_2400 [&B TK02Brlens] = [&R] ((((9:3.171737e-01[&B TK02Brlens 3.153299e-01],10:3.171737e-01[&B TK02Brlens 3.041396e-01]):3.392763e-01[&B TK02Brlens 3.415538e-01],(7:2.320775e-01[&B TK02Brlens 2.198185e-01],8:2.320775e-01[&B TK02Brlens 2.369947e-01]):4.243725e-01[&B TK02Brlens 4.243725e-01]):3.485878e-01[&B TK02Brlens 3.441856e-01],(((((((53:2.663629e-01[&B TK02Brlens 2.494526e-01],(55:1.981308e-01[&B TK02Brlens 2.180658e-01],54:1.981308e-01[&B TK02Brlens 2.066028e-01]):6.823202e-02[&B TK02Brlens 7.334902e-02]):4.938852e-02[&B TK02Brlens 5.174327e-02],56:3.157514e-01[&B TK02Brlens 3.359563e-01]):2.377863e-01[&B TK02Brlens 2.303923e-01],(((48:1.795501e-01[&B TK02Brlens 1.704039e-01],49:1.795501e-01[&B TK02Brlens 1.633157e-01]):1.706171e-01[&B TK02Brlens 1.584930e-01],47:3.501672e-01[&B TK02Brlens 3.370145e-01]):3.556498e-02[&B TK02Brlens 3.482106e-02],((52:5.923521e-02[&B TK02Brlens 6.456222e-02],51:5.923521e-02[&B TK02Brlens 6.574844e-02]):1.111758e-02[&B TK02Brlens 1.112261e-02],50:7.035279e-02[&B TK02Brlens 6.147172e-02]):3.153794e-01[&B TK02Brlens 2.994885e-01]):1.678055e-01[&B TK02Brlens 1.549697e-01]):8.348843e-02[&B TK02Brlens 7.418692e-02],((35:2.685224e-01[&B TK02Brlens 2.806887e-01],36:2.685224e-01[&B TK02Brlens 2.979385e-01]):2.268649e-01[&B TK02Brlens 2.369640e-01],(46:4.713958e-01[&B TK02Brlens 4.813914e-01],(45:4.655440e-01[&B TK02Brlens 4.533714e-01],((37:2.272247e-01[&B TK02Brlens 2.192589e-01],38:2.272247e-01[&B TK02Brlens 2.263736e-01]):1.802361e-01[&B TK02Brlens 1.799923e-01],((43:2.958245e-01[&B TK02Brlens 2.947246e-01],(44:2.365131e-01[&B TK02Brlens 2.372326e-01],((39:1.286772e-01[&B TK02Brlens 1.382482e-01],41:1.286772e-01[&B TK02Brlens 1.375701e-01]):5.413670e-02[&B TK02Brlens 5.813885e-02],40:1.828139e-01[&B TK02Brlens 1.827464e-01]):5.369923e-02[&B TK02Brlens 5.518416e-02]):5.931136e-02[&B TK02Brlens 6.190145e-02]):1.996223e-03[&B TK02Brlens 2.189968e-03],42:2.978207e-01[&B TK02Brlens 3.059898e-01]):1.096401e-01[&B TK02Brlens 1.186576e-01]):5.808316e-02[&B TK02Brlens 5.774202e-02]):5.851788e-03[&B TK02Brlens 5.628640e-03]):2.399152e-02[&B TK02Brlens 2.400717e-02]):1.416388e-01[&B TK02Brlens 1.369038e-01]):9.334882e-02[&B TK02Brlens 8.564375e-02],(((33:2.747855e-01[&B TK02Brlens 2.677475e-01],(31:4.995434e-02[&B TK02Brlens 4.508046e-02],32:4.995434e-02[&B TK02Brlens 4.724878e-02]):2.248312e-01[&B TK02Brlens 2.057061e-01]):1.820652e-01[&B TK02Brlens 1.623424e-01],34:4.568507e-01[&B TK02Brlens 4.166320e-01]):5.155883e-02[&B TK02Brlens 4.752112e-02],30:5.084095e-01[&B TK02Brlens 4.984372e-01]):2.219654e-01[&B TK02Brlens 2.041478e-01]):1.085830e-01[&B TK02Brlens 1.057546e-01],29:8.389579e-01[&B TK02Brlens 8.070664e-01]):1.082328e-01[&B TK02Brlens 1.020672e-01],(11:8.445973e-01[&B TK02Brlens 7.727658e-01],((15:2.513829e-01[&B TK02Brlens 2.502897e-01],((13:1.649292e-01[&B TK02Brlens 1.388234e-01],14:1.649292e-01[&B TK02Brlens 1.553400e-01]):5.066721e-02[&B TK02Brlens 4.434690e-02],16:2.155964e-01[&B TK02Brlens 2.087720e-01]):3.578645e-02[&B TK02Brlens 3.457977e-02]):2.153431e-01[&B TK02Brlens 2.117344e-01],(12:4.535453e-01[&B TK02Brlens 4.381295e-01],((((24:2.646862e-01[&B TK02Brlens 2.429843e-01],25:2.646862e-01[&B TK02Brlens 2.599686e-01]):1.197132e-02[&B TK02Brlens 1.115207e-02],(28:1.433054e-01[&B TK02Brlens 1.387457e-01],(27:8.407398e-02[&B TK02Brlens 7.379843e-02],26:8.407398e-02[&B TK02Brlens 7.738893e-02]):5.923145e-02[&B TK02Brlens 5.312929e-02]):1.333521e-01[&B TK02Brlens 1.231861e-01]):2.984704e-02[&B TK02Brlens 2.983593e-02],23:3.065045e-01[&B TK02Brlens 3.500288e-01]):8.191738e-02[&B TK02Brlens 8.482696e-02],((21:1.305804e-01[&B TK02Brlens 1.423841e-01],22:1.305804e-01[&B TK02Brlens 1.461118e-01]):1.977908e-01[&B TK02Brlens 2.122494e-01],(20:1.611850e-01[&B TK02Brlens 1.586288e-01],(19:8.933695e-02[&B TK02Brlens 8.933695e-02],(17:5.445458e-02[&B TK02Brlens 6.042120e-02],18:5.445458e-02[&B TK02Brlens 5.631495e-02]):3.488237e-02[&B TK02Brlens 3.627564e-02]):7.184801e-02[&B TK02Brlens 7.100201e-02]):1.671863e-01[&B TK02Brlens 1.573576e-01]):6.005071e-02[&B TK02Brlens 5.722750e-02]):6.512335e-02[&B TK02Brlens 6.452478e-02]):1.318067e-02[&B TK02Brlens 1.284344e-02]):3.778714e-01[&B TK02Brlens 3.560865e-01]):1.025934e-01[&B TK02Brlens 9.006888e-02]):5.784716e-02[&B TK02Brlens 5.244133e-02]):1.421625e-01[&B TK02Brlens 1.403671e-01],(((5:3.801587e-01[&B TK02Brlens 4.279376e-01],6:3.801587e-01[&B TK02Brlens 3.986206e-01]):1.883425e-01[&B TK02Brlens 2.015509e-01],(3:5.190587e-01[&B TK02Brlens 5.511058e-01],4:5.190587e-01[&B TK02Brlens 5.055385e-01]):4.944251e-02[&B TK02Brlens 4.893788e-02]):3.167571e-01[&B TK02Brlens 2.980870e-01],(2:4.547927e-01[&B TK02Brlens 4.588484e-01],1:4.547927e-01[&B TK02Brlens 4.773156e-01]):4.304656e-01[&B TK02Brlens 4.066561e-01]):2.619421e-01[&B TK02Brlens 2.438740e-01]);
   tree TK_run1_gen_2500 [&B TK02Brlens] = [&R] ((((9:3.199892e-01[&B TK02Brlens 3.181291e-01],10:3.199892e-01[&B TK02Brlens 3.068394e-01]):3.299990e-01[&B TK02Brlens 3.247325e-01],(7:2.297931e-01[&B TK02Brlens 2.176548e-01],8:2.297931e-01[&B TK02Brlens 2.346618e-01]):4.201952e-01[&B TK02Brlens 4.106685e-01]):3.191965e-01[&B TK02Brlens 3.079286e-01],(((((((53:2.498482e-01[&B TK02Brlens 2.339863e-01],(55:1.955854e-01[&B TK02Brlens 2.152643e-01],54:1.955854e-01[&B TK02Brlens 2.039486e-01]):5.426270e-02[&B TK02Brlens 5.833209e-02]):6.279512e-02[&B TK02Brlens 6.578907e-02],56:3.126433e-01[&B TK02Brlens 3.326493e-01]):2.354456e-01[&B TK02Brlens 2.281245e-01],(((48:1.948946e-01[&B TK02Brlens 1.849668e-01],49:1.948946e-01[&B TK02Brlens 1.772729e-01]):1.518257e-01[&B TK02Brlens 1.410369e-01],47:3.467203e-01[&B TK02Brlens 3.336971e-01]):3.521490e-02[&B TK02Brlens 3.447830e-02],((52:5.865213e-02[&B TK02Brlens 6.392670e-02],51:5.865213e-02[&B TK02Brlens 6.510124e-02]):1.100815e-02[&B TK02Brlens 1.101313e-02],50:6.966028e-02[&B TK02Brlens 6.086662e-02]):3.122749e-01[&B TK02Brlens 2.965404e-01]):1.661537e-01[&B TK02Brlens 1.534442e-01]):8.266661e-02[&B TK02Brlens 7.345666e-02],((35:2.854983e-01[&B TK02Brlens 2.984338e-01],36:2.854983e-01[&B TK02Brlens 3.197437e-01]):2.050126e-01[&B TK02Brlens 2.141390e-01],(46:4.667556e-01[&B TK02Brlens 4.766528e-01],(45:4.609614e-01[&B TK02Brlens 4.684896e-01],((37:2.249880e-01[&B TK02Brlens 2.171006e-01],38:2.249880e-01[&B TK02Brlens 2.241453e-01]):1.784619e-01[&B TK02Brlens 1.797746e-01],((43:2.774540e-01[&B TK02Brlens 2.764224e-01],(44:2.341850e-01[&B TK02Brlens 2.348974e-01],((39:1.274106e-01[&B TK02Brlens 1.368873e-01],41:1.274106e-01[&B TK02Brlens 1.396455e-01]):5.360381e-02[&B TK02Brlens 5.756656e-02],40:1.810144e-01[&B TK02Brlens 1.809475e-01]):5.317065e-02[&B TK02Brlens 5.464096e-02]):4.326900e-02[&B TK02Brlens 4.515853e-02]):2.046654e-02[&B TK02Brlens 2.245294e-02],42:2.979206e-01[&B TK02Brlens 3.060923e-01]):1.055294e-01[&B TK02Brlens 1.151277e-01]):5.751142e-02[&B TK02Brlens 6.011743e-02]):5.794186e-03[&B TK02Brlens 5.819362e-03]):2.375536e-02[&B TK02Brlens 2.377086e-02]):1.402446e-01[&B TK02Brlens 1.355562e-01]):7.810735e-02[&B TK02Brlens 7.166033e-02],(((33:2.873329e-01[&B TK02Brlens 2.799735e-01],(31:6.071676e-02[&B TK02Brlens 5.479282e-02],32:6.071676e-02[&B TK02Brlens 5.742831e-02]):2.266162e-01[&B TK02Brlens 2.073393e-01]):1.650208e-01[&B TK02Brlens 1.471444e-01],34:4.523537e-01[&B TK02Brlens 4.125309e-01]):5.105131e-02[&B TK02Brlens 4.705334e-02],30:5.034050e-01[&B TK02Brlens 4.935309e-01]):2.054579e-01[&B TK02Brlens 1.889654e-01]):1.218367e-01[&B TK02Brlens 1.186631e-01],29:8.306996e-01[&B TK02Brlens 7.991220e-01]):1.071674e-01[&B TK02Brlens 1.010625e-01],(11:8.362835e-01[&B TK02Brlens 7.651591e-01],(((15:2.489084e-01[&B TK02Brlens 2.478260e-01],((13:1.633058e-01[&B TK02Brlens 1.374569e-01],14:1.633058e-01[&B TK02Brlens 1.538109e-01]):5.016847e-02[&B TK02Brlens 4.391037e-02],16:2.134742e-01[&B TK02Brlens 2.067170e-01]):3.543419e-02[&B TK02Brlens 3.423938e-02]):2.084059e-01[&B TK02Brlens 2.049135e-01],12:4.573143e-01[&B TK02Brlens 4.384764e-01]):2.673863e-02[&B TK02Brlens 2.594508e-02],((((24:2.498675e-01[&B TK02Brlens 2.293806e-01],25:2.498675e-01[&B TK02Brlens 2.454140e-01]):2.406673e-02[&B TK02Brlens 2.241974e-02],(28:1.418948e-01[&B TK02Brlens 1.373799e-01],(27:5.500671e-02[&B TK02Brlens 4.858113e-02],26:5.500671e-02[&B TK02Brlens 5.063291e-02]):8.688810e-02[&B TK02Brlens 7.793668e-02]):1.320394e-01[&B TK02Brlens 1.219736e-01]):2.955324e-02[&B TK02Brlens 2.954224e-02],23:3.034875e-01[&B TK02Brlens 3.465833e-01]):6.153794e-02[&B TK02Brlens 6.372367e-02],((21:1.292951e-01[&B TK02Brlens 1.409826e-01],22:1.292951e-01[&B TK02Brlens 1.446736e-01]):2.130119e-01[&B TK02Brlens 2.285831e-01],(20:1.696531e-01[&B TK02Brlens 1.669627e-01],(19:9.343909e-02[&B TK02Brlens 9.343909e-02],(17:5.391856e-02[&B TK02Brlens 5.982644e-02],18:5.391856e-02[&B TK02Brlens 5.576062e-02]):3.952054e-02[&B TK02Brlens 4.109906e-02]):7.621403e-02[&B TK02Brlens 7.531663e-02]):1.726538e-01[&B TK02Brlens 1.625037e-01]):2.271847e-02[&B TK02Brlens 2.165039e-02]):1.190275e-01[&B TK02Brlens 1.174464e-01]):3.522306e-01[&B TK02Brlens 3.330195e-01]):1.015835e-01[&B TK02Brlens 8.918228e-02]):3.131774e-02[&B TK02Brlens 2.839109e-02]):1.667231e-01[&B TK02Brlens 1.646176e-01],((4:5.629052e-01[&B TK02Brlens 5.652869e-01],(3:5.139494e-01[&B TK02Brlens 5.456810e-01],(5:3.722678e-01[&B TK02Brlens 4.190549e-01],6:3.722678e-01[&B TK02Brlens 3.903465e-01]):1.416815e-01[&B TK02Brlens 1.473276e-01]):4.895582e-02[&B TK02Brlens 4.845616e-02]):3.136390e-01[&B TK02Brlens 2.951527e-01],(2:4.503159e-01[&B TK02Brlens 4.543317e-01],1:4.503159e-01[&B TK02Brlens 4.726171e-01]):4.262283e-01[&B TK02Brlens 4.026531e-01]):2.593636e-01[&B TK02Brlens 2.414734e-01]);
   tree TK_run1_gen_2600 [&B TK02Brlens] = [&R] ((((9:3.195154e-01[&B TK02Brlens 3.176580e-01],10:3.195154e-01[&B TK02Brlens 3.063851e-01]):3.108782e-01[&B TK02Brlens 3.059168e-01],(7:2.203727e-01[&B TK02Brlens 2.087320e-01],8:2.203727e-01[&B TK02Brlens 2.250419e-01]):4.100209e-01[&B TK02Brlens 4.007249e-01]):3.373560e-01[&B TK02Brlens 3.254470e-01],(((((((53:2.259264e-01[&B TK02Brlens 2.115833e-01],(55:1.952958e-01[&B TK02Brlens 2.149456e-01],54:1.952958e-01[&B TK02Brlens 2.036466e-01]):3.063058e-02[&B TK02Brlens 3.292770e-02]):8.625391e-02[&B TK02Brlens 9.036633e-02],56:3.121803e-01[&B TK02Brlens 3.321568e-01]):2.350970e-01[&B TK02Brlens 2.277867e-01],(((48:2.159545e-01[&B TK02Brlens 2.002998e-01],49:2.159545e-01[&B TK02Brlens 1.964286e-01]):1.302524e-01[&B TK02Brlens 1.209966e-01],47:3.462069e-01[&B TK02Brlens 3.332030e-01]):5.001289e-02[&B TK02Brlens 4.896675e-02],((52:5.856528e-02[&B TK02Brlens 6.383204e-02],51:5.856528e-02[&B TK02Brlens 6.500484e-02]):3.273649e-02[&B TK02Brlens 3.275130e-02],50:9.130177e-02[&B TK02Brlens 7.977617e-02]):3.049180e-01[&B TK02Brlens 2.895542e-01]):1.510575e-01[&B TK02Brlens 1.395028e-01]):8.254420e-02[&B TK02Brlens 7.334789e-02],((45:4.583708e-01[&B TK02Brlens 4.658566e-01],((37:2.246549e-01[&B TK02Brlens 2.167791e-01],38:2.246549e-01[&B TK02Brlens 2.238134e-01]):1.774538e-01[&B TK02Brlens 1.787591e-01],((42:2.770432e-01[&B TK02Brlens 2.846350e-01],(44:2.338382e-01[&B TK02Brlens 2.345496e-01],((39:1.272219e-01[&B TK02Brlens 1.390303e-01],41:1.272219e-01[&B TK02Brlens 1.394387e-01]):5.352443e-02[&B TK02Brlens 5.748132e-02],40:1.807463e-01[&B TK02Brlens 1.806796e-01]):5.309191e-02[&B TK02Brlens 5.456005e-02]):4.320493e-02[&B TK02Brlens 4.509167e-02]):1.601695e-02[&B TK02Brlens 1.757149e-02],43:2.930601e-01[&B TK02Brlens 2.919782e-01]):1.090486e-01[&B TK02Brlens 1.189670e-01]):5.626204e-02[&B TK02Brlens 5.881144e-02]):1.277652e-02[&B TK02Brlens 1.280345e-02],(46:4.660644e-01[&B TK02Brlens 4.759470e-01],(35:2.850756e-01[&B TK02Brlens 2.979919e-01],36:2.850756e-01[&B TK02Brlens 3.351124e-01]):1.809889e-01[&B TK02Brlens 1.894506e-01]):5.082858e-03[&B TK02Brlens 5.086174e-03]):1.586742e-01[&B TK02Brlens 1.533697e-01]):7.799169e-02[&B TK02Brlens 7.155422e-02],(((33:2.869075e-01[&B TK02Brlens 2.825060e-01],(31:6.062685e-02[&B TK02Brlens 5.332791e-02],32:6.062685e-02[&B TK02Brlens 5.905804e-02]):2.262806e-01[&B TK02Brlens 2.041918e-01]):1.499790e-01[&B TK02Brlens 1.352727e-01],34:4.368865e-01[&B TK02Brlens 3.984254e-01]):8.127140e-02[&B TK02Brlens 7.490682e-02],30:5.181579e-01[&B TK02Brlens 4.951209e-01]):1.896553e-01[&B TK02Brlens 1.744313e-01]):1.216563e-01[&B TK02Brlens 1.184874e-01],29:8.294695e-01[&B TK02Brlens 7.979387e-01]):9.190128e-02[&B TK02Brlens 8.666598e-02],(11:8.350452e-01[&B TK02Brlens 7.640260e-01],(((15:2.380240e-01[&B TK02Brlens 2.369889e-01],((13:1.630639e-01[&B TK02Brlens 1.372533e-01],14:1.630639e-01[&B TK02Brlens 1.535831e-01]):5.009418e-02[&B TK02Brlens 4.384535e-02],16:2.131581e-01[&B TK02Brlens 1.988828e-01]):2.486586e-02[&B TK02Brlens 2.402741e-02]):2.186132e-01[&B TK02Brlens 2.149497e-01],12:4.566371e-01[&B TK02Brlens 4.378271e-01]):2.669903e-02[&B TK02Brlens 2.590666e-02],((((24:2.494975e-01[&B TK02Brlens 2.290409e-01],25:2.494975e-01[&B TK02Brlens 2.450506e-01]):3.079260e-02[&B TK02Brlens 2.868533e-02],(28:1.208741e-01[&B TK02Brlens 1.170280e-01],(27:5.492526e-02[&B TK02Brlens 4.840685e-02],26:5.492526e-02[&B TK02Brlens 5.055793e-02]):6.594881e-02[&B TK02Brlens 5.915461e-02]):1.594160e-01[&B TK02Brlens 1.472631e-01]):3.323156e-02[&B TK02Brlens 3.321920e-02],23:3.135217e-01[&B TK02Brlens 3.580424e-01]):5.096322e-02[&B TK02Brlens 5.277335e-02],((21:1.291036e-01[&B TK02Brlens 1.407738e-01],22:1.291036e-01[&B TK02Brlens 1.444594e-01]):2.126965e-01[&B TK02Brlens 2.285011e-01],(20:1.694019e-01[&B TK02Brlens 1.667155e-01],(19:9.330073e-02[&B TK02Brlens 9.330073e-02],(17:5.383871e-02[&B TK02Brlens 5.973785e-02],18:5.383871e-02[&B TK02Brlens 5.567805e-02]):3.946202e-02[&B TK02Brlens 4.103820e-02]):7.610118e-02[&B TK02Brlens 7.520510e-02]):1.723982e-01[&B TK02Brlens 1.624709e-01]):2.268483e-02[&B TK02Brlens 2.164568e-02]):1.188513e-01[&B TK02Brlens 1.172725e-01]):3.517090e-01[&B TK02Brlens 3.325264e-01]):8.632562e-02[&B TK02Brlens 7.578707e-02]):4.637882e-02[&B TK02Brlens 4.204471e-02]):1.664762e-01[&B TK02Brlens 1.643738e-01],((4:5.620717e-01[&B TK02Brlens 5.644498e-01],(3:5.131883e-01[&B TK02Brlens 5.448730e-01],(5:3.717166e-01[&B TK02Brlens 4.184344e-01],6:3.717166e-01[&B TK02Brlens 3.895317e-01]):1.414717e-01[&B TK02Brlens 1.471095e-01]):4.888333e-02[&B TK02Brlens 4.838441e-02]):3.053287e-01[&B TK02Brlens 2.873322e-01],(2:4.496491e-01[&B TK02Brlens 4.536589e-01],1:4.496491e-01[&B TK02Brlens 4.719173e-01]):4.177512e-01[&B TK02Brlens 3.946449e-01]):2.668255e-01[&B TK02Brlens 2.484206e-01]);
   tree TK_run1_gen_2700 [&B TK02Brlens] = [&R] ((((9:3.192452e-01[&B TK02Brlens 3.173894e-01],10:3.192452e-01[&B TK02Brlens 3.061259e-01]):3.240136e-01[&B TK02Brlens 3.188426e-01],(7:2.189724e-01[&B TK02Brlens 2.076922e-01],8:2.189724e-01[&B TK02Brlens 2.319574e-01]):4.242864e-01[&B TK02Brlens 4.308375e-01]):3.183413e-01[&B TK02Brlens 3.071036e-01],(((((((53:2.244908e-01[&B TK02Brlens 2.199045e-01],(55:1.940548e-01[&B TK02Brlens 2.135797e-01],54:1.940548e-01[&B TK02Brlens 2.023525e-01]):3.043594e-02[&B TK02Brlens 3.402891e-02]):8.570582e-02[&B TK02Brlens 9.348225e-02],56:3.101966e-01[&B TK02Brlens 3.300461e-01]):2.336031e-01[&B TK02Brlens 2.263392e-01],(((48:2.349918e-01[&B TK02Brlens 2.179571e-01],49:2.349918e-01[&B TK02Brlens 2.137446e-01]):1.090152e-01[&B TK02Brlens 1.012685e-01],47:3.440070e-01[&B TK02Brlens 3.310857e-01]):4.969508e-02[&B TK02Brlens 4.865560e-02],((52:5.819313e-02[&B TK02Brlens 6.342642e-02],51:5.819313e-02[&B TK02Brlens 6.459178e-02]):3.252847e-02[&B TK02Brlens 3.254319e-02],50:9.072160e-02[&B TK02Brlens 7.926924e-02]):3.029805e-01[&B TK02Brlens 2.877143e-01]):1.500976e-01[&B TK02Brlens 1.386163e-01]):6.991478e-02[&B TK02Brlens 6.212552e-02],((45:4.630008e-01[&B TK02Brlens 4.705623e-01],((37:2.232273e-01[&B TK02Brlens 2.252253e-01],38:2.232273e-01[&B TK02Brlens 2.322149e-01]):1.628757e-01[&B TK02Brlens 1.712414e-01],((43:2.752827e-01[&B TK02Brlens 2.742592e-01],(44:2.323523e-01[&B TK02Brlens 2.330591e-01],((39:1.264135e-01[&B TK02Brlens 1.381468e-01],41:1.264135e-01[&B TK02Brlens 1.385526e-01]):5.318432e-02[&B TK02Brlens 5.711606e-02],40:1.795978e-01[&B TK02Brlens 1.795315e-01]):5.275454e-02[&B TK02Brlens 5.421335e-02]):4.293039e-02[&B TK02Brlens 4.480513e-02]):1.591517e-02[&B TK02Brlens 1.745983e-02],42:2.911979e-01[&B TK02Brlens 2.991853e-01]):9.490512e-02[&B TK02Brlens 1.035371e-01]):7.689777e-02[&B TK02Brlens 8.038224e-02]):5.152636e-03[&B TK02Brlens 5.163499e-03],(46:4.552773e-01[&B TK02Brlens 4.649311e-01],(35:2.832641e-01[&B TK02Brlens 2.960983e-01],36:2.832641e-01[&B TK02Brlens 3.329830e-01]):1.720132e-01[&B TK02Brlens 1.800554e-01]):1.287612e-02[&B TK02Brlens 1.288452e-02]):1.455610e-01[&B TK02Brlens 1.406949e-01]):8.960101e-02[&B TK02Brlens 8.220529e-02],(((33:2.850843e-01[&B TK02Brlens 2.807108e-01],(31:6.676401e-02[&B TK02Brlens 5.872620e-02],32:6.676401e-02[&B TK02Brlens 6.503639e-02]):2.183203e-01[&B TK02Brlens 1.970086e-01]):1.490260e-01[&B TK02Brlens 1.344131e-01],34:4.341103e-01[&B TK02Brlens 3.958936e-01]):8.075497e-02[&B TK02Brlens 7.443083e-02],30:5.148653e-01[&B TK02Brlens 4.919747e-01]):1.884502e-01[&B TK02Brlens 1.733229e-01]):1.208833e-01[&B TK02Brlens 1.177345e-01],29:8.241987e-01[&B TK02Brlens 7.928683e-01]):9.131730e-02[&B TK02Brlens 8.611527e-02],(11:8.297390e-01[&B TK02Brlens 7.612119e-01],((12:2.365115e-01[&B TK02Brlens 2.305604e-01],((15:1.814233e-01[&B TK02Brlens 1.777260e-01],(13:1.620278e-01[&B TK02Brlens 1.363812e-01],14:1.620278e-01[&B TK02Brlens 1.526072e-01]):1.939551e-02[&B TK02Brlens 1.730505e-02]):3.038035e-02[&B TK02Brlens 2.886895e-02],16:2.118036e-01[&B TK02Brlens 1.976190e-01]):2.470785e-02[&B TK02Brlens 2.387473e-02]):2.437534e-01[&B TK02Brlens 2.312242e-01],((((24:2.479121e-01[&B TK02Brlens 2.275855e-01],25:2.479121e-01[&B TK02Brlens 2.447137e-01]):3.059693e-02[&B TK02Brlens 2.850305e-02],(28:1.185654e-01[&B TK02Brlens 1.112373e-01],(27:5.457624e-02[&B TK02Brlens 4.809925e-02],26:5.457624e-02[&B TK02Brlens 5.023667e-02]):6.398914e-02[&B TK02Brlens 5.739683e-02]):1.599437e-01[&B TK02Brlens 1.477505e-01]):3.302040e-02[&B TK02Brlens 3.300811e-02],23:3.115294e-01[&B TK02Brlens 3.557673e-01]):6.547070e-02[&B TK02Brlens 6.779611e-02],((21:1.282832e-01[&B TK02Brlens 1.398793e-01],22:1.282832e-01[&B TK02Brlens 1.435414e-01]):2.037445e-01[&B TK02Brlens 2.188839e-01],(20:1.683255e-01[&B TK02Brlens 1.656561e-01],(19:9.270786e-02[&B TK02Brlens 9.270786e-02],(17:5.349660e-02[&B TK02Brlens 5.935825e-02],18:5.349660e-02[&B TK02Brlens 5.532425e-02]):3.921126e-02[&B TK02Brlens 4.077743e-02]):7.561760e-02[&B TK02Brlens 7.472722e-02]):1.637022e-01[&B TK02Brlens 1.542758e-01]):4.497241e-02[&B TK02Brlens 4.291231e-02]):1.032647e-01[&B TK02Brlens 9.799438e-02]):3.494741e-01[&B TK02Brlens 3.138220e-01]):8.577707e-02[&B TK02Brlens 7.447159e-02]):4.608411e-02[&B TK02Brlens 4.177754e-02]):1.654184e-01[&B TK02Brlens 1.633293e-01],((4:5.746022e-01[&B TK02Brlens 5.770334e-01],(3:5.118816e-01[&B TK02Brlens 5.434856e-01],(5:3.693546e-01[&B TK02Brlens 3.990595e-01],6:3.693546e-01[&B TK02Brlens 3.870564e-01]):1.425271e-01[&B TK02Brlens 1.482069e-01]):6.272064e-02[&B TK02Brlens 6.208048e-02]):2.872863e-01[&B TK02Brlens 2.703532e-01],(2:4.467919e-01[&B TK02Brlens 4.507762e-01],1:4.467919e-01[&B TK02Brlens 4.689185e-01]):4.150967e-01[&B TK02Brlens 3.921372e-01]):2.651300e-01[&B TK02Brlens 2.468420e-01]);
   tree TK_run1_gen_2800 [&B TK02Brlens] = [&R] ((((9:3.148696e-01[&B TK02Brlens 3.130393e-01],10:3.148696e-01[&B TK02Brlens 3.019302e-01]):3.195728e-01[&B TK02Brlens 3.144726e-01],(7:2.217818e-01[&B TK02Brlens 2.103568e-01],8:2.217818e-01[&B TK02Brlens 2.349334e-01]):4.126606e-01[&B TK02Brlens 4.190322e-01]):3.139782e-01[&B TK02Brlens 3.028945e-01],(((((((53:2.214140e-01[&B TK02Brlens 2.168905e-01],(55:1.913952e-01[&B TK02Brlens 2.106524e-01],54:1.913952e-01[&B TK02Brlens 1.995791e-01]):3.001879e-02[&B TK02Brlens 3.356252e-02]):9.074345e-02[&B TK02Brlens 9.897697e-02],56:3.121574e-01[&B TK02Brlens 3.321324e-01]):2.177258e-01[&B TK02Brlens 2.109556e-01],(((48:2.317711e-01[&B TK02Brlens 2.149698e-01],49:2.317711e-01[&B TK02Brlens 2.108150e-01]):1.075210e-01[&B TK02Brlens 9.988053e-02],47:3.392921e-01[&B TK02Brlens 3.193378e-01]):4.901397e-02[&B TK02Brlens 4.579547e-02],((52:5.739555e-02[&B TK02Brlens 6.272043e-02],51:5.739555e-02[&B TK02Brlens 6.370649e-02]):3.208264e-02[&B TK02Brlens 3.209716e-02],50:8.947819e-02[&B TK02Brlens 7.818279e-02]):2.988279e-01[&B TK02Brlens 2.703990e-01]):1.415772e-01[&B TK02Brlens 1.244124e-01]):7.541980e-02[&B TK02Brlens 6.701723e-02],((45:4.566550e-01[&B TK02Brlens 4.641128e-01],((37:2.201678e-01[&B TK02Brlens 2.221384e-01],38:2.201678e-01[&B TK02Brlens 2.290322e-01]):1.538593e-01[&B TK02Brlens 1.617619e-01],((43:2.620371e-01[&B TK02Brlens 2.610628e-01],(44:2.203409e-01[&B TK02Brlens 2.210111e-01],((39:1.246809e-01[&B TK02Brlens 1.362534e-01],41:1.246809e-01[&B TK02Brlens 1.366537e-01]):3.659159e-02[&B TK02Brlens 3.929669e-02],40:1.612725e-01[&B TK02Brlens 1.612129e-01]):5.906839e-02[&B TK02Brlens 6.070179e-02]):4.169627e-02[&B TK02Brlens 4.351712e-02]):2.516966e-02[&B TK02Brlens 2.761252e-02],42:2.872068e-01[&B TK02Brlens 2.950847e-01]):8.682033e-02[&B TK02Brlens 9.471695e-02]):8.262786e-02[&B TK02Brlens 8.637197e-02]):5.082015e-03[&B TK02Brlens 5.092729e-03],(46:4.490374e-01[&B TK02Brlens 4.585588e-01],(35:2.793817e-01[&B TK02Brlens 2.924781e-01],36:2.793817e-01[&B TK02Brlens 3.288572e-01]):1.696556e-01[&B TK02Brlens 1.778536e-01]):1.269964e-02[&B TK02Brlens 1.270792e-02]):1.435660e-01[&B TK02Brlens 1.387666e-01]):7.328031e-02[&B TK02Brlens 6.555856e-02],(((33:2.857948e-01[&B TK02Brlens 2.814104e-01],(31:6.584895e-02[&B TK02Brlens 5.792131e-02],32:6.584895e-02[&B TK02Brlens 6.414501e-02]):2.199458e-01[&B TK02Brlens 1.984754e-01]):1.423657e-01[&B TK02Brlens 1.284059e-01],34:4.281605e-01[&B TK02Brlens 3.904675e-01]):8.916677e-02[&B TK02Brlens 8.218389e-02],30:5.173273e-01[&B TK02Brlens 4.943272e-01]):1.612560e-01[&B TK02Brlens 1.446299e-01]):1.206238e-01[&B TK02Brlens 1.147277e-01],29:7.992071e-01[&B TK02Brlens 7.688267e-01]):1.037610e-01[&B TK02Brlens 9.785011e-02],(11:8.183667e-01[&B TK02Brlens 7.507788e-01],((12:2.137882e-01[&B TK02Brlens 2.084088e-01],((15:1.789367e-01[&B TK02Brlens 1.752901e-01],(13:1.454599e-01[&B TK02Brlens 1.224357e-01],14:1.454599e-01[&B TK02Brlens 1.370026e-01]):3.347681e-02[&B TK02Brlens 2.986867e-02]):2.996397e-02[&B TK02Brlens 2.847328e-02],16:2.089007e-01[&B TK02Brlens 1.949105e-01]):4.887476e-03[&B TK02Brlens 4.722676e-03]):2.598943e-01[&B TK02Brlens 2.465355e-01],((((24:2.445143e-01[&B TK02Brlens 2.244663e-01],25:2.445143e-01[&B TK02Brlens 2.413597e-01]):9.039236e-03[&B TK02Brlens 8.420642e-03],(28:1.169403e-01[&B TK02Brlens 1.097127e-01],(27:5.382823e-02[&B TK02Brlens 4.744001e-02],26:5.382823e-02[&B TK02Brlens 4.954813e-02]):6.311212e-02[&B TK02Brlens 5.661016e-02]):1.366131e-01[&B TK02Brlens 1.261986e-01]):4.307941e-02[&B TK02Brlens 4.306339e-02],23:2.966329e-01[&B TK02Brlens 3.332620e-01]):7.520012e-02[&B TK02Brlens 7.787111e-02],((21:1.335023e-01[&B TK02Brlens 1.455701e-01],22:1.335023e-01[&B TK02Brlens 1.493812e-01]):1.939747e-01[&B TK02Brlens 2.083882e-01],(20:1.454184e-01[&B TK02Brlens 1.431123e-01],(19:9.839707e-02[&B TK02Brlens 9.408765e-02],(17:5.276339e-02[&B TK02Brlens 5.854470e-02],18:5.276339e-02[&B TK02Brlens 5.456598e-02]):4.563369e-02[&B TK02Brlens 4.545779e-02]):4.702136e-02[&B TK02Brlens 4.440833e-02]):1.820586e-01[&B TK02Brlens 1.715751e-01]):4.435603e-02[&B TK02Brlens 4.232416e-02]):1.018494e-01[&B TK02Brlens 9.665129e-02]):3.446843e-01[&B TK02Brlens 3.095208e-01]):8.460143e-02[&B TK02Brlens 7.345089e-02]):4.545249e-02[&B TK02Brlens 4.120494e-02]):1.405665e-01[&B TK02Brlens 1.387913e-01],((4:5.667268e-01[&B TK02Brlens 5.691247e-01],(3:5.048658e-01[&B TK02Brlens 5.259904e-01],(5:3.659263e-01[&B TK02Brlens 3.953556e-01],6:3.659263e-01[&B TK02Brlens 3.834639e-01]):1.389395e-01[&B TK02Brlens 1.417116e-01]):6.186100e-02[&B TK02Brlens 5.999865e-02]):2.699498e-01[&B TK02Brlens 2.540386e-01],(2:4.564044e-01[&B TK02Brlens 4.604744e-01],1:4.564044e-01[&B TK02Brlens 4.790071e-01]):3.802723e-01[&B TK02Brlens 3.592390e-01]):2.523105e-01[&B TK02Brlens 2.349067e-01]);
   tree TK_run1_gen_2900 [&B TK02Brlens] = [&R] ((((9:3.280092e-01[&B TK02Brlens 3.261025e-01],10:3.280092e-01[&B TK02Brlens 3.145299e-01]):2.982579e-01[&B TK02Brlens 2.934979e-01],(7:2.189239e-01[&B TK02Brlens 2.076462e-01],8:2.189239e-01[&B TK02Brlens 2.319061e-01]):4.073432e-01[&B TK02Brlens 4.136327e-01]):3.099324e-01[&B TK02Brlens 2.989915e-01],(((((((53:2.185609e-01[&B TK02Brlens 2.077008e-01],(55:1.889289e-01[&B TK02Brlens 2.079380e-01],54:1.889289e-01[&B TK02Brlens 1.970074e-01]):2.963198e-02[&B TK02Brlens 3.226303e-02]):8.957415e-02[&B TK02Brlens 9.508069e-02],56:3.081350e-01[&B TK02Brlens 3.278526e-01]):2.109810e-01[&B TK02Brlens 2.044205e-01],(((48:2.123026e-01[&B TK02Brlens 1.969126e-01],49:2.123026e-01[&B TK02Brlens 1.931069e-01]):1.226174e-01[&B TK02Brlens 1.139042e-01],47:3.349200e-01[&B TK02Brlens 3.152228e-01]):4.838239e-02[&B TK02Brlens 4.520536e-02],((52:5.665596e-02[&B TK02Brlens 5.979295e-02],51:5.665596e-02[&B TK02Brlens 6.076631e-02]):3.166923e-02[&B TK02Brlens 3.049894e-02],50:8.832519e-02[&B TK02Brlens 7.717534e-02]):2.949772e-01[&B TK02Brlens 2.669147e-01]):1.358136e-01[&B TK02Brlens 1.193475e-01]):7.838724e-02[&B TK02Brlens 6.782631e-02],((45:4.461376e-01[&B TK02Brlens 4.534236e-01],((37:2.173308e-01[&B TK02Brlens 2.277457e-01],38:2.173308e-01[&B TK02Brlens 2.345507e-01]):1.518767e-01[&B TK02Brlens 1.655964e-01],((43:2.586606e-01[&B TK02Brlens 2.576989e-01],(44:2.353764e-01[&B TK02Brlens 2.368044e-01],((39:1.230743e-01[&B TK02Brlens 1.344977e-01],41:1.230743e-01[&B TK02Brlens 1.348928e-01]):3.612008e-02[&B TK02Brlens 3.900008e-02],40:1.591943e-01[&B TK02Brlens 1.602307e-01]):7.618204e-02[&B TK02Brlens 7.873109e-02]):2.328419e-02[&B TK02Brlens 2.430100e-02]):2.484533e-02[&B TK02Brlens 2.725671e-02],42:2.835059e-01[&B TK02Brlens 2.912823e-01]):8.570159e-02[&B TK02Brlens 9.349645e-02]):7.693007e-02[&B TK02Brlens 8.041600e-02]):9.649597e-03[&B TK02Brlens 9.669940e-03],(46:4.432512e-01[&B TK02Brlens 4.526500e-01],(35:2.757817e-01[&B TK02Brlens 2.887093e-01],36:2.757817e-01[&B TK02Brlens 3.189028e-01]):1.674695e-01[&B TK02Brlens 1.755618e-01]):1.253600e-02[&B TK02Brlens 1.254417e-02]):1.417160e-01[&B TK02Brlens 1.336741e-01]):7.136304e-02[&B TK02Brlens 6.283489e-02],(((33:2.887872e-01[&B TK02Brlens 2.843570e-01],(31:1.136018e-01[&B TK02Brlens 9.992511e-02],32:1.136018e-01[&B TK02Brlens 1.106622e-01]):1.751855e-01[&B TK02Brlens 1.580844e-01]):1.338561e-01[&B TK02Brlens 1.207306e-01],34:4.226433e-01[&B TK02Brlens 3.854361e-01]):8.801779e-02[&B TK02Brlens 8.112488e-02],30:5.106611e-01[&B TK02Brlens 4.879574e-01]):1.582051e-01[&B TK02Brlens 1.433468e-01]):1.200425e-01[&B TK02Brlens 1.152775e-01],29:7.889087e-01[&B TK02Brlens 7.548502e-01]):1.024240e-01[&B TK02Brlens 9.658924e-02],(11:7.859920e-01[&B TK02Brlens 7.210779e-01],((12:2.110333e-01[&B TK02Brlens 2.057233e-01],((13:1.766310e-01[&B TK02Brlens 1.623948e-01],(15:1.566891e-01[&B TK02Brlens 1.472298e-01],14:1.566891e-01[&B TK02Brlens 1.506726e-01]):1.994185e-02[&B TK02Brlens 1.849050e-02]):2.957786e-02[&B TK02Brlens 2.810638e-02],16:2.062088e-01[&B TK02Brlens 1.923989e-01]):4.824497e-03[&B TK02Brlens 4.661821e-03]):2.704008e-01[&B TK02Brlens 2.565020e-01],((((24:2.221321e-01[&B TK02Brlens 2.039193e-01],25:2.221321e-01[&B TK02Brlens 2.192663e-01]):2.815416e-02[&B TK02Brlens 2.622745e-02],(28:1.154335e-01[&B TK02Brlens 1.082990e-01],(27:5.313461e-02[&B TK02Brlens 4.682871e-02],26:5.313461e-02[&B TK02Brlens 5.138325e-02]):6.229887e-02[&B TK02Brlens 5.588069e-02]):1.348528e-01[&B TK02Brlens 1.245724e-01]):4.252430e-02[&B TK02Brlens 4.241941e-02],23:2.928106e-01[&B TK02Brlens 3.283543e-01]):7.423111e-02[&B TK02Brlens 7.671220e-02],((21:1.272327e-01[&B TK02Brlens 1.432129e-01],22:1.272327e-01[&B TK02Brlens 1.423660e-01]):1.960245e-01[&B TK02Brlens 2.105902e-01],(20:1.630547e-01[&B TK02Brlens 1.604689e-01],(19:9.712915e-02[&B TK02Brlens 9.443296e-02],(17:3.881098e-02[&B TK02Brlens 4.306352e-02],18:3.881098e-02[&B TK02Brlens 4.119796e-02]):5.831817e-02[&B TK02Brlens 5.809339e-02]):6.592554e-02[&B TK02Brlens 6.226198e-02]):1.602025e-01[&B TK02Brlens 1.509776e-01]):4.378447e-02[&B TK02Brlens 4.177878e-02]):1.143925e-01[&B TK02Brlens 1.085542e-01]):3.045579e-01[&B TK02Brlens 2.734879e-01]):1.053407e-01[&B TK02Brlens 9.145671e-02]):4.486680e-02[&B TK02Brlens 4.067398e-02]):1.372770e-01[&B TK02Brlens 1.355434e-01],((4:5.594241e-01[&B TK02Brlens 5.617911e-01],(3:4.983603e-01[&B TK02Brlens 5.192126e-01],(5:3.612111e-01[&B TK02Brlens 4.060790e-01],6:3.612111e-01[&B TK02Brlens 3.785227e-01]):1.371492e-01[&B TK02Brlens 1.398855e-01]):6.106387e-02[&B TK02Brlens 5.922553e-02]):2.501863e-01[&B TK02Brlens 2.325196e-01],(2:4.505233e-01[&B TK02Brlens 4.545409e-01],1:4.505233e-01[&B TK02Brlens 4.728347e-01]):3.590872e-01[&B TK02Brlens 3.350341e-01]):2.638661e-01[&B TK02Brlens 2.425852e-01]);
   tree TK_run1_gen_3000 [&B TK02Brlens] = [&R] ((((9:3.213678e-01[&B TK02Brlens 3.194997e-01],10:3.213678e-01[&B TK02Brlens 3.081614e-01]):3.191974e-01[&B TK02Brlens 3.141033e-01],(7:2.144912e-01[&B TK02Brlens 2.034419e-01],8:2.144912e-01[&B TK02Brlens 2.272105e-01]):4.260740e-01[&B TK02Brlens 4.326527e-01]):2.766784e-01[&B TK02Brlens 2.669113e-01],(((((((53:2.141355e-01[&B TK02Brlens 2.034953e-01],(55:1.851035e-01[&B TK02Brlens 2.037277e-01],54:1.851035e-01[&B TK02Brlens 1.930184e-01]):2.903200e-02[&B TK02Brlens 3.160977e-02]):7.483870e-02[&B TK02Brlens 7.943938e-02],56:2.889742e-01[&B TK02Brlens 3.074657e-01]):2.196309e-01[&B TK02Brlens 2.128015e-01],(((48:1.932921e-01[&B TK02Brlens 1.792802e-01],49:1.932921e-01[&B TK02Brlens 1.758152e-01]):1.348466e-01[&B TK02Brlens 1.252643e-01],47:3.281387e-01[&B TK02Brlens 3.088403e-01]):4.740276e-02[&B TK02Brlens 4.429005e-02],((52:4.013968e-02[&B TK02Brlens 4.236218e-02],51:4.013968e-02[&B TK02Brlens 4.305178e-02]):4.639713e-02[&B TK02Brlens 4.468259e-02],50:8.653681e-02[&B TK02Brlens 7.561272e-02]):2.890046e-01[&B TK02Brlens 2.615103e-01]):1.330636e-01[&B TK02Brlens 1.169310e-01]):5.334332e-02[&B TK02Brlens 4.615650e-02],((45:4.371043e-01[&B TK02Brlens 4.507475e-01],((37:2.258095e-01[&B TK02Brlens 2.366308e-01],38:2.258095e-01[&B TK02Brlens 2.437012e-01]):1.359224e-01[&B TK02Brlens 1.482008e-01],((43:2.534233e-01[&B TK02Brlens 2.524810e-01],(44:2.306106e-01[&B TK02Brlens 2.320096e-01],((39:1.179574e-01[&B TK02Brlens 1.291092e-01],41:1.179574e-01[&B TK02Brlens 1.294879e-01]):5.526159e-02[&B TK02Brlens 5.976309e-02],40:1.732190e-01[&B TK02Brlens 1.743466e-01]):5.739161e-02[&B TK02Brlens 5.931193e-02]):2.281274e-02[&B TK02Brlens 2.380896e-02]):2.434227e-02[&B TK02Brlens 2.670483e-02],42:2.777656e-01[&B TK02Brlens 2.853845e-01]):8.396633e-02[&B TK02Brlens 9.160336e-02]):7.537241e-02[&B TK02Brlens 7.990939e-02]):9.454215e-03[&B TK02Brlens 9.614836e-03],(46:4.342764e-01[&B TK02Brlens 4.434848e-01],(35:2.684343e-01[&B TK02Brlens 2.810175e-01],36:2.684343e-01[&B TK02Brlens 3.104065e-01]):1.658421e-01[&B TK02Brlens 1.738557e-01]):1.228217e-02[&B TK02Brlens 1.229018e-02]):1.153899e-01[&B TK02Brlens 1.088419e-01]):9.337486e-02[&B TK02Brlens 8.221621e-02],(((33:2.829400e-01[&B TK02Brlens 2.785994e-01],(31:1.345260e-01[&B TK02Brlens 1.183303e-01],32:1.345260e-01[&B TK02Brlens 1.310450e-01]):1.484139e-01[&B TK02Brlens 1.339262e-01]):1.311458e-01[&B TK02Brlens 1.221946e-01],34:4.140858e-01[&B TK02Brlens 3.899726e-01]):8.623564e-02[&B TK02Brlens 7.822959e-02],30:5.003214e-01[&B TK02Brlens 4.558987e-01]):1.550019e-01[&B TK02Brlens 1.335733e-01]):1.176119e-01[&B TK02Brlens 1.129434e-01],29:7.729351e-01[&B TK02Brlens 7.395663e-01]):7.743625e-02[&B TK02Brlens 7.302497e-02],(11:7.700775e-01[&B TK02Brlens 7.280487e-01],((12:2.067604e-01[&B TK02Brlens 2.015579e-01],((13:1.786848e-01[&B TK02Brlens 1.642831e-01],(15:1.590695e-01[&B TK02Brlens 1.494664e-01],14:1.590695e-01[&B TK02Brlens 1.529616e-01]):1.961524e-02[&B TK02Brlens 1.818766e-02]):2.334882e-02[&B TK02Brlens 2.218723e-02],16:2.020336e-01[&B TK02Brlens 1.885033e-01]):4.726812e-03[&B TK02Brlens 4.567429e-03]):2.649258e-01[&B TK02Brlens 2.513084e-01],((((24:2.176344e-01[&B TK02Brlens 1.997904e-01],25:2.176344e-01[&B TK02Brlens 2.148267e-01]):2.758411e-02[&B TK02Brlens 2.569640e-02],(28:1.130962e-01[&B TK02Brlens 1.061062e-01],(27:5.205876e-02[&B TK02Brlens 4.588054e-02],26:5.205876e-02[&B TK02Brlens 5.034286e-02]):6.103746e-02[&B TK02Brlens 5.474924e-02]):1.321223e-01[&B TK02Brlens 1.220501e-01]):3.509539e-02[&B TK02Brlens 3.500883e-02],23:2.803139e-01[&B TK02Brlens 3.143408e-01]):7.929599e-02[&B TK02Brlens 8.194637e-02],((21:1.246566e-01[&B TK02Brlens 1.403132e-01],22:1.246566e-01[&B TK02Brlens 1.416434e-01]):1.801778e-01[&B TK02Brlens 1.935660e-01],(20:1.597532e-01[&B TK02Brlens 1.572198e-01],(19:9.516251e-02[&B TK02Brlens 9.334834e-02],(17:3.802515e-02[&B TK02Brlens 4.219158e-02],18:3.802515e-02[&B TK02Brlens 4.036380e-02]):5.713736e-02[&B TK02Brlens 5.691713e-02]):6.459070e-02[&B TK02Brlens 6.100132e-02]):1.450811e-01[&B TK02Brlens 1.367269e-01]):5.477562e-02[&B TK02Brlens 5.226645e-02]):1.120763e-01[&B TK02Brlens 1.063562e-01]):2.983913e-01[&B TK02Brlens 2.679504e-01]):8.029390e-02[&B TK02Brlens 6.971110e-02]):6.687224e-02[&B TK02Brlens 6.062300e-02]):1.344975e-01[&B TK02Brlens 1.327989e-01],((4:5.480971e-01[&B TK02Brlens 5.389326e-01],(3:4.882696e-01[&B TK02Brlens 5.086998e-01],(5:3.538974e-01[&B TK02Brlens 3.978568e-01],6:3.538974e-01[&B TK02Brlens 3.708585e-01]):1.343722e-01[&B TK02Brlens 1.370532e-01]):5.982747e-02[&B TK02Brlens 5.802634e-02]):2.451206e-01[&B TK02Brlens 2.278116e-01],(2:4.653815e-01[&B TK02Brlens 4.695317e-01],1:4.653815e-01[&B TK02Brlens 4.884289e-01]):3.278361e-01[&B TK02Brlens 3.058764e-01]):2.585234e-01[&B TK02Brlens 2.376734e-01]);
   tree TK_run1_gen_3100 [&B TK02Brlens] = [&R] ((((9:3.184952e-01[&B TK02Brlens 3.166438e-01],10:3.184952e-01[&B TK02Brlens 3.054068e-01]):3.257076e-01[&B TK02Brlens 3.205095e-01],(7:2.125740e-01[&B TK02Brlens 2.016234e-01],8:2.125740e-01[&B TK02Brlens 2.251796e-01]):4.316288e-01[&B TK02Brlens 4.382933e-01]):2.648419e-01[&B TK02Brlens 2.554927e-01],(((((((53:2.261374e-01[&B TK02Brlens 2.149008e-01],(55:1.834489e-01[&B TK02Brlens 1.998685e-01],54:1.834489e-01[&B TK02Brlens 1.912931e-01]):4.268846e-02[&B TK02Brlens 4.647880e-02]):7.258233e-02[&B TK02Brlens 7.704431e-02],56:2.987197e-01[&B TK02Brlens 3.108168e-01]):2.053391e-01[&B TK02Brlens 1.989541e-01],(((48:1.915643e-01[&B TK02Brlens 1.790998e-01],49:1.915643e-01[&B TK02Brlens 1.756658e-01]):1.336412e-01[&B TK02Brlens 1.251367e-01],47:3.252056e-01[&B TK02Brlens 3.060797e-01]):3.044766e-02[&B TK02Brlens 2.844832e-02],((52:3.978088e-02[&B TK02Brlens 4.198352e-02],51:3.978088e-02[&B TK02Brlens 4.266696e-02]):4.598241e-02[&B TK02Brlens 4.428319e-02],50:8.576329e-02[&B TK02Brlens 7.493685e-02]):2.698899e-01[&B TK02Brlens 2.442141e-01]):1.484056e-01[&B TK02Brlens 1.304129e-01]):5.286651e-02[&B TK02Brlens 4.574393e-02],((45:4.189636e-01[&B TK02Brlens 4.320406e-01],((37:2.237911e-01[&B TK02Brlens 2.345156e-01],38:2.237911e-01[&B TK02Brlens 2.327590e-01]):1.347074e-01[&B TK02Brlens 1.468761e-01],((43:2.511580e-01[&B TK02Brlens 2.502242e-01],(44:2.285492e-01[&B TK02Brlens 2.299358e-01],((39:1.292377e-01[&B TK02Brlens 1.483132e-01],41:1.292377e-01[&B TK02Brlens 1.418709e-01]):4.243289e-02[&B TK02Brlens 4.588939e-02],40:1.716706e-01[&B TK02Brlens 1.727882e-01]):5.687860e-02[&B TK02Brlens 5.878176e-02]):2.260882e-02[&B TK02Brlens 2.359614e-02]):1.609877e-02[&B TK02Brlens 1.766125e-02],42:2.672568e-01[&B TK02Brlens 2.745875e-01]):9.124170e-02[&B TK02Brlens 9.954045e-02]):6.046514e-02[&B TK02Brlens 6.410479e-02]):2.360325e-02[&B TK02Brlens 2.400425e-02],(46:4.303945e-01[&B TK02Brlens 4.395207e-01],(35:2.660348e-01[&B TK02Brlens 2.785056e-01],36:2.660348e-01[&B TK02Brlens 3.042511e-01]):1.643597e-01[&B TK02Brlens 1.723017e-01]):1.217239e-02[&B TK02Brlens 1.218033e-02]):1.143584e-01[&B TK02Brlens 1.078690e-01]):9.005194e-02[&B TK02Brlens 7.929040e-02],(((33:2.722032e-01[&B TK02Brlens 2.680273e-01],(31:1.488379e-01[&B TK02Brlens 1.309191e-01],32:1.488379e-01[&B TK02Brlens 1.449865e-01]):1.233653e-01[&B TK02Brlens 1.113228e-01]):1.381812e-01[&B TK02Brlens 1.287498e-01],34:4.103844e-01[&B TK02Brlens 3.864868e-01]):8.546481e-02[&B TK02Brlens 7.753032e-02],30:4.958492e-01[&B TK02Brlens 4.518236e-01]):1.511281e-01[&B TK02Brlens 1.302350e-01]):1.190489e-01[&B TK02Brlens 1.143233e-01],29:7.660261e-01[&B TK02Brlens 7.329555e-01]):6.953868e-02[&B TK02Brlens 6.557730e-02],(11:7.631940e-01[&B TK02Brlens 7.346336e-01],((12:2.049122e-01[&B TK02Brlens 1.997562e-01],((13:1.770876e-01[&B TK02Brlens 1.594540e-01],(15:1.576476e-01[&B TK02Brlens 1.481304e-01],14:1.576476e-01[&B TK02Brlens 1.515943e-01]):1.943991e-02[&B TK02Brlens 1.765617e-02]):1.322808e-02[&B TK02Brlens 1.260095e-02],16:1.903156e-01[&B TK02Brlens 1.816271e-01]):1.459659e-02[&B TK02Brlens 1.441557e-02]):2.625577e-01[&B TK02Brlens 2.443186e-01],((((24:2.156891e-01[&B TK02Brlens 1.980045e-01],25:2.156891e-01[&B TK02Brlens 2.129064e-01]):2.733754e-02[&B TK02Brlens 2.546671e-02],(28:1.120853e-01[&B TK02Brlens 1.051578e-01],(27:5.159342e-02[&B TK02Brlens 4.547043e-02],26:5.159342e-02[&B TK02Brlens 4.989286e-02]):6.049187e-02[&B TK02Brlens 5.425985e-02]):1.309413e-01[&B TK02Brlens 1.209592e-01]):3.478168e-02[&B TK02Brlens 3.469589e-02],23:2.778083e-01[&B TK02Brlens 3.115310e-01]):7.858719e-02[&B TK02Brlens 8.121388e-02],((21:1.469791e-01[&B TK02Brlens 1.654394e-01],22:1.469791e-01[&B TK02Brlens 1.670079e-01]):1.551304e-01[&B TK02Brlens 1.666575e-01],(20:1.583252e-01[&B TK02Brlens 1.528893e-01],(19:9.431189e-02[&B TK02Brlens 9.251393e-02],(17:3.768525e-02[&B TK02Brlens 4.181445e-02],18:3.768525e-02[&B TK02Brlens 4.000300e-02]):5.662663e-02[&B TK02Brlens 5.640837e-02]):6.401334e-02[&B TK02Brlens 6.045605e-02]):1.437843e-01[&B TK02Brlens 1.355047e-01]):5.428600e-02[&B TK02Brlens 5.179926e-02]):1.110745e-01[&B TK02Brlens 1.033988e-01]):2.957240e-01[&B TK02Brlens 2.602127e-01]):7.237079e-02[&B TK02Brlens 6.283227e-02]):7.347988e-02[&B TK02Brlens 6.661316e-02]):1.332952e-01[&B TK02Brlens 1.316119e-01],((4:5.431978e-01[&B TK02Brlens 5.341153e-01],(3:4.839051e-01[&B TK02Brlens 5.235768e-01],(5:3.507341e-01[&B TK02Brlens 3.943005e-01],6:3.507341e-01[&B TK02Brlens 3.675435e-01]):1.331711e-01[&B TK02Brlens 1.411736e-01]):5.929269e-02[&B TK02Brlens 5.988769e-02]):2.642353e-01[&B TK02Brlens 2.455766e-01],(2:4.993726e-01[&B TK02Brlens 5.038258e-01],1:4.993726e-01[&B TK02Brlens 5.241033e-01]):3.080606e-01[&B TK02Brlens 2.874255e-01]):2.349068e-01[&B TK02Brlens 2.159615e-01]);
   tree TK_run1_gen_3200 [&B TK02Brlens] = [&R] ((((9:3.154547e-01[&B TK02Brlens 3.019407e-01],10:3.154547e-01[&B TK02Brlens 2.908110e-01]):3.225982e-01[&B TK02Brlens 3.055050e-01],(7:1.978387e-01[&B TK02Brlens 1.876472e-01],8:1.978387e-01[&B TK02Brlens 2.095705e-01]):4.402143e-01[&B TK02Brlens 4.470113e-01]):2.623136e-01[&B TK02Brlens 2.530537e-01],(((((((53:2.239786e-01[&B TK02Brlens 2.128493e-01],(55:1.977486e-01[&B TK02Brlens 2.154480e-01],54:1.977486e-01[&B TK02Brlens 2.062042e-01]):2.623004e-02[&B TK02Brlens 2.855903e-02]):5.341248e-02[&B TK02Brlens 5.669600e-02],56:2.773911e-01[&B TK02Brlens 2.886245e-01]):2.218558e-01[&B TK02Brlens 2.149572e-01],(((48:1.897356e-01[&B TK02Brlens 1.773900e-01],49:1.897356e-01[&B TK02Brlens 1.739888e-01]):1.437299e-01[&B TK02Brlens 1.345834e-01],47:3.334654e-01[&B TK02Brlens 3.138538e-01]):1.879257e-02[&B TK02Brlens 1.755856e-02],((52:3.940112e-02[&B TK02Brlens 4.158273e-02],51:3.940112e-02[&B TK02Brlens 4.225964e-02]):4.554344e-02[&B TK02Brlens 4.386044e-02],50:8.494456e-02[&B TK02Brlens 7.422147e-02]):2.673135e-01[&B TK02Brlens 2.418827e-01]):1.469889e-01[&B TK02Brlens 1.291680e-01]):5.236182e-02[&B TK02Brlens 4.530724e-02],((35:2.634951e-01[&B TK02Brlens 2.814203e-01],36:2.634951e-01[&B TK02Brlens 3.013466e-01]):1.748468e-01[&B TK02Brlens 1.829045e-01],(46:4.262858e-01[&B TK02Brlens 4.152113e-01],(45:4.149640e-01[&B TK02Brlens 4.331609e-01],((37:2.185833e-01[&B TK02Brlens 2.290583e-01],38:2.185833e-01[&B TK02Brlens 2.273425e-01]):1.389867e-01[&B TK02Brlens 1.515420e-01],((43:2.487604e-01[&B TK02Brlens 2.448032e-01],(44:2.095432e-01[&B TK02Brlens 2.108145e-01],((39:1.133489e-01[&B TK02Brlens 1.331200e-01],41:1.133489e-01[&B TK02Brlens 1.274698e-01]):5.668284e-02[&B TK02Brlens 6.282074e-02],40:1.700318e-01[&B TK02Brlens 1.711387e-01]):3.951144e-02[&B TK02Brlens 4.083349e-02]):3.921717e-02[&B TK02Brlens 4.092976e-02]):1.594508e-02[&B TK02Brlens 1.749265e-02],42:2.647055e-01[&B TK02Brlens 2.824936e-01]):9.286457e-02[&B TK02Brlens 1.013109e-01]):5.739401e-02[&B TK02Brlens 6.157420e-02]):1.132174e-02[&B TK02Brlens 1.168251e-02]):1.205618e-02[&B TK02Brlens 1.206405e-02]):1.132667e-01[&B TK02Brlens 1.068392e-01]):8.919227e-02[&B TK02Brlens 7.853346e-02],(((33:3.091877e-01[&B TK02Brlens 3.044444e-01],(31:1.700894e-01[&B TK02Brlens 1.506805e-01],32:1.700894e-01[&B TK02Brlens 1.637867e-01]):1.390983e-01[&B TK02Brlens 1.255200e-01]):9.223833e-02[&B TK02Brlens 8.594271e-02],34:4.014260e-01[&B TK02Brlens 3.780501e-01]):8.443847e-02[&B TK02Brlens 7.659927e-02],30:4.858645e-01[&B TK02Brlens 4.427254e-01]):1.549365e-01[&B TK02Brlens 1.335169e-01]):9.201618e-02[&B TK02Brlens 8.836367e-02],29:7.328172e-01[&B TK02Brlens 7.011803e-01]):9.477102e-02[&B TK02Brlens 8.937224e-02],(11:7.816605e-01[&B TK02Brlens 7.524090e-01],(((13:1.753970e-01[&B TK02Brlens 1.579318e-01],(15:1.561427e-01[&B TK02Brlens 1.467163e-01],14:1.561427e-01[&B TK02Brlens 1.501471e-01]):1.925433e-02[&B TK02Brlens 1.748762e-02]):2.755905e-02[&B TK02Brlens 2.657423e-02],(12:1.884988e-01[&B TK02Brlens 1.815552e-01],16:1.884988e-01[&B TK02Brlens 1.798932e-01]):1.445725e-02[&B TK02Brlens 1.427796e-02]):2.642800e-01[&B TK02Brlens 2.459212e-01],((((24:2.136300e-01[&B TK02Brlens 1.961143e-01],25:2.136300e-01[&B TK02Brlens 2.108739e-01]):2.707657e-02[&B TK02Brlens 2.522360e-02],(28:1.110153e-01[&B TK02Brlens 1.041539e-01],(27:5.110089e-02[&B TK02Brlens 4.503635e-02],26:5.110089e-02[&B TK02Brlens 4.941656e-02]):5.991439e-02[&B TK02Brlens 5.374187e-02]):1.296913e-01[&B TK02Brlens 1.198044e-01]):3.444964e-02[&B TK02Brlens 3.436467e-02],23:2.751562e-01[&B TK02Brlens 3.085570e-01]):7.247680e-02[&B TK02Brlens 7.489926e-02],((21:1.455760e-01[&B TK02Brlens 1.638601e-01],22:1.455760e-01[&B TK02Brlens 1.654136e-01]):1.536495e-01[&B TK02Brlens 1.650665e-01],(20:1.568138e-01[&B TK02Brlens 1.514297e-01],(19:9.341155e-02[&B TK02Brlens 9.163075e-02],(17:3.732549e-02[&B TK02Brlens 4.141527e-02],18:3.732549e-02[&B TK02Brlens 3.962112e-02]):5.608605e-02[&B TK02Brlens 5.586987e-02]):6.340224e-02[&B TK02Brlens 5.987891e-02]):1.424116e-01[&B TK02Brlens 1.342112e-01]):4.840760e-02[&B TK02Brlens 4.619014e-02]):1.196030e-01[&B TK02Brlens 1.113381e-01]):3.144244e-01[&B TK02Brlens 2.766674e-01]):4.592770e-02[&B TK02Brlens 3.987439e-02]):7.277841e-02[&B TK02Brlens 6.597724e-02]):1.320227e-01[&B TK02Brlens 1.303554e-01],(((5:3.473858e-01[&B TK02Brlens 3.905364e-01],6:3.473858e-01[&B TK02Brlens 3.640348e-01]):1.906264e-01[&B TK02Brlens 2.039950e-01],(3:4.792856e-01[&B TK02Brlens 5.185785e-01],4:4.792856e-01[&B TK02Brlens 4.664610e-01]):5.872666e-02[&B TK02Brlens 5.931598e-02]):2.617128e-01[&B TK02Brlens 2.432322e-01],(2:4.946054e-01[&B TK02Brlens 4.990161e-01],1:4.946054e-01[&B TK02Brlens 5.190999e-01]):3.051197e-01[&B TK02Brlens 2.846816e-01]):2.326642e-01[&B TK02Brlens 2.138998e-01]);
   tree TK_run1_gen_3300 [&B TK02Brlens] = [&R] ((((9:3.134954e-01[&B TK02Brlens 3.000653e-01],10:3.134954e-01[&B TK02Brlens 2.890047e-01]):3.205946e-01[&B TK02Brlens 2.903134e-01],(7:1.966099e-01[&B TK02Brlens 1.864817e-01],8:1.966099e-01[&B TK02Brlens 2.082688e-01]):4.374801e-01[&B TK02Brlens 4.260939e-01]):2.606844e-01[&B TK02Brlens 2.406721e-01],(((((((53:2.225875e-01[&B TK02Brlens 2.115273e-01],(55:1.965203e-01[&B TK02Brlens 2.138164e-01],54:1.965203e-01[&B TK02Brlens 2.049234e-01]):2.606713e-02[&B TK02Brlens 2.838165e-02]):5.308073e-02[&B TK02Brlens 5.634385e-02],56:2.756682e-01[&B TK02Brlens 2.868318e-01]):2.204778e-01[&B TK02Brlens 2.136221e-01],(((48:1.885571e-01[&B TK02Brlens 1.762882e-01],49:1.885571e-01[&B TK02Brlens 1.729082e-01]):1.428371e-01[&B TK02Brlens 1.337475e-01],47:3.313943e-01[&B TK02Brlens 3.119044e-01]):1.867585e-02[&B TK02Brlens 1.744950e-02],((52:3.915640e-02[&B TK02Brlens 4.132445e-02],51:3.915640e-02[&B TK02Brlens 4.199716e-02]):4.526057e-02[&B TK02Brlens 4.358802e-02],50:8.441696e-02[&B TK02Brlens 7.376048e-02]):2.656532e-01[&B TK02Brlens 2.403804e-01]):1.460759e-01[&B TK02Brlens 1.283657e-01]):5.203660e-02[&B TK02Brlens 4.502583e-02],((35:2.618586e-01[&B TK02Brlens 2.796724e-01],36:2.618586e-01[&B TK02Brlens 3.046571e-01]):1.737609e-01[&B TK02Brlens 1.817685e-01],(46:4.236381e-01[&B TK02Brlens 4.126324e-01],(45:4.123867e-01[&B TK02Brlens 4.105317e-01],((37:2.172257e-01[&B TK02Brlens 2.276356e-01],38:2.172257e-01[&B TK02Brlens 2.259305e-01]):1.381234e-01[&B TK02Brlens 1.506008e-01],((43:2.472153e-01[&B TK02Brlens 2.432827e-01],(44:2.082417e-01[&B TK02Brlens 2.095051e-01],((39:1.126449e-01[&B TK02Brlens 1.322932e-01],41:1.126449e-01[&B TK02Brlens 1.257536e-01]):5.633078e-02[&B TK02Brlens 6.243056e-02],40:1.689757e-01[&B TK02Brlens 1.700758e-01]):3.926603e-02[&B TK02Brlens 4.057987e-02]):3.897359e-02[&B TK02Brlens 4.067555e-02]):1.584605e-02[&B TK02Brlens 1.738400e-02],42:2.630614e-01[&B TK02Brlens 2.807390e-01]):9.228778e-02[&B TK02Brlens 1.006817e-01]):5.703754e-02[&B TK02Brlens 5.843400e-02]):1.125142e-02[&B TK02Brlens 1.106594e-02]):1.198130e-02[&B TK02Brlens 1.198912e-02]):1.125632e-01[&B TK02Brlens 1.061756e-01]):7.974977e-02[&B TK02Brlens 7.021937e-02],((30:3.989327e-01[&B TK02Brlens 3.860747e-01],34:3.989327e-01[&B TK02Brlens 3.757020e-01]):8.391402e-02[&B TK02Brlens 7.612351e-02],(33:3.072673e-01[&B TK02Brlens 3.025535e-01],(31:1.714604e-01[&B TK02Brlens 1.518951e-01],32:1.714604e-01[&B TK02Brlens 1.651070e-01]):1.358069e-01[&B TK02Brlens 1.225498e-01]):1.755795e-01[&B TK02Brlens 1.536652e-01]):1.450857e-01[&B TK02Brlens 1.250280e-01]):1.003332e-01[&B TK02Brlens 9.635054e-02],29:7.282656e-01[&B TK02Brlens 6.968252e-01]):9.418239e-02[&B TK02Brlens 8.881715e-02],(11:7.768055e-01[&B TK02Brlens 7.477357e-01],(((12:1.688284e-01[&B TK02Brlens 1.616390e-01],(13:1.551729e-01[&B TK02Brlens 1.364607e-01],14:1.551729e-01[&B TK02Brlens 1.492146e-01]):1.365552e-02[&B TK02Brlens 1.240253e-02]):1.849965e-02[&B TK02Brlens 1.791321e-02],(16:1.810673e-01[&B TK02Brlens 1.771709e-01],15:1.810673e-01[&B TK02Brlens 1.858774e-01]):6.260725e-03[&B TK02Brlens 6.359439e-03]):2.770060e-01[&B TK02Brlens 2.588809e-01],((((24:2.123032e-01[&B TK02Brlens 1.948962e-01],25:2.123032e-01[&B TK02Brlens 2.095642e-01]):2.690839e-02[&B TK02Brlens 2.506693e-02],(28:1.103258e-01[&B TK02Brlens 1.081258e-01],(27:5.078350e-02[&B TK02Brlens 4.475662e-02],26:5.078350e-02[&B TK02Brlens 4.910963e-02]):5.954226e-02[&B TK02Brlens 5.590083e-02]):1.288858e-01[&B TK02Brlens 1.244562e-01]):3.423568e-02[&B TK02Brlens 3.415123e-02],23:2.734472e-01[&B TK02Brlens 3.066405e-01]):5.187718e-02[&B TK02Brlens 5.361111e-02],((21:1.166222e-01[&B TK02Brlens 1.312698e-01],22:1.166222e-01[&B TK02Brlens 1.325143e-01]):1.807447e-01[&B TK02Brlens 1.941751e-01],(20:1.558398e-01[&B TK02Brlens 1.504892e-01],(19:8.590938e-02[&B TK02Brlens 8.427161e-02],(17:3.709366e-02[&B TK02Brlens 4.115804e-02],18:3.709366e-02[&B TK02Brlens 3.923619e-02]):4.881571e-02[&B TK02Brlens 4.862756e-02]):6.993043e-02[&B TK02Brlens 6.604432e-02]):1.415271e-01[&B TK02Brlens 1.333776e-01]):2.795747e-02[&B TK02Brlens 2.667679e-02]):1.390097e-01[&B TK02Brlens 1.294036e-01]):3.124715e-01[&B TK02Brlens 2.749490e-01]):4.564244e-02[&B TK02Brlens 3.962673e-02]):7.232638e-02[&B TK02Brlens 6.556746e-02]):1.312027e-01[&B TK02Brlens 1.295458e-01],((4:5.346706e-01[&B TK02Brlens 5.257307e-01],(3:4.763087e-01[&B TK02Brlens 5.153576e-01],(5:3.610866e-01[&B TK02Brlens 4.059390e-01],6:3.610866e-01[&B TK02Brlens 3.783922e-01]):1.152221e-01[&B TK02Brlens 1.221461e-01]):5.836191e-02[&B TK02Brlens 5.894757e-02]):2.752680e-01[&B TK02Brlens 2.558302e-01],(2:4.915333e-01[&B TK02Brlens 4.959167e-01],1:4.915333e-01[&B TK02Brlens 5.158758e-01]):3.184053e-01[&B TK02Brlens 2.970772e-01]):2.160385e-01[&B TK02Brlens 1.986149e-01]);
   tree TK_run1_gen_3400 [&B TK02Brlens] = [&R] ((((9:3.125951e-01[&B TK02Brlens 2.992035e-01],10:3.125951e-01[&B TK02Brlens 2.881747e-01]):3.196738e-01[&B TK02Brlens 2.894796e-01],(7:1.960453e-01[&B TK02Brlens 1.800749e-01],8:1.960453e-01[&B TK02Brlens 2.017995e-01]):4.362237e-01[&B TK02Brlens 4.118061e-01]):2.599357e-01[&B TK02Brlens 2.399809e-01],(((((((53:2.486962e-01[&B TK02Brlens 2.363387e-01],(55:1.959559e-01[&B TK02Brlens 2.132023e-01],54:1.959559e-01[&B TK02Brlens 2.043349e-01]):5.274027e-02[&B TK02Brlens 5.742312e-02]):2.618029e-02[&B TK02Brlens 2.778971e-02],56:2.748765e-01[&B TK02Brlens 2.860080e-01]):2.198446e-01[&B TK02Brlens 2.130086e-01],(((48:1.782711e-01[&B TK02Brlens 1.666715e-01],49:1.782711e-01[&B TK02Brlens 1.634758e-01]):1.521714e-01[&B TK02Brlens 1.424877e-01],47:3.304425e-01[&B TK02Brlens 3.110087e-01]):1.862222e-02[&B TK02Brlens 1.739939e-02],((52:3.904394e-02[&B TK02Brlens 4.120577e-02],51:3.904394e-02[&B TK02Brlens 4.187655e-02]):4.513058e-02[&B TK02Brlens 4.165889e-02],50:8.417452e-02[&B TK02Brlens 7.018404e-02]):2.648902e-01[&B TK02Brlens 2.291019e-01]):1.456564e-01[&B TK02Brlens 1.279970e-01]):5.188715e-02[&B TK02Brlens 4.489652e-02],((46:3.864147e-01[&B TK02Brlens 3.763760e-01],(35:2.611065e-01[&B TK02Brlens 2.788692e-01],36:2.611065e-01[&B TK02Brlens 3.037821e-01]):1.253082e-01[&B TK02Brlens 1.313632e-01]):3.915188e-02[&B TK02Brlens 3.917742e-02],(45:4.212342e-01[&B TK02Brlens 4.127134e-01],((37:2.152104e-01[&B TK02Brlens 2.255237e-01],38:2.152104e-01[&B TK02Brlens 2.238345e-01]):1.163932e-01[&B TK02Brlens 1.298464e-01],((43:2.465053e-01[&B TK02Brlens 2.425840e-01],(44:2.076437e-01[&B TK02Brlens 2.089034e-01],((39:1.279287e-01[&B TK02Brlens 1.494990e-01],41:1.279287e-01[&B TK02Brlens 1.428160e-01]):4.042180e-02[&B TK02Brlens 4.479887e-02],40:1.683505e-01[&B TK02Brlens 1.694465e-01]):3.929317e-02[&B TK02Brlens 4.060792e-02]):3.886166e-02[&B TK02Brlens 4.055873e-02]):1.580054e-02[&B TK02Brlens 1.733407e-02],42:2.623059e-01[&B TK02Brlens 2.872134e-01]):6.929772e-02[&B TK02Brlens 7.735037e-02]):8.963064e-02[&B TK02Brlens 9.408829e-02]):4.332330e-03[&B TK02Brlens 4.251222e-03]):1.210417e-01[&B TK02Brlens 1.141730e-01]):7.090235e-02[&B TK02Brlens 6.242925e-02],(((33:3.063848e-01[&B TK02Brlens 3.016846e-01],(31:1.709680e-01[&B TK02Brlens 1.514589e-01],32:1.709680e-01[&B TK02Brlens 1.646328e-01]):1.354169e-01[&B TK02Brlens 1.221979e-01]):9.140218e-02[&B TK02Brlens 8.516362e-02],34:3.977870e-01[&B TK02Brlens 3.746230e-01]):8.367302e-02[&B TK02Brlens 7.590489e-02],30:4.814600e-01[&B TK02Brlens 4.387120e-01]):1.360506e-01[&B TK02Brlens 1.172420e-01]):1.086634e-01[&B TK02Brlens 1.043501e-01],29:7.261740e-01[&B TK02Brlens 6.948239e-01]):1.111751e-01[&B TK02Brlens 1.048418e-01],(11:7.745746e-01[&B TK02Brlens 7.455882e-01],(((12:1.683435e-01[&B TK02Brlens 1.611748e-01],(13:1.373241e-01[&B TK02Brlens 1.207642e-01],14:1.373241e-01[&B TK02Brlens 1.324583e-01]):3.101944e-02[&B TK02Brlens 2.817321e-02]):2.005193e-02[&B TK02Brlens 1.941628e-02],(16:1.805473e-01[&B TK02Brlens 1.684003e-01],15:1.805473e-01[&B TK02Brlens 1.770819e-01]):7.848160e-03[&B TK02Brlens 7.612778e-03]):2.746051e-01[&B TK02Brlens 2.566370e-01],((((24:1.878558e-01[&B TK02Brlens 1.724533e-01],25:1.878558e-01[&B TK02Brlens 1.854323e-01]):5.066870e-02[&B TK02Brlens 4.720122e-02],(28:1.100089e-01[&B TK02Brlens 1.078153e-01],(27:5.257467e-02[&B TK02Brlens 4.600958e-02],26:5.257467e-02[&B TK02Brlens 5.084176e-02]):5.743424e-02[&B TK02Brlens 5.392173e-02]):1.285156e-01[&B TK02Brlens 1.240988e-01]):3.413735e-02[&B TK02Brlens 3.405315e-02],23:2.726619e-01[&B TK02Brlens 3.057599e-01]):5.172819e-02[&B TK02Brlens 5.345714e-02],((21:1.162873e-01[&B TK02Brlens 1.308928e-01],22:1.162873e-01[&B TK02Brlens 1.319865e-01]):1.802256e-01[&B TK02Brlens 1.936175e-01],(20:1.553922e-01[&B TK02Brlens 1.500570e-01],(19:8.566265e-02[&B TK02Brlens 8.616294e-02],(17:3.698713e-02[&B TK02Brlens 4.103983e-02],18:3.698713e-02[&B TK02Brlens 3.912351e-02]):4.867552e-02[&B TK02Brlens 4.848790e-02]):6.972960e-02[&B TK02Brlens 6.585465e-02]):1.411207e-01[&B TK02Brlens 1.329945e-01]):2.787718e-02[&B TK02Brlens 2.660018e-02]):1.386104e-01[&B TK02Brlens 1.290320e-01]):3.115741e-01[&B TK02Brlens 2.741594e-01]):6.277456e-02[&B TK02Brlens 5.450082e-02]):5.485546e-02[&B TK02Brlens 4.972920e-02]):1.308259e-01[&B TK02Brlens 1.291738e-01],((4:5.331351e-01[&B TK02Brlens 5.242208e-01],(3:4.668520e-01[&B TK02Brlens 5.051256e-01],(5:3.626246e-01[&B TK02Brlens 4.076681e-01],6:3.626246e-01[&B TK02Brlens 3.800039e-01]):1.042274e-01[&B TK02Brlens 1.104906e-01]):6.628309e-02[&B TK02Brlens 6.694824e-02]):2.796389e-01[&B TK02Brlens 2.598924e-01],(2:4.901217e-01[&B TK02Brlens 4.944924e-01],1:4.901217e-01[&B TK02Brlens 5.143942e-01]):3.226523e-01[&B TK02Brlens 3.010397e-01]):2.102566e-01[&B TK02Brlens 1.932993e-01]);
   tree TK_run1_gen_3500 [&B TK02Brlens] = [&R] ((((9:3.105788e-01[&B TK02Brlens 2.972736e-01],10:3.105788e-01[&B TK02Brlens 2.863160e-01]):3.176119e-01[&B TK02Brlens 2.934506e-01],(7:2.017883e-01[&B TK02Brlens 1.794294e-01],8:2.017883e-01[&B TK02Brlens 2.077111e-01]):4.264025e-01[&B TK02Brlens 4.103724e-01]):2.582591e-01[&B TK02Brlens 2.431802e-01],(((((((53:2.470921e-01[&B TK02Brlens 2.348143e-01],(55:1.946920e-01[&B TK02Brlens 2.096365e-01],54:1.946920e-01[&B TK02Brlens 2.008263e-01]):5.240009e-02[&B TK02Brlens 5.646315e-02]):1.480961e-02[&B TK02Brlens 1.572003e-02],56:2.619017e-01[&B TK02Brlens 2.725078e-01]):2.522808e-01[&B TK02Brlens 2.444362e-01],(((48:1.771212e-01[&B TK02Brlens 1.608504e-01],49:1.771212e-01[&B TK02Brlens 1.576753e-01]):1.511899e-01[&B TK02Brlens 1.375174e-01],47:3.283111e-01[&B TK02Brlens 3.090026e-01]):1.850210e-02[&B TK02Brlens 1.728716e-02],((52:3.879211e-02[&B TK02Brlens 4.005587e-02],51:3.879211e-02[&B TK02Brlens 4.072232e-02]):4.483948e-02[&B TK02Brlens 4.036824e-02],50:8.363159e-02[&B TK02Brlens 6.973135e-02]):2.631816e-01[&B TK02Brlens 2.276242e-01]):1.673693e-01[&B TK02Brlens 1.470775e-01]):2.890007e-02[&B TK02Brlens 2.500643e-02],((46:3.839223e-01[&B TK02Brlens 3.739483e-01],(35:2.594224e-01[&B TK02Brlens 2.770705e-01],36:2.594224e-01[&B TK02Brlens 3.018227e-01]):1.244999e-01[&B TK02Brlens 1.305159e-01]):4.679646e-02[&B TK02Brlens 4.682699e-02],(45:4.185172e-01[&B TK02Brlens 4.100514e-01],((37:2.138223e-01[&B TK02Brlens 2.240691e-01],38:2.138223e-01[&B TK02Brlens 2.223907e-01]):1.303116e-01[&B TK02Brlens 1.453736e-01],((43:2.449153e-01[&B TK02Brlens 2.410193e-01],(44:2.114479e-01[&B TK02Brlens 2.127307e-01],((39:1.271035e-01[&B TK02Brlens 1.485347e-01],41:1.271035e-01[&B TK02Brlens 1.418948e-01]):4.016108e-02[&B TK02Brlens 4.450992e-02],40:1.672646e-01[&B TK02Brlens 1.683535e-01]):4.418331e-02[&B TK02Brlens 4.566168e-02]):3.346742e-02[&B TK02Brlens 3.492892e-02]):1.569863e-02[&B TK02Brlens 1.722227e-02],42:2.606140e-01[&B TK02Brlens 2.853609e-01]):8.351988e-02[&B TK02Brlens 9.322521e-02]):7.438337e-02[&B TK02Brlens 7.808272e-02]):1.220150e-02[&B TK02Brlens 1.197307e-02]):1.123639e-01[&B TK02Brlens 1.059876e-01]):7.044503e-02[&B TK02Brlens 6.202658e-02],(((33:2.993275e-01[&B TK02Brlens 2.947355e-01],(31:1.698652e-01[&B TK02Brlens 1.576703e-01],32:1.698652e-01[&B TK02Brlens 1.707593e-01]):1.294622e-01[&B TK02Brlens 1.223032e-01]):9.589378e-02[&B TK02Brlens 8.934866e-02],34:3.952212e-01[&B TK02Brlens 3.722066e-01]):8.313333e-02[&B TK02Brlens 7.302150e-02],30:4.783546e-01[&B TK02Brlens 4.221082e-01]):1.351731e-01[&B TK02Brlens 1.125935e-01]):5.549352e-02[&B TK02Brlens 5.329075e-02],29:6.690212e-01[&B TK02Brlens 6.401384e-01]):1.629270e-01[&B TK02Brlens 1.536456e-01],(11:7.695785e-01[&B TK02Brlens 7.407791e-01],(((12:1.532612e-01[&B TK02Brlens 1.467347e-01],(13:1.364383e-01[&B TK02Brlens 1.199853e-01],14:1.364383e-01[&B TK02Brlens 1.316039e-01]):1.682285e-02[&B TK02Brlens 1.527925e-02]):3.391910e-02[&B TK02Brlens 3.284386e-02],(16:1.793827e-01[&B TK02Brlens 1.673141e-01],15:1.793827e-01[&B TK02Brlens 1.759397e-01]):7.797539e-03[&B TK02Brlens 7.563675e-03]):2.728338e-01[&B TK02Brlens 2.549817e-01],((((24:1.866442e-01[&B TK02Brlens 1.713410e-01],25:1.866442e-01[&B TK02Brlens 1.842362e-01]):4.104702e-02[&B TK02Brlens 3.823799e-02],(28:1.092993e-01[&B TK02Brlens 1.071199e-01],(27:5.223555e-02[&B TK02Brlens 4.571282e-02],26:5.223555e-02[&B TK02Brlens 5.051383e-02]):5.706378e-02[&B TK02Brlens 5.357393e-02]):1.183918e-01[&B TK02Brlens 1.143229e-01]):4.321203e-02[&B TK02Brlens 4.310545e-02],23:2.709032e-01[&B TK02Brlens 3.037877e-01]):5.139454e-02[&B TK02Brlens 5.311234e-02],((21:1.291927e-01[&B TK02Brlens 1.511954e-01],22:1.291927e-01[&B TK02Brlens 1.466343e-01]):1.654076e-01[&B TK02Brlens 1.776984e-01],(20:1.543900e-01[&B TK02Brlens 1.490891e-01],(19:8.511012e-02[&B TK02Brlens 8.308695e-02],(17:3.485676e-02[&B TK02Brlens 3.867603e-02],18:3.485676e-02[&B TK02Brlens 3.687009e-02]):5.025336e-02[&B TK02Brlens 4.857159e-02]):6.927984e-02[&B TK02Brlens 6.337841e-02]):1.402104e-01[&B TK02Brlens 1.321367e-01]):2.769737e-02[&B TK02Brlens 2.642860e-02]):1.377164e-01[&B TK02Brlens 1.281997e-01]):3.095644e-01[&B TK02Brlens 2.723910e-01]):6.236966e-02[&B TK02Brlens 5.414929e-02]):5.450164e-02[&B TK02Brlens 4.940844e-02]):1.299821e-01[&B TK02Brlens 1.283406e-01],(((5:3.602857e-01[&B TK02Brlens 4.050386e-01],6:3.602857e-01[&B TK02Brlens 3.683927e-01]):1.578227e-01[&B TK02Brlens 1.688907e-01],(3:4.638408e-01[&B TK02Brlens 5.018675e-01],4:4.638408e-01[&B TK02Brlens 4.514294e-01]):5.426763e-02[&B TK02Brlens 5.481220e-02]):2.894231e-01[&B TK02Brlens 2.689857e-01],(2:4.869604e-01[&B TK02Brlens 4.953691e-01],1:4.869604e-01[&B TK02Brlens 5.151425e-01]):3.205711e-01[&B TK02Brlens 3.017748e-01]):2.089004e-01[&B TK02Brlens 1.920525e-01]);
   tree TK_run1_gen_3600 [&B TK02Brlens] = [&R] ((((9:3.080698e-01[&B TK02Brlens 2.948721e-01],10:3.080698e-01[&B TK02Brlens 2.840030e-01]):3.150461e-01[&B TK02Brlens 2.910799e-01],(7:2.078757e-01[&B TK02Brlens 1.848423e-01],8:2.078757e-01[&B TK02Brlens 2.139772e-01]):4.152402e-01[&B TK02Brlens 3.996297e-01]):2.561727e-01[&B TK02Brlens 2.302919e-01],(((((((53:2.340411e-01[&B TK02Brlens 2.224118e-01],(55:1.931192e-01[&B TK02Brlens 2.079430e-01],54:1.931192e-01[&B TK02Brlens 1.992039e-01]):4.092198e-02[&B TK02Brlens 4.409503e-02]):2.574477e-02[&B TK02Brlens 2.732742e-02],56:2.597859e-01[&B TK02Brlens 2.703063e-01]):2.502428e-01[&B TK02Brlens 2.424615e-01],(((48:1.756904e-01[&B TK02Brlens 1.595509e-01],49:1.756904e-01[&B TK02Brlens 1.589547e-01]):1.329864e-01[&B TK02Brlens 1.209601e-01],47:3.086767e-01[&B TK02Brlens 2.905230e-01]):3.533475e-02[&B TK02Brlens 3.301450e-02],((52:3.847872e-02[&B TK02Brlens 3.973227e-02],51:3.847872e-02[&B TK02Brlens 4.039334e-02]):4.447725e-02[&B TK02Brlens 4.004212e-02],50:8.295597e-02[&B TK02Brlens 6.916802e-02]):2.610555e-01[&B TK02Brlens 2.257853e-01]):1.660172e-01[&B TK02Brlens 1.458893e-01]):2.866659e-02[&B TK02Brlens 2.480441e-02],((46:3.891835e-01[&B TK02Brlens 3.790728e-01],(35:2.573266e-01[&B TK02Brlens 2.748322e-01],36:2.573266e-01[&B TK02Brlens 2.993844e-01]):1.318569e-01[&B TK02Brlens 1.382283e-01]):3.805568e-02[&B TK02Brlens 3.808050e-02],(45:4.151362e-01[&B TK02Brlens 4.067387e-01],((37:2.329390e-01[&B TK02Brlens 2.392324e-01],38:2.329390e-01[&B TK02Brlens 2.422735e-01]):1.084147e-01[&B TK02Brlens 1.192710e-01],((43:2.429368e-01[&B TK02Brlens 2.390722e-01],(44:2.097397e-01[&B TK02Brlens 2.096912e-01],((39:1.260767e-01[&B TK02Brlens 1.473348e-01],41:1.260767e-01[&B TK02Brlens 1.407485e-01]):3.983663e-02[&B TK02Brlens 4.415034e-02],40:1.659134e-01[&B TK02Brlens 1.669935e-01]):4.382637e-02[&B TK02Brlens 4.529280e-02]):3.319705e-02[&B TK02Brlens 3.464675e-02]):1.557180e-02[&B TK02Brlens 1.708314e-02],42:2.585086e-01[&B TK02Brlens 2.830555e-01]):8.284516e-02[&B TK02Brlens 9.119227e-02]):7.378246e-02[&B TK02Brlens 7.631211e-02]):1.210293e-02[&B TK02Brlens 1.187634e-02]):1.114561e-01[&B TK02Brlens 1.051313e-01]):6.987593e-02[&B TK02Brlens 6.152549e-02],(((33:2.969093e-01[&B TK02Brlens 2.782931e-01],(31:1.751202e-01[&B TK02Brlens 1.625481e-01],32:1.751202e-01[&B TK02Brlens 1.825261e-01]):1.217891e-01[&B TK02Brlens 1.150543e-01]):9.511909e-02[&B TK02Brlens 8.862685e-02],34:3.920284e-01[&B TK02Brlens 3.691997e-01]):8.246173e-02[&B TK02Brlens 7.329057e-02],30:4.744901e-01[&B TK02Brlens 4.236408e-01]):1.340811e-01[&B TK02Brlens 1.130806e-01]):5.504521e-02[&B TK02Brlens 5.286023e-02],29:6.636164e-01[&B TK02Brlens 6.349670e-01]):1.631155e-01[&B TK02Brlens 1.538234e-01],(11:7.633614e-01[&B TK02Brlens 7.347947e-01],((12:1.856681e-01[&B TK02Brlens 1.766864e-01],(16:1.751717e-01[&B TK02Brlens 1.666451e-01],(15:1.736148e-01[&B TK02Brlens 1.699859e-01],(13:1.353361e-01[&B TK02Brlens 1.190160e-01],14:1.353361e-01[&B TK02Brlens 1.305407e-01]):3.827866e-02[&B TK02Brlens 3.476635e-02]):1.556913e-03[&B TK02Brlens 1.449432e-03]):1.049646e-02[&B TK02Brlens 1.018165e-02]):2.706297e-01[&B TK02Brlens 2.529218e-01],((((24:1.579053e-01[&B TK02Brlens 1.449584e-01],25:1.579053e-01[&B TK02Brlens 1.496236e-01]):6.794649e-02[&B TK02Brlens 6.329661e-02],(28:1.084164e-01[&B TK02Brlens 1.111248e-01],(27:5.181357e-02[&B TK02Brlens 4.534352e-02],26:5.181357e-02[&B TK02Brlens 4.831893e-02]):5.660279e-02[&B TK02Brlens 5.314113e-02]):1.174354e-01[&B TK02Brlens 1.133993e-01]):4.286294e-02[&B TK02Brlens 4.275722e-02],23:2.687147e-01[&B TK02Brlens 3.013335e-01]):5.097935e-02[&B TK02Brlens 5.181079e-02],((21:1.281491e-01[&B TK02Brlens 1.499740e-01],22:1.281491e-01[&B TK02Brlens 1.454497e-01]):1.640714e-01[&B TK02Brlens 1.762628e-01],(20:1.531427e-01[&B TK02Brlens 1.478847e-01],(19:8.442255e-02[&B TK02Brlens 8.241573e-02],(17:3.457517e-02[&B TK02Brlens 3.836359e-02],18:3.457517e-02[&B TK02Brlens 3.657223e-02]):4.984738e-02[&B TK02Brlens 4.817920e-02]):6.872015e-02[&B TK02Brlens 6.286640e-02]):1.390777e-01[&B TK02Brlens 1.310692e-01]):2.747361e-02[&B TK02Brlens 2.574490e-02]):1.366038e-01[&B TK02Brlens 1.248261e-01]):3.070636e-01[&B TK02Brlens 2.701905e-01]):6.337047e-02[&B TK02Brlens 5.501820e-02]):5.255667e-02[&B TK02Brlens 4.540410e-02]):1.160293e-01[&B TK02Brlens 1.096163e-01],((4:5.139228e-01[&B TK02Brlens 5.053298e-01],(3:4.565825e-01[&B TK02Brlens 4.940141e-01],(5:3.573751e-01[&B TK02Brlens 4.017665e-01],6:3.573751e-01[&B TK02Brlens 3.654166e-01]):9.920738e-02[&B TK02Brlens 1.051690e-01]):5.734035e-02[&B TK02Brlens 5.791576e-02]):2.875759e-01[&B TK02Brlens 2.672690e-01],(2:4.830264e-01[&B TK02Brlens 4.751017e-01],1:4.830264e-01[&B TK02Brlens 5.314143e-01]):3.184723e-01[&B TK02Brlens 2.997991e-01]):1.938192e-01[&B TK02Brlens 1.781876e-01]);
   tree TK_run1_gen_3700 [&B TK02Brlens] = [&R] ((((9:3.035220e-01[&B TK02Brlens 2.905192e-01],10:3.035220e-01[&B TK02Brlens 2.798105e-01]):3.213429e-01[&B TK02Brlens 2.968977e-01],(7:1.778110e-01[&B TK02Brlens 1.581089e-01],8:1.778110e-01[&B TK02Brlens 1.830300e-01]):4.470540e-01[&B TK02Brlens 4.302476e-01]):2.347563e-01[&B TK02Brlens 2.110391e-01],(((((((53:2.305862e-01[&B TK02Brlens 2.191286e-01],(55:1.727851e-01[&B TK02Brlens 1.860481e-01],54:1.727851e-01[&B TK02Brlens 1.782292e-01]):5.780108e-02[&B TK02Brlens 6.228293e-02]):3.004679e-02[&B TK02Brlens 3.189390e-02],56:2.606330e-01[&B TK02Brlens 2.711877e-01]):2.418666e-01[&B TK02Brlens 2.343458e-01],(((48:1.730968e-01[&B TK02Brlens 1.571956e-01],49:1.730968e-01[&B TK02Brlens 1.566082e-01]):1.345193e-01[&B TK02Brlens 1.223544e-01],47:3.076161e-01[&B TK02Brlens 2.895247e-01]):3.131710e-02[&B TK02Brlens 2.926066e-02],((52:3.791069e-02[&B TK02Brlens 4.068412e-02],51:3.791069e-02[&B TK02Brlens 4.133543e-02]):4.382067e-02[&B TK02Brlens 4.122921e-02],50:8.173136e-02[&B TK02Brlens 6.814695e-02]):2.572018e-01[&B TK02Brlens 2.224523e-01]):1.635664e-01[&B TK02Brlens 1.437357e-01]):2.824342e-02[&B TK02Brlens 2.443825e-02],((35:2.535279e-01[&B TK02Brlens 2.707751e-01],36:2.535279e-01[&B TK02Brlens 2.949649e-01]):1.674043e-01[&B TK02Brlens 1.751190e-01],(46:4.120097e-01[&B TK02Brlens 4.013061e-01],(45:4.090079e-01[&B TK02Brlens 4.007344e-01],((37:2.295003e-01[&B TK02Brlens 2.357008e-01],38:2.295003e-01[&B TK02Brlens 2.386970e-01]):1.068143e-01[&B TK02Brlens 1.175103e-01],((43:2.393505e-01[&B TK02Brlens 2.355430e-01],(44:2.014020e-01[&B TK02Brlens 2.013554e-01],((39:1.242156e-01[&B TK02Brlens 1.451598e-01],41:1.242156e-01[&B TK02Brlens 1.386708e-01]):3.924856e-02[&B TK02Brlens 4.349859e-02],40:1.634641e-01[&B TK02Brlens 1.645283e-01]):3.793792e-02[&B TK02Brlens 3.920732e-02]):3.794848e-02[&B TK02Brlens 3.960567e-02]):1.534193e-02[&B TK02Brlens 1.683095e-02],42:2.546925e-01[&B TK02Brlens 2.788771e-01]):8.162220e-02[&B TK02Brlens 8.984608e-02]):7.269328e-02[&B TK02Brlens 7.518559e-02]):3.001817e-03[&B TK02Brlens 2.952333e-03]):8.922446e-03[&B TK02Brlens 8.928266e-03]):1.098108e-01[&B TK02Brlens 1.035794e-01]):5.629792e-02[&B TK02Brlens 4.957010e-02],((30:3.862413e-01[&B TK02Brlens 3.737923e-01],34:3.862413e-01[&B TK02Brlens 3.637496e-01]):8.124442e-02[&B TK02Brlens 7.220865e-02],(33:2.925263e-01[&B TK02Brlens 2.741849e-01],(31:1.887145e-01[&B TK02Brlens 1.686900e-01],32:1.887145e-01[&B TK02Brlens 1.902188e-01]):1.038118e-01[&B TK02Brlens 9.450845e-02]):1.749594e-01[&B TK02Brlens 1.499071e-01]):1.195552e-01[&B TK02Brlens 1.008299e-01]):6.677913e-02[&B TK02Brlens 6.412838e-02],29:6.538201e-01[&B TK02Brlens 6.255936e-01]):1.473269e-01[&B TK02Brlens 1.389342e-01],(11:7.520926e-01[&B TK02Brlens 7.239476e-01],(((13:1.411899e-01[&B TK02Brlens 1.213462e-01],14:1.411899e-01[&B TK02Brlens 1.361871e-01]):3.075371e-02[&B TK02Brlens 2.798439e-02],(16:1.710518e-01[&B TK02Brlens 1.600169e-01],(12:1.260733e-01[&B TK02Brlens 1.169349e-01],15:1.260733e-01[&B TK02Brlens 1.253207e-01]):4.497852e-02[&B TK02Brlens 4.246826e-02]):8.917178e-04[&B TK02Brlens 8.301586e-04]):2.776184e-01[&B TK02Brlens 2.490885e-01],((((24:1.555743e-01[&B TK02Brlens 1.435807e-01],25:1.555743e-01[&B TK02Brlens 1.485715e-01]):6.694346e-02[&B TK02Brlens 6.269016e-02],(28:1.068159e-01[&B TK02Brlens 1.094843e-01],(27:5.104869e-02[&B TK02Brlens 4.542411e-02],26:5.104869e-02[&B TK02Brlens 4.760564e-02]):5.576721e-02[&B TK02Brlens 5.235666e-02]):1.157018e-01[&B TK02Brlens 1.117253e-01]):4.003378e-02[&B TK02Brlens 3.993503e-02],23:2.625515e-01[&B TK02Brlens 2.944222e-01]):5.242320e-02[&B TK02Brlens 5.327819e-02],((21:1.148410e-01[&B TK02Brlens 1.343994e-01],22:1.148410e-01[&B TK02Brlens 1.303450e-01]):1.730657e-01[&B TK02Brlens 1.859254e-01],(20:1.508820e-01[&B TK02Brlens 1.457016e-01],(19:8.317630e-02[&B TK02Brlens 8.373469e-02],(17:3.424399e-02[&B TK02Brlens 3.799612e-02],18:3.424399e-02[&B TK02Brlens 3.622193e-02]):4.893231e-02[&B TK02Brlens 4.729475e-02]):6.770570e-02[&B TK02Brlens 6.193836e-02]):1.370246e-01[&B TK02Brlens 1.291343e-01]):2.706805e-02[&B TK02Brlens 2.536485e-02]):1.345873e-01[&B TK02Brlens 1.229834e-01]):3.025307e-01[&B TK02Brlens 2.662019e-01]):4.905430e-02[&B TK02Brlens 4.258890e-02]):5.847429e-02[&B TK02Brlens 5.051638e-02]):1.210037e-01[&B TK02Brlens 1.143157e-01],(((5:3.520995e-01[&B TK02Brlens 3.919946e-01],6:3.520995e-01[&B TK02Brlens 3.600223e-01]):1.640332e-01[&B TK02Brlens 1.755368e-01],(3:4.298548e-01[&B TK02Brlens 4.797584e-01],4:4.298548e-01[&B TK02Brlens 4.330159e-01]):8.627788e-02[&B TK02Brlens 9.008676e-02]):2.710413e-01[&B TK02Brlens 2.508915e-01],(2:4.758959e-01[&B TK02Brlens 4.669091e-01],1:4.758959e-01[&B TK02Brlens 5.235695e-01]):3.112781e-01[&B TK02Brlens 2.918663e-01]):1.934509e-01[&B TK02Brlens 1.771278e-01]);
   tree TK_run1_gen_3800 [&B TK02Brlens] = [&R] ((((9:3.038218e-01[&B TK02Brlens 2.932568e-01],10:3.038218e-01[&B TK02Brlens 2.800869e-01]):3.216603e-01[&B TK02Brlens 2.971910e-01],(7:1.779866e-01[&B TK02Brlens 1.582650e-01],8:1.779866e-01[&B TK02Brlens 1.832108e-01]):4.474956e-01[&B TK02Brlens 4.306726e-01]):2.349881e-01[&B TK02Brlens 2.112476e-01],(((((((53:2.308140e-01[&B TK02Brlens 2.193450e-01],(55:1.729558e-01[&B TK02Brlens 1.950325e-01],54:1.729558e-01[&B TK02Brlens 1.784053e-01]):5.785817e-02[&B TK02Brlens 6.234445e-02]):2.198241e-02[&B TK02Brlens 2.333377e-02],56:2.527964e-01[&B TK02Brlens 2.630338e-01]):2.394813e-01[&B TK02Brlens 2.320347e-01],(((48:1.732678e-01[&B TK02Brlens 1.573509e-01],49:1.732678e-01[&B TK02Brlens 1.567628e-01]):1.346521e-01[&B TK02Brlens 1.224752e-01],47:3.079199e-01[&B TK02Brlens 2.898106e-01]):3.134804e-02[&B TK02Brlens 2.928957e-02],((52:4.354569e-02[&B TK02Brlens 4.598305e-02],51:4.354569e-02[&B TK02Brlens 4.747947e-02]):3.826640e-02[&B TK02Brlens 3.600341e-02],50:8.181209e-02[&B TK02Brlens 6.821427e-02]):2.574558e-01[&B TK02Brlens 2.226720e-01]):1.530098e-01[&B TK02Brlens 1.344589e-01]):2.946011e-02[&B TK02Brlens 2.549102e-02],((45:4.094119e-01[&B TK02Brlens 4.011302e-01],((37:2.177754e-01[&B TK02Brlens 2.236591e-01],38:2.177754e-01[&B TK02Brlens 2.265023e-01]):1.188714e-01[&B TK02Brlens 1.307748e-01],((43:2.395869e-01[&B TK02Brlens 2.357757e-01],(44:2.016010e-01[&B TK02Brlens 2.015543e-01],((39:1.243383e-01[&B TK02Brlens 1.453032e-01],41:1.243383e-01[&B TK02Brlens 1.388078e-01]):3.928733e-02[&B TK02Brlens 4.354155e-02],40:1.636256e-01[&B TK02Brlens 1.646908e-01]):3.797539e-02[&B TK02Brlens 3.924604e-02]):3.798596e-02[&B TK02Brlens 3.964479e-02]):1.535708e-02[&B TK02Brlens 1.684758e-02],42:2.549440e-01[&B TK02Brlens 2.791525e-01]):8.170282e-02[&B TK02Brlens 8.993483e-02]):7.276508e-02[&B TK02Brlens 7.525985e-02]):1.193604e-02[&B TK02Brlens 1.171258e-02],(46:4.177398e-01[&B TK02Brlens 4.068872e-01],(35:2.537783e-01[&B TK02Brlens 2.675243e-01],36:2.537783e-01[&B TK02Brlens 2.917380e-01]):1.639614e-01[&B TK02Brlens 1.696112e-01]):3.608217e-03[&B TK02Brlens 3.610570e-03]):1.003899e-01[&B TK02Brlens 9.469304e-02]):4.411993e-02[&B TK02Brlens 3.884743e-02],(((33:2.835368e-01[&B TK02Brlens 2.657590e-01],(31:1.889009e-01[&B TK02Brlens 1.688566e-01],32:1.889009e-01[&B TK02Brlens 1.904067e-01]):9.463583e-02[&B TK02Brlens 8.615480e-02]):1.030860e-01[&B TK02Brlens 9.605000e-02],34:3.866228e-01[&B TK02Brlens 3.641089e-01]):6.037836e-02[&B TK02Brlens 5.366325e-02],30:4.470011e-01[&B TK02Brlens 3.990977e-01]):1.188566e-01[&B TK02Brlens 1.002407e-01]):6.778175e-02[&B TK02Brlens 6.509120e-02],29:6.336395e-01[&B TK02Brlens 6.062843e-01]):1.779939e-01[&B TK02Brlens 1.678542e-01],(11:7.528355e-01[&B TK02Brlens 7.141126e-01],(((13:1.413293e-01[&B TK02Brlens 1.247897e-01],14:1.413293e-01[&B TK02Brlens 1.396452e-01]):3.078409e-02[&B TK02Brlens 2.873598e-02],(12:1.129162e-01[&B TK02Brlens 1.047315e-01],(16:9.574110e-02[&B TK02Brlens 8.956464e-02],15:9.574110e-02[&B TK02Brlens 9.373993e-02]):1.717511e-02[&B TK02Brlens 1.621657e-02]):5.919719e-02[&B TK02Brlens 5.599450e-02]):2.986118e-01[&B TK02Brlens 2.679245e-01],((((24:1.557279e-01[&B TK02Brlens 1.437225e-01],25:1.557279e-01[&B TK02Brlens 1.487182e-01]):6.700958e-02[&B TK02Brlens 6.275208e-02],(28:1.069214e-01[&B TK02Brlens 1.078905e-01],(27:5.186742e-02[&B TK02Brlens 4.615263e-02],26:5.186742e-02[&B TK02Brlens 4.836916e-02]):5.505399e-02[&B TK02Brlens 5.168705e-02]):1.158161e-01[&B TK02Brlens 1.118357e-01]):4.007332e-02[&B TK02Brlens 3.997448e-02],23:2.628108e-01[&B TK02Brlens 2.947130e-01]):4.990643e-02[&B TK02Brlens 5.072037e-02],((21:1.149544e-01[&B TK02Brlens 1.345322e-01],22:1.149544e-01[&B TK02Brlens 1.324462e-01]):1.732366e-01[&B TK02Brlens 1.861091e-01],(20:1.510310e-01[&B TK02Brlens 1.458455e-01],(19:8.325846e-02[&B TK02Brlens 8.381740e-02],(17:3.427782e-02[&B TK02Brlens 3.722162e-02],18:3.427782e-02[&B TK02Brlens 3.625770e-02]):4.898064e-02[&B TK02Brlens 4.734146e-02]):6.777258e-02[&B TK02Brlens 6.199954e-02]):1.371600e-01[&B TK02Brlens 1.292619e-01]):2.452623e-02[&B TK02Brlens 2.298297e-02]):1.580080e-01[&B TK02Brlens 1.443849e-01]):2.821103e-01[&B TK02Brlens 2.442802e-01]):5.879792e-02[&B TK02Brlens 5.022433e-02]):4.883688e-02[&B TK02Brlens 4.219055e-02]):1.211232e-01[&B TK02Brlens 1.144286e-01],(((5:3.746555e-01[&B TK02Brlens 4.171064e-01],6:3.746555e-01[&B TK02Brlens 3.830859e-01]):1.479539e-01[&B TK02Brlens 1.581426e-01],(3:4.302794e-01[&B TK02Brlens 4.802323e-01],4:4.302794e-01[&B TK02Brlens 4.334436e-01]):9.232995e-02[&B TK02Brlens 9.628915e-02]):2.653422e-01[&B TK02Brlens 2.452803e-01],(2:4.763660e-01[&B TK02Brlens 4.673703e-01],1:4.763660e-01[&B TK02Brlens 5.240866e-01]):3.115856e-01[&B TK02Brlens 2.921546e-01]):1.936419e-01[&B TK02Brlens 1.773028e-01]);
   tree TK_run1_gen_3900 [&B TK02Brlens] = [&R] ((((9:2.986779e-01[&B TK02Brlens 2.882918e-01],10:2.986779e-01[&B TK02Brlens 2.753448e-01]):3.162144e-01[&B TK02Brlens 2.921594e-01],(7:1.652530e-01[&B TK02Brlens 1.469423e-01],8:1.652530e-01[&B TK02Brlens 1.701034e-01]):4.496394e-01[&B TK02Brlens 4.327358e-01]):2.124486e-01[&B TK02Brlens 1.909852e-01],(((((((53:2.248082e-01[&B TK02Brlens 2.136377e-01],(55:1.700275e-01[&B TK02Brlens 1.917305e-01],54:1.700275e-01[&B TK02Brlens 1.753847e-01]):5.478064e-02[&B TK02Brlens 5.902829e-02]):2.370819e-02[&B TK02Brlens 2.516564e-02],56:2.485164e-01[&B TK02Brlens 2.585804e-01]):2.354268e-01[&B TK02Brlens 2.281062e-01],(((48:1.703342e-01[&B TK02Brlens 1.495431e-01],49:1.703342e-01[&B TK02Brlens 1.541087e-01]):1.323724e-01[&B TK02Brlens 1.204016e-01],47:3.027066e-01[&B TK02Brlens 2.849040e-01]):3.936426e-02[&B TK02Brlens 3.677940e-02],((52:4.280843e-02[&B TK02Brlens 4.564725e-02],51:4.280843e-02[&B TK02Brlens 4.711833e-02]):3.761853e-02[&B TK02Brlens 3.578290e-02],50:8.042696e-02[&B TK02Brlens 6.705936e-02]):2.616439e-01[&B TK02Brlens 2.262942e-01]):1.418723e-01[&B TK02Brlens 1.246717e-01]):2.896133e-02[&B TK02Brlens 2.505944e-02],((45:4.024803e-01[&B TK02Brlens 3.943388e-01],((37:2.140884e-01[&B TK02Brlens 2.198724e-01],38:2.140884e-01[&B TK02Brlens 2.226674e-01]):1.168588e-01[&B TK02Brlens 1.285607e-01],((43:2.355306e-01[&B TK02Brlens 2.317839e-01],(44:1.977452e-01[&B TK02Brlens 1.976994e-01],((39:1.226749e-01[&B TK02Brlens 1.433594e-01],41:1.226749e-01[&B TK02Brlens 1.369508e-01]):3.818042e-02[&B TK02Brlens 4.231479e-02],40:1.608553e-01[&B TK02Brlens 1.619025e-01]):3.688987e-02[&B TK02Brlens 3.812421e-02]):3.778540e-02[&B TK02Brlens 3.943547e-02]):1.509708e-02[&B TK02Brlens 1.656234e-02],42:2.506277e-01[&B TK02Brlens 2.744263e-01]):8.031954e-02[&B TK02Brlens 8.841217e-02]):7.153312e-02[&B TK02Brlens 7.398565e-02]):1.173396e-02[&B TK02Brlens 1.151428e-02],(46:4.106671e-01[&B TK02Brlens 3.999984e-01],(35:2.494817e-01[&B TK02Brlens 2.629950e-01],36:2.494817e-01[&B TK02Brlens 2.867987e-01]):1.611854e-01[&B TK02Brlens 1.667395e-01]):3.547127e-03[&B TK02Brlens 3.549441e-03]):9.869018e-02[&B TK02Brlens 9.308982e-02]):5.082922e-02[&B TK02Brlens 4.475494e-02],(((33:2.546209e-01[&B TK02Brlens 2.386561e-01],(31:1.857027e-01[&B TK02Brlens 1.659977e-01],32:1.857027e-01[&B TK02Brlens 1.871830e-01]):6.891815e-02[&B TK02Brlens 6.274187e-02]):1.215619e-01[&B TK02Brlens 1.132648e-01],34:3.761828e-01[&B TK02Brlens 3.612701e-01]):8.168564e-02[&B TK02Brlens 7.260080e-02],30:4.578684e-01[&B TK02Brlens 4.088004e-01]):1.058653e-01[&B TK02Brlens 8.928410e-02]):5.917788e-02[&B TK02Brlens 5.682886e-02],29:6.229116e-01[&B TK02Brlens 5.960195e-01]):1.749804e-01[&B TK02Brlens 1.650123e-01],(11:7.080763e-01[&B TK02Brlens 6.716556e-01],(((13:1.389365e-01[&B TK02Brlens 1.226769e-01],14:1.389365e-01[&B TK02Brlens 1.372810e-01]):3.026289e-02[&B TK02Brlens 2.824946e-02],(15:1.110045e-01[&B TK02Brlens 1.103418e-01],(16:9.412014e-02[&B TK02Brlens 8.804825e-02],12:9.412014e-02[&B TK02Brlens 8.261533e-02]):1.688432e-02[&B TK02Brlens 1.594201e-02]):5.819494e-02[&B TK02Brlens 5.504648e-02]):2.935561e-01[&B TK02Brlens 2.710858e-01],((((24:1.530913e-01[&B TK02Brlens 1.412892e-01],25:1.530913e-01[&B TK02Brlens 1.462003e-01]):6.587507e-02[&B TK02Brlens 6.346425e-02],(28:1.051112e-01[&B TK02Brlens 1.060638e-01],(27:5.098927e-02[&B TK02Brlens 4.537124e-02],26:5.098927e-02[&B TK02Brlens 4.755023e-02]):5.412189e-02[&B TK02Brlens 5.081196e-02]):1.138553e-01[&B TK02Brlens 1.130094e-01]):3.939485e-02[&B TK02Brlens 4.035894e-02],23:2.583613e-01[&B TK02Brlens 2.897233e-01]):6.929379e-02[&B TK02Brlens 7.042393e-02],((21:1.130082e-01[&B TK02Brlens 1.322545e-01],22:1.130082e-01[&B TK02Brlens 1.310757e-01]):1.703036e-01[&B TK02Brlens 1.829581e-01],(20:1.242948e-01[&B TK02Brlens 1.200273e-01],(19:8.184884e-02[&B TK02Brlens 8.407924e-02],(17:3.369747e-02[&B TK02Brlens 3.659143e-02],18:3.369747e-02[&B TK02Brlens 3.564384e-02]):4.815136e-02[&B TK02Brlens 4.752882e-02]):4.244598e-02[&B TK02Brlens 3.970204e-02]):1.590169e-01[&B TK02Brlens 1.498603e-01]):4.434330e-02[&B TK02Brlens 4.155310e-02]):1.351005e-01[&B TK02Brlens 1.269949e-01]):2.453207e-01[&B TK02Brlens 2.188567e-01]):8.981565e-02[&B TK02Brlens 7.671922e-02]):2.944902e-02[&B TK02Brlens 2.544123e-02]):1.376335e-01[&B TK02Brlens 1.300264e-01],(((5:3.683123e-01[&B TK02Brlens 4.100445e-01],6:3.683123e-01[&B TK02Brlens 3.766000e-01]):1.454489e-01[&B TK02Brlens 1.598448e-01],(3:4.440039e-01[&B TK02Brlens 4.955500e-01],4:4.440039e-01[&B TK02Brlens 4.257747e-01]):6.975738e-02[&B TK02Brlens 7.484913e-02]):2.608498e-01[&B TK02Brlens 2.489821e-01],(2:4.683008e-01[&B TK02Brlens 4.594574e-01],1:4.683008e-01[&B TK02Brlens 5.152135e-01]):3.063102e-01[&B TK02Brlens 2.872082e-01]):1.903635e-01[&B TK02Brlens 1.743009e-01]);
   tree TK_run1_gen_4000 [&B TK02Brlens] = [&R] ((((9:2.946193e-01[&B TK02Brlens 2.843743e-01],10:2.946193e-01[&B TK02Brlens 2.716033e-01]):3.119175e-01[&B TK02Brlens 2.881894e-01],(7:1.672369e-01[&B TK02Brlens 1.487064e-01],8:1.672369e-01[&B TK02Brlens 1.721455e-01]):4.393000e-01[&B TK02Brlens 4.227851e-01]):2.095617e-01[&B TK02Brlens 1.883900e-01],(((((((53:2.217534e-01[&B TK02Brlens 2.107346e-01],(55:1.800660e-01[&B TK02Brlens 2.030503e-01],54:1.800660e-01[&B TK02Brlens 1.857395e-01]):4.168738e-02[&B TK02Brlens 4.491979e-02]):2.056082e-02[&B TK02Brlens 2.182479e-02],56:2.423142e-01[&B TK02Brlens 2.521271e-01]):2.350529e-01[&B TK02Brlens 2.277439e-01],(((48:1.680196e-01[&B TK02Brlens 1.475110e-01],49:1.680196e-01[&B TK02Brlens 1.520146e-01]):1.305736e-01[&B TK02Brlens 1.233605e-01],47:2.985933e-01[&B TK02Brlens 2.915402e-01]):4.526734e-02[&B TK02Brlens 4.388784e-02],((52:4.222673e-02[&B TK02Brlens 4.502697e-02],51:4.222673e-02[&B TK02Brlens 4.647806e-02]):3.710735e-02[&B TK02Brlens 3.529666e-02],50:7.933408e-02[&B TK02Brlens 6.614812e-02]):2.645265e-01[&B TK02Brlens 2.287874e-01]):1.335064e-01[&B TK02Brlens 1.173201e-01]):2.856779e-02[&B TK02Brlens 2.471892e-02],((45:3.970112e-01[&B TK02Brlens 3.889804e-01],((37:2.195188e-01[&B TK02Brlens 2.211086e-01],38:2.195188e-01[&B TK02Brlens 2.239745e-01]):1.069313e-01[&B TK02Brlens 1.155245e-01],((43:2.323301e-01[&B TK02Brlens 2.286343e-01],(44:1.950581e-01[&B TK02Brlens 1.984124e-01],((39:1.210079e-01[&B TK02Brlens 1.414113e-01],41:1.210079e-01[&B TK02Brlens 1.337658e-01]):3.766161e-02[&B TK02Brlens 4.173979e-02],40:1.586695e-01[&B TK02Brlens 1.597025e-01]):3.638860e-02[&B TK02Brlens 3.760616e-02]):3.727195e-02[&B TK02Brlens 3.889960e-02]):1.489193e-02[&B TK02Brlens 1.633728e-02],42:2.472220e-01[&B TK02Brlens 2.706972e-01]):7.922811e-02[&B TK02Brlens 8.721078e-02]):7.056109e-02[&B TK02Brlens 7.298030e-02]):1.157451e-02[&B TK02Brlens 1.135782e-02],(46:4.050868e-01[&B TK02Brlens 3.945630e-01],(35:2.655445e-01[&B TK02Brlens 2.799278e-01],36:2.655445e-01[&B TK02Brlens 3.052641e-01]):1.395423e-01[&B TK02Brlens 1.443506e-01]):3.498927e-03[&B TK02Brlens 3.501209e-03]):9.734913e-02[&B TK02Brlens 9.182487e-02]):1.992702e-02[&B TK02Brlens 1.754567e-02],((((33:2.267527e-01[&B TK02Brlens 2.149407e-01],32:2.267527e-01[&B TK02Brlens 2.285601e-01]):2.440825e-02[&B TK02Brlens 2.222084e-02],31:2.511609e-01[&B TK02Brlens 2.218458e-01]):1.010991e-01[&B TK02Brlens 9.419867e-02],34:3.522600e-01[&B TK02Brlens 3.382957e-01]):9.938664e-02[&B TK02Brlens 8.833314e-02],30:4.516466e-01[&B TK02Brlens 4.032454e-01]):7.421523e-02[&B TK02Brlens 6.259124e-02]):8.858524e-02[&B TK02Brlens 8.506892e-02],29:6.144471e-01[&B TK02Brlens 5.879204e-01]):1.726027e-01[&B TK02Brlens 1.627701e-01],(11:7.260466e-01[&B TK02Brlens 6.876286e-01],(((13:1.370486e-01[&B TK02Brlens 1.210099e-01],14:1.370486e-01[&B TK02Brlens 1.354155e-01]):2.985166e-02[&B TK02Brlens 2.697247e-02],(15:1.094961e-01[&B TK02Brlens 1.088424e-01],(16:9.284119e-02[&B TK02Brlens 8.685181e-02],12:9.284119e-02[&B TK02Brlens 8.149271e-02]):1.665489e-02[&B TK02Brlens 1.572538e-02]):5.740416e-02[&B TK02Brlens 5.258102e-02]):2.714912e-01[&B TK02Brlens 2.425871e-01],((((24:1.510111e-01[&B TK02Brlens 1.393693e-01],25:1.510111e-01[&B TK02Brlens 1.442137e-01]):6.497992e-02[&B TK02Brlens 6.260186e-02],(28:1.036829e-01[&B TK02Brlens 1.046226e-01],(27:5.029640e-02[&B TK02Brlens 4.475471e-02],26:5.029640e-02[&B TK02Brlens 4.690410e-02]):5.338645e-02[&B TK02Brlens 5.012150e-02]):1.123081e-01[&B TK02Brlens 1.114737e-01]):3.885953e-02[&B TK02Brlens 3.981052e-02],23:2.548505e-01[&B TK02Brlens 2.985082e-01]):6.835219e-02[&B TK02Brlens 6.946697e-02],((21:1.265172e-01[&B TK02Brlens 1.409240e-01],22:1.265172e-01[&B TK02Brlens 1.425906e-01]):1.529448e-01[&B TK02Brlens 1.556778e-01],(20:1.226058e-01[&B TK02Brlens 1.183963e-01],(19:8.073663e-02[&B TK02Brlens 8.293673e-02],(17:3.323957e-02[&B TK02Brlens 3.609421e-02],18:3.323957e-02[&B TK02Brlens 3.515949e-02]):4.749706e-02[&B TK02Brlens 4.688298e-02]):4.186921e-02[&B TK02Brlens 3.916255e-02]):1.568561e-01[&B TK02Brlens 1.478239e-01]):4.374074e-02[&B TK02Brlens 4.098845e-02]):1.151887e-01[&B TK02Brlens 1.082778e-01]):2.876552e-01[&B TK02Brlens 2.566243e-01]):6.100319e-02[&B TK02Brlens 5.210803e-02]):2.904885e-02[&B TK02Brlens 2.509552e-02]):1.357633e-01[&B TK02Brlens 1.282595e-01],(((5:3.633075e-01[&B TK02Brlens 4.044726e-01],6:3.633075e-01[&B TK02Brlens 3.714826e-01]):1.434725e-01[&B TK02Brlens 1.576727e-01],(3:4.379705e-01[&B TK02Brlens 4.888162e-01],4:4.379705e-01[&B TK02Brlens 4.195222e-01]):6.880948e-02[&B TK02Brlens 7.383204e-02]):2.800344e-01[&B TK02Brlens 2.672939e-01],(2:4.619373e-01[&B TK02Brlens 4.695981e-01],1:4.619373e-01[&B TK02Brlens 5.082125e-01]):3.248771e-01[&B TK02Brlens 3.046172e-01]):1.650475e-01[&B TK02Brlens 1.511211e-01]);
   tree TK_run1_gen_4100 [&B TK02Brlens] = [&R] ((((9:2.940486e-01[&B TK02Brlens 2.838234e-01],10:2.940486e-01[&B TK02Brlens 2.821406e-01]):3.113132e-01[&B TK02Brlens 2.876310e-01],(7:1.467885e-01[&B TK02Brlens 1.305238e-01],8:1.467885e-01[&B TK02Brlens 1.510970e-01]):4.585733e-01[&B TK02Brlens 4.413338e-01]):2.091558e-01[&B TK02Brlens 1.880250e-01],(((((((53:2.213238e-01[&B TK02Brlens 2.103264e-01],(55:1.797171e-01[&B TK02Brlens 2.026569e-01],54:1.797171e-01[&B TK02Brlens 1.853796e-01]):4.160662e-02[&B TK02Brlens 4.483277e-02]):8.314075e-03[&B TK02Brlens 8.825180e-03],56:2.296378e-01[&B TK02Brlens 2.389374e-01]):2.468044e-01[&B TK02Brlens 2.435658e-01],(((48:1.676941e-01[&B TK02Brlens 1.472252e-01],49:1.676941e-01[&B TK02Brlens 1.517201e-01]):1.303207e-01[&B TK02Brlens 1.226426e-01],47:2.980148e-01[&B TK02Brlens 2.898802e-01]):4.517964e-02[&B TK02Brlens 4.363678e-02],((52:4.214492e-02[&B TK02Brlens 4.493974e-02],51:4.214492e-02[&B TK02Brlens 4.638802e-02]):3.703546e-02[&B TK02Brlens 3.522828e-02],50:7.918038e-02[&B TK02Brlens 6.601997e-02]):2.640141e-01[&B TK02Brlens 2.283442e-01]):1.332478e-01[&B TK02Brlens 1.194877e-01]):2.851244e-02[&B TK02Brlens 2.518348e-02],((45:3.963014e-01[&B TK02Brlens 3.882849e-01],((37:2.190935e-01[&B TK02Brlens 2.206802e-01],38:2.190935e-01[&B TK02Brlens 2.235406e-01]):1.067242e-01[&B TK02Brlens 1.153007e-01],((43:2.318800e-01[&B TK02Brlens 2.281913e-01],(44:2.085801e-01[&B TK02Brlens 2.121668e-01],((39:1.207735e-01[&B TK02Brlens 1.411374e-01],41:1.207735e-01[&B TK02Brlens 1.461416e-01]):3.758864e-02[&B TK02Brlens 4.165893e-02],40:1.583621e-01[&B TK02Brlens 1.593931e-01]):5.021794e-02[&B TK02Brlens 5.189822e-02]):2.329991e-02[&B TK02Brlens 2.431740e-02]):1.486308e-02[&B TK02Brlens 1.630563e-02],42:2.467430e-01[&B TK02Brlens 2.701728e-01]):7.907462e-02[&B TK02Brlens 8.704183e-02]):7.048372e-02[&B TK02Brlens 7.290027e-02]):1.420169e-02[&B TK02Brlens 1.393581e-02],(46:4.043020e-01[&B TK02Brlens 3.982585e-01],(35:2.606852e-01[&B TK02Brlens 2.748053e-01],36:2.606852e-01[&B TK02Brlens 2.996780e-01]):1.436168e-01[&B TK02Brlens 1.485655e-01]):6.201081e-03[&B TK02Brlens 6.205126e-03]):9.445160e-02[&B TK02Brlens 8.909176e-02]):1.988842e-02[&B TK02Brlens 1.751168e-02],(((33:2.436892e-01[&B TK02Brlens 2.284099e-01],(31:1.088080e-01[&B TK02Brlens 1.000612e-01],32:1.088080e-01[&B TK02Brlens 1.124742e-01]):1.348812e-01[&B TK02Brlens 1.262631e-01]):1.078883e-01[&B TK02Brlens 1.005246e-01],34:3.515776e-01[&B TK02Brlens 3.376403e-01]):9.919410e-02[&B TK02Brlens 8.816201e-02],30:4.507717e-01[&B TK02Brlens 4.024641e-01]):7.407145e-02[&B TK02Brlens 6.246998e-02]):9.104117e-02[&B TK02Brlens 8.742736e-02],29:6.158843e-01[&B TK02Brlens 5.892955e-01]):1.538018e-01[&B TK02Brlens 1.450402e-01],(11:7.246400e-01[&B TK02Brlens 6.862964e-01],(((13:1.367831e-01[&B TK02Brlens 1.207755e-01],14:1.367831e-01[&B TK02Brlens 1.302794e-01]):2.979383e-02[&B TK02Brlens 2.692021e-02],(16:1.443829e-01[&B TK02Brlens 1.350685e-01],(15:1.092839e-01[&B TK02Brlens 1.085514e-01],12:1.092839e-01[&B TK02Brlens 9.755744e-02]):3.509897e-02[&B TK02Brlens 3.314010e-02]):2.219397e-02[&B TK02Brlens 1.999781e-02]):2.897752e-01[&B TK02Brlens 2.589245e-01],((((24:1.507185e-01[&B TK02Brlens 1.390993e-01],25:1.507185e-01[&B TK02Brlens 1.439343e-01]):5.369185e-02[&B TK02Brlens 5.172690e-02],(28:1.034820e-01[&B TK02Brlens 1.044199e-01],(27:5.019896e-02[&B TK02Brlens 4.466800e-02],26:5.019896e-02[&B TK02Brlens 4.681323e-02]):5.328302e-02[&B TK02Brlens 5.002440e-02]):1.009284e-01[&B TK02Brlens 1.001785e-01]):4.804940e-02[&B TK02Brlens 4.922528e-02],23:2.524598e-01[&B TK02Brlens 2.957078e-01]):7.009460e-02[&B TK02Brlens 7.123780e-02],((21:1.262721e-01[&B TK02Brlens 1.406510e-01],22:1.262721e-01[&B TK02Brlens 1.423144e-01]):1.736272e-01[&B TK02Brlens 1.767298e-01],(20:1.223683e-01[&B TK02Brlens 1.181669e-01],(19:8.190212e-02[&B TK02Brlens 8.784041e-02],(17:3.589611e-02[&B TK02Brlens 3.897890e-02],18:3.589611e-02[&B TK02Brlens 3.938750e-02]):4.600601e-02[&B TK02Brlens 4.749318e-02]):4.046619e-02[&B TK02Brlens 3.968150e-02]):1.775311e-01[&B TK02Brlens 1.673083e-01]):2.265499e-02[&B TK02Brlens 2.122948e-02]):1.337977e-01[&B TK02Brlens 1.257703e-01]):2.682879e-01[&B TK02Brlens 2.393463e-01]):4.504606e-02[&B TK02Brlens 3.847769e-02]):4.483152e-02[&B TK02Brlens 3.873029e-02]):1.355003e-01[&B TK02Brlens 1.280111e-01],(((5:3.625077e-01[&B TK02Brlens 4.035821e-01],6:3.625077e-01[&B TK02Brlens 3.706648e-01]):1.446734e-01[&B TK02Brlens 1.589924e-01],(3:4.371220e-01[&B TK02Brlens 4.878692e-01],4:4.371220e-01[&B TK02Brlens 4.187094e-01]):7.005902e-02[&B TK02Brlens 7.517279e-02]):2.841382e-01[&B TK02Brlens 2.712109e-01],(2:4.610424e-01[&B TK02Brlens 4.686883e-01],1:4.610424e-01[&B TK02Brlens 4.980385e-01]):3.302769e-01[&B TK02Brlens 3.096802e-01]):1.586986e-01[&B TK02Brlens 1.453079e-01]);
   tree TK_run1_gen_4200 [&B TK02Brlens] = [&R] ((((9:2.832682e-01[&B TK02Brlens 2.690716e-01],10:2.832682e-01[&B TK02Brlens 2.590806e-01]):2.998999e-01[&B TK02Brlens 2.770859e-01],(7:1.414070e-01[&B TK02Brlens 1.257386e-01],8:1.414070e-01[&B TK02Brlens 1.455575e-01]):4.417611e-01[&B TK02Brlens 4.251536e-01]):2.014877e-01[&B TK02Brlens 1.811316e-01],((((((56:2.212189e-01[&B TK02Brlens 2.231021e-01],((55:1.731284e-01[&B TK02Brlens 1.885946e-01],54:1.731284e-01[&B TK02Brlens 1.719508e-01]):2.574346e-02[&B TK02Brlens 2.675336e-02],53:1.988718e-01[&B TK02Brlens 1.865863e-01]):2.234705e-02[&B TK02Brlens 2.372083e-02]):2.377561e-01[&B TK02Brlens 2.346362e-01],(((48:1.615461e-01[&B TK02Brlens 1.418277e-01],49:1.615461e-01[&B TK02Brlens 1.461578e-01]):1.255429e-01[&B TK02Brlens 1.181463e-01],47:2.870890e-01[&B TK02Brlens 2.792526e-01]):4.352327e-02[&B TK02Brlens 4.203697e-02],((52:4.059981e-02[&B TK02Brlens 4.329216e-02],51:4.059981e-02[&B TK02Brlens 4.468735e-02]):3.567767e-02[&B TK02Brlens 3.393674e-02],50:7.627748e-02[&B TK02Brlens 6.359955e-02]):2.543348e-01[&B TK02Brlens 2.199726e-01]):1.283627e-01[&B TK02Brlens 1.151070e-01]):2.746712e-02[&B TK02Brlens 2.426020e-02],((45:3.817722e-01[&B TK02Brlens 3.740496e-01],((37:2.110611e-01[&B TK02Brlens 2.143242e-01],38:2.110611e-01[&B TK02Brlens 2.170797e-01]):1.028115e-01[&B TK02Brlens 1.119185e-01],((43:2.233788e-01[&B TK02Brlens 2.198254e-01],(44:1.945671e-01[&B TK02Brlens 1.979129e-01],((39:1.163457e-01[&B TK02Brlens 1.359630e-01],41:1.163457e-01[&B TK02Brlens 1.407837e-01]):3.621057e-02[&B TK02Brlens 4.013163e-02],40:1.525563e-01[&B TK02Brlens 1.599959e-01]):4.201083e-02[&B TK02Brlens 4.341651e-02]):2.881171e-02[&B TK02Brlens 3.006990e-02]):1.431817e-02[&B TK02Brlens 1.570783e-02],42:2.376970e-01[&B TK02Brlens 2.602677e-01]):7.617559e-02[&B TK02Brlens 8.385070e-02]):6.789965e-02[&B TK02Brlens 7.022761e-02]):1.368103e-02[&B TK02Brlens 1.342490e-02],(46:3.894795e-01[&B TK02Brlens 3.836576e-01],(35:2.511280e-01[&B TK02Brlens 2.647304e-01],36:2.511280e-01[&B TK02Brlens 2.886913e-01]):1.383515e-01[&B TK02Brlens 1.431188e-01]):5.973738e-03[&B TK02Brlens 5.977634e-03]):9.098882e-02[&B TK02Brlens 8.582549e-02]):1.915927e-02[&B TK02Brlens 1.686967e-02],(((33:2.347551e-01[&B TK02Brlens 2.200359e-01],(31:1.048188e-01[&B TK02Brlens 9.746675e-02],32:1.048188e-01[&B TK02Brlens 1.083506e-01]):1.299362e-01[&B TK02Brlens 1.216341e-01]):1.039330e-01[&B TK02Brlens 9.683913e-02],34:3.386880e-01[&B TK02Brlens 3.252618e-01]):9.555745e-02[&B TK02Brlens 8.492982e-02],30:4.342455e-01[&B TK02Brlens 3.877090e-01]):7.135585e-02[&B TK02Brlens 6.017971e-02]):8.770342e-02[&B TK02Brlens 8.422211e-02],29:5.933048e-01[&B TK02Brlens 5.676908e-01]):1.481631e-01[&B TK02Brlens 1.397228e-01],(11:6.980733e-01[&B TK02Brlens 6.835384e-01],(((13:1.317683e-01[&B TK02Brlens 1.163476e-01],14:1.317683e-01[&B TK02Brlens 1.255031e-01]):2.870153e-02[&B TK02Brlens 2.593327e-02],(16:1.390896e-01[&B TK02Brlens 1.301166e-01],(15:1.183407e-01[&B TK02Brlens 1.227102e-01],12:1.183407e-01[&B TK02Brlens 1.056424e-01]):2.074887e-02[&B TK02Brlens 1.959087e-02]):2.138030e-02[&B TK02Brlens 1.926465e-02]):2.791514e-01[&B TK02Brlens 2.494318e-01],((((24:1.451929e-01[&B TK02Brlens 1.339996e-01],25:1.451929e-01[&B TK02Brlens 1.346136e-01]):5.172340e-02[&B TK02Brlens 4.983049e-02],(28:9.968814e-02[&B TK02Brlens 1.005917e-01],(27:4.835857e-02[&B TK02Brlens 4.303039e-02],26:4.835857e-02[&B TK02Brlens 4.509696e-02]):5.132957e-02[&B TK02Brlens 4.819040e-02]):9.722813e-02[&B TK02Brlens 9.650577e-02]):4.628782e-02[&B TK02Brlens 4.742059e-02],23:2.432041e-01[&B TK02Brlens 2.848666e-01]):6.752480e-02[&B TK02Brlens 6.862608e-02],((21:1.199966e-01[&B TK02Brlens 1.389611e-01],22:1.199966e-01[&B TK02Brlens 1.352415e-01]):1.689079e-01[&B TK02Brlens 1.719262e-01],(20:1.178820e-01[&B TK02Brlens 1.138347e-01],(19:7.889943e-02[&B TK02Brlens 8.428481e-02],(17:3.458009e-02[&B TK02Brlens 3.754985e-02],18:3.458009e-02[&B TK02Brlens 3.794348e-02]):4.431934e-02[&B TK02Brlens 4.575199e-02]):3.898262e-02[&B TK02Brlens 3.822670e-02]):1.710224e-01[&B TK02Brlens 1.611744e-01]):2.182441e-02[&B TK02Brlens 2.045116e-02]):1.288924e-01[&B TK02Brlens 1.211593e-01]):2.584520e-01[&B TK02Brlens 2.388657e-01]):4.339458e-02[&B TK02Brlens 3.845966e-02]):4.318791e-02[&B TK02Brlens 3.731036e-02]):1.305326e-01[&B TK02Brlens 1.233179e-01],(((5:3.492175e-01[&B TK02Brlens 3.887860e-01],6:3.492175e-01[&B TK02Brlens 3.570755e-01]):1.603351e-01[&B TK02Brlens 1.762043e-01],(3:4.364911e-01[&B TK02Brlens 4.871650e-01],4:4.364911e-01[&B TK02Brlens 4.181050e-01]):7.306150e-02[&B TK02Brlens 7.839444e-02]):2.527554e-01[&B TK02Brlens 2.412559e-01],(2:4.441397e-01[&B TK02Brlens 4.515053e-01],1:4.441397e-01[&B TK02Brlens 4.797795e-01]):3.181683e-01[&B TK02Brlens 2.983268e-01]):1.528804e-01[&B TK02Brlens 1.399806e-01]);
   tree TK_run1_gen_4300 [&B TK02Brlens] = [&R] ((((9:2.980386e-01[&B TK02Brlens 2.831017e-01],10:2.980386e-01[&B TK02Brlens 2.725898e-01]):3.227535e-01[&B TK02Brlens 2.982010e-01],(7:1.404677e-01[&B TK02Brlens 1.270596e-01],8:1.404677e-01[&B TK02Brlens 1.467469e-01]):4.803244e-01[&B TK02Brlens 4.696402e-01]):1.586518e-01[&B TK02Brlens 1.426234e-01],((((((56:2.197495e-01[&B TK02Brlens 2.216202e-01],((55:1.719784e-01[&B TK02Brlens 1.873420e-01],54:1.719784e-01[&B TK02Brlens 1.708086e-01]):2.557246e-02[&B TK02Brlens 2.657566e-02],53:1.975509e-01[&B TK02Brlens 1.845162e-01]):2.219861e-02[&B TK02Brlens 2.356327e-02]):2.361768e-01[&B TK02Brlens 2.330844e-01],(((48:1.604731e-01[&B TK02Brlens 1.408856e-01],49:1.604731e-01[&B TK02Brlens 1.451870e-01]):1.247090e-01[&B TK02Brlens 1.173615e-01],47:2.851821e-01[&B TK02Brlens 2.773978e-01]):4.323418e-02[&B TK02Brlens 4.175775e-02],((52:4.033013e-02[&B TK02Brlens 4.300461e-02],51:4.033013e-02[&B TK02Brlens 4.439052e-02]):3.544069e-02[&B TK02Brlens 3.371133e-02],50:7.577082e-02[&B TK02Brlens 6.317710e-02]):2.526454e-01[&B TK02Brlens 2.185115e-01]):1.275101e-01[&B TK02Brlens 1.143461e-01]):1.395060e-02[&B TK02Brlens 1.201023e-02],((45:3.792364e-01[&B TK02Brlens 3.558471e-01],((37:1.931336e-01[&B TK02Brlens 1.961196e-01],38:1.931336e-01[&B TK02Brlens 1.986410e-01]):1.388150e-01[&B TK02Brlens 1.511112e-01],((43:2.218951e-01[&B TK02Brlens 2.183652e-01],(44:1.932747e-01[&B TK02Brlens 1.965983e-01],((39:1.155729e-01[&B TK02Brlens 1.350599e-01],41:1.155729e-01[&B TK02Brlens 1.398486e-01]):3.597005e-02[&B TK02Brlens 3.863652e-02],40:1.515429e-01[&B TK02Brlens 1.537572e-01]):4.173178e-02[&B TK02Brlens 4.170278e-02]):2.862034e-02[&B TK02Brlens 2.987017e-02]):1.422307e-02[&B TK02Brlens 1.560350e-02],42:2.361181e-01[&B TK02Brlens 2.515160e-01]):9.583048e-02[&B TK02Brlens 1.054859e-01]):4.728778e-02[&B TK02Brlens 4.890906e-02]):1.189257e-02[&B TK02Brlens 1.166992e-02],(46:3.868925e-01[&B TK02Brlens 3.811093e-01],(35:2.621925e-01[&B TK02Brlens 2.763942e-01],36:2.621925e-01[&B TK02Brlens 3.014107e-01]):1.247000e-01[&B TK02Brlens 1.289969e-01]):4.236472e-03[&B TK02Brlens 4.239235e-03]):7.874796e-02[&B TK02Brlens 7.251829e-02]):3.396125e-02[&B TK02Brlens 2.914330e-02],(((33:2.331958e-01[&B TK02Brlens 2.185744e-01],(31:1.041226e-01[&B TK02Brlens 9.681935e-02],32:1.041226e-01[&B TK02Brlens 1.076310e-01]):1.290732e-01[&B TK02Brlens 1.208261e-01]):1.062468e-01[&B TK02Brlens 9.899500e-02],34:3.394425e-01[&B TK02Brlens 3.259863e-01]):9.191858e-02[&B TK02Brlens 8.169566e-02],30:4.313611e-01[&B TK02Brlens 3.851338e-01]):7.247704e-02[&B TK02Brlens 6.112530e-02]):8.552572e-02[&B TK02Brlens 8.213085e-02],29:5.893639e-01[&B TK02Brlens 5.639201e-01]):1.471790e-01[&B TK02Brlens 1.387947e-01],(11:6.683872e-01[&B TK02Brlens 6.544704e-01],(((13:1.308931e-01[&B TK02Brlens 1.155748e-01],14:1.308931e-01[&B TK02Brlens 1.246694e-01]):2.851089e-02[&B TK02Brlens 2.576101e-02],(16:1.381657e-01[&B TK02Brlens 1.292523e-01],(15:1.175546e-01[&B TK02Brlens 1.218952e-01],12:1.175546e-01[&B TK02Brlens 1.049407e-01]):2.061105e-02[&B TK02Brlens 1.946074e-02]):2.123829e-02[&B TK02Brlens 1.913669e-02]):2.772972e-01[&B TK02Brlens 2.477750e-01],((20:1.170990e-01[&B TK02Brlens 1.130786e-01],(19:7.837536e-02[&B TK02Brlens 8.372497e-02],(17:3.435040e-02[&B TK02Brlens 3.730044e-02],18:3.435040e-02[&B TK02Brlens 3.769144e-02]):4.402496e-02[&B TK02Brlens 4.544809e-02]):3.872369e-02[&B TK02Brlens 3.797279e-02]):1.915659e-01[&B TK02Brlens 1.860317e-01],((21:1.115802e-01[&B TK02Brlens 1.292146e-01],22:1.115802e-01[&B TK02Brlens 1.257559e-01]):1.754053e-01[&B TK02Brlens 1.785397e-01],(((24:1.457802e-01[&B TK02Brlens 1.345417e-01],25:1.457802e-01[&B TK02Brlens 1.351581e-01]):4.982807e-02[&B TK02Brlens 4.846355e-02],(28:9.902598e-02[&B TK02Brlens 9.992351e-02],(27:4.803736e-02[&B TK02Brlens 4.274457e-02],26:4.803736e-02[&B TK02Brlens 4.479742e-02]):5.098862e-02[&B TK02Brlens 4.787031e-02]):9.658232e-02[&B TK02Brlens 9.675448e-02]):4.598036e-02[&B TK02Brlens 4.752919e-02],23:2.415887e-01[&B TK02Brlens 2.829745e-01]):4.539683e-02[&B TK02Brlens 4.483462e-02]):2.167945e-02[&B TK02Brlens 2.031532e-02]):1.280363e-01[&B TK02Brlens 1.203545e-01]):2.316860e-01[&B TK02Brlens 2.141281e-01]):6.815567e-02[&B TK02Brlens 6.040486e-02]):4.290104e-02[&B TK02Brlens 3.706254e-02]):1.296655e-01[&B TK02Brlens 1.224988e-01],(((5:3.468979e-01[&B TK02Brlens 3.862036e-01],6:3.468979e-01[&B TK02Brlens 3.547037e-01]):1.592701e-01[&B TK02Brlens 1.750339e-01],(3:4.335918e-01[&B TK02Brlens 4.839291e-01],4:4.335918e-01[&B TK02Brlens 4.153279e-01]):7.257621e-02[&B TK02Brlens 7.787372e-02]):2.510765e-01[&B TK02Brlens 2.396535e-01],(2:4.411896e-01[&B TK02Brlens 4.485063e-01],1:4.411896e-01[&B TK02Brlens 4.765926e-01]):3.160549e-01[&B TK02Brlens 2.963452e-01]):1.518649e-01[&B TK02Brlens 1.390508e-01]);
   tree TK_run1_gen_4400 [&B TK02Brlens] = [&R] ((((9:2.976373e-01[&B TK02Brlens 2.827206e-01],10:2.976373e-01[&B TK02Brlens 2.846790e-01]):3.365367e-01[&B TK02Brlens 3.109357e-01],(7:1.402786e-01[&B TK02Brlens 1.268885e-01],8:1.402786e-01[&B TK02Brlens 1.465493e-01]):4.938954e-01[&B TK02Brlens 4.829094e-01]):1.442205e-01[&B TK02Brlens 1.296500e-01],((((((56:2.194536e-01[&B TK02Brlens 2.213218e-01],((55:1.717469e-01[&B TK02Brlens 1.870897e-01],54:1.717469e-01[&B TK02Brlens 1.705787e-01]):3.579295e-02[&B TK02Brlens 3.719709e-02],53:2.075398e-01[&B TK02Brlens 1.898118e-01]):1.191381e-02[&B TK02Brlens 1.264621e-02]):2.157669e-01[&B TK02Brlens 2.129417e-01],(((48:1.602571e-01[&B TK02Brlens 1.406959e-01],49:1.602571e-01[&B TK02Brlens 1.449915e-01]):1.245411e-01[&B TK02Brlens 1.172035e-01],47:2.847981e-01[&B TK02Brlens 2.770243e-01]):3.120734e-02[&B TK02Brlens 3.014163e-02],((52:4.027584e-02[&B TK02Brlens 4.155006e-02],51:4.027584e-02[&B TK02Brlens 4.433076e-02]):3.539297e-02[&B TK02Brlens 3.366594e-02],50:7.566881e-02[&B TK02Brlens 6.103083e-02]):2.403367e-01[&B TK02Brlens 2.078657e-01]):1.192151e-01[&B TK02Brlens 1.069074e-01]):3.402375e-02[&B TK02Brlens 2.929143e-02],((35:2.618395e-01[&B TK02Brlens 2.825125e-01],36:2.618395e-01[&B TK02Brlens 3.010049e-01]):1.287629e-01[&B TK02Brlens 1.329118e-01],(46:3.863716e-01[&B TK02Brlens 3.805962e-01],(45:3.763892e-01[&B TK02Brlens 3.531756e-01],((37:1.928736e-01[&B TK02Brlens 1.958555e-01],38:1.928736e-01[&B TK02Brlens 1.983736e-01]):1.386281e-01[&B TK02Brlens 1.509077e-01],((43:2.256970e-01[&B TK02Brlens 2.221067e-01],42:2.256970e-01[&B TK02Brlens 2.404094e-01]):1.010324e-02[&B TK02Brlens 1.108382e-02],(44:1.941957e-01[&B TK02Brlens 1.975351e-01],((39:1.154173e-01[&B TK02Brlens 1.348780e-01],41:1.154173e-01[&B TK02Brlens 1.396603e-01]):3.592163e-02[&B TK02Brlens 3.858450e-02],40:1.513389e-01[&B TK02Brlens 1.535502e-01]):4.285674e-02[&B TK02Brlens 4.282695e-02]):4.160458e-02[&B TK02Brlens 4.342253e-02]):9.570146e-02[&B TK02Brlens 1.053439e-01]):4.488754e-02[&B TK02Brlens 4.642652e-02]):9.982368e-03[&B TK02Brlens 9.817812e-03]):4.230768e-03[&B TK02Brlens 4.233528e-03]):7.864194e-02[&B TK02Brlens 7.242065e-02]):3.391552e-02[&B TK02Brlens 2.910407e-02],(((33:2.328818e-01[&B TK02Brlens 2.182801e-01],(31:1.146269e-01[&B TK02Brlens 1.065869e-01],32:1.146269e-01[&B TK02Brlens 1.184892e-01]):1.182549e-01[&B TK02Brlens 1.106991e-01]):1.061037e-01[&B TK02Brlens 9.658552e-02],34:3.389855e-01[&B TK02Brlens 3.182753e-01]):9.179483e-02[&B TK02Brlens 7.961643e-02],30:4.307804e-01[&B TK02Brlens 3.846153e-01]):7.237946e-02[&B TK02Brlens 6.104300e-02]):8.541057e-02[&B TK02Brlens 8.202027e-02],29:5.885704e-01[&B TK02Brlens 5.631609e-01]):1.469808e-01[&B TK02Brlens 1.386078e-01],(11:6.674873e-01[&B TK02Brlens 6.694196e-01],(((13:1.227306e-01[&B TK02Brlens 1.050392e-01],14:1.227306e-01[&B TK02Brlens 1.135667e-01]):3.645876e-02[&B TK02Brlens 3.195357e-02],(16:1.379797e-01[&B TK02Brlens 1.290783e-01],(15:1.173964e-01[&B TK02Brlens 1.217311e-01],12:1.173964e-01[&B TK02Brlens 1.047994e-01]):2.058330e-02[&B TK02Brlens 1.943454e-02]):2.120969e-02[&B TK02Brlens 1.911093e-02]):2.891170e-01[&B TK02Brlens 2.583364e-01],((((24:1.455840e-01[&B TK02Brlens 1.343606e-01],25:1.455840e-01[&B TK02Brlens 1.349762e-01]):4.976098e-02[&B TK02Brlens 4.839830e-02],(28:9.889266e-02[&B TK02Brlens 9.978898e-02],(27:4.797269e-02[&B TK02Brlens 4.268702e-02],26:4.797269e-02[&B TK02Brlens 4.473711e-02]):5.091997e-02[&B TK02Brlens 4.780586e-02]):9.645229e-02[&B TK02Brlens 9.662422e-02]):4.591846e-02[&B TK02Brlens 4.746520e-02],23:2.412634e-01[&B TK02Brlens 2.825935e-01]):6.698597e-02[&B TK02Brlens 6.807847e-02],((21:1.075040e-01[&B TK02Brlens 1.244943e-01],22:1.075040e-01[&B TK02Brlens 1.211619e-01]):1.790951e-01[&B TK02Brlens 1.822954e-01],(20:1.366626e-01[&B TK02Brlens 1.319704e-01],(19:7.826984e-02[&B TK02Brlens 7.985836e-02],(17:3.430416e-02[&B TK02Brlens 3.725022e-02],18:3.430416e-02[&B TK02Brlens 3.764070e-02]):4.396569e-02[&B TK02Brlens 4.538690e-02]):5.839275e-02[&B TK02Brlens 5.726045e-02]):1.499365e-01[&B TK02Brlens 1.413027e-01]):2.165026e-02[&B TK02Brlens 2.028797e-02]):1.400570e-01[&B TK02Brlens 1.316541e-01]):2.191809e-01[&B TK02Brlens 2.077689e-01]):6.806391e-02[&B TK02Brlens 6.193777e-02]):4.284329e-02[&B TK02Brlens 3.701264e-02]):1.294910e-01[&B TK02Brlens 1.223339e-01],(((5:3.464308e-01[&B TK02Brlens 3.856837e-01],6:3.464308e-01[&B TK02Brlens 3.542261e-01]):1.590557e-01[&B TK02Brlens 1.747982e-01],(3:4.330080e-01[&B TK02Brlens 4.832776e-01],4:4.330080e-01[&B TK02Brlens 4.147687e-01]):7.247850e-02[&B TK02Brlens 7.776887e-02]):2.507385e-01[&B TK02Brlens 2.393308e-01],(2:4.405956e-01[&B TK02Brlens 4.844925e-01],1:4.405956e-01[&B TK02Brlens 5.100046e-01]):3.156294e-01[&B TK02Brlens 3.203412e-01]):1.516605e-01[&B TK02Brlens 1.388636e-01]);
   tree TK_run1_gen_4500 [&B TK02Brlens] = [&R] ((((9:2.943359e-01[&B TK02Brlens 2.688962e-01],10:2.943359e-01[&B TK02Brlens 2.815213e-01]):3.540656e-01[&B TK02Brlens 3.271312e-01],(7:1.387226e-01[&B TK02Brlens 1.254810e-01],8:1.387226e-01[&B TK02Brlens 1.449237e-01]):5.096789e-01[&B TK02Brlens 4.983418e-01]):1.120868e-01[&B TK02Brlens 1.007628e-01],((((((56:2.170194e-01[&B TK02Brlens 2.188669e-01],((55:1.698418e-01[&B TK02Brlens 1.852362e-01],54:1.698418e-01[&B TK02Brlens 1.686866e-01]):1.795555e-02[&B TK02Brlens 1.865994e-02],53:1.877974e-01[&B TK02Brlens 1.737089e-01]):2.922204e-02[&B TK02Brlens 3.101846e-02]):2.067469e-01[&B TK02Brlens 2.040397e-01],(((48:1.584795e-01[&B TK02Brlens 1.388730e-01],49:1.584795e-01[&B TK02Brlens 1.431209e-01]):1.231596e-01[&B TK02Brlens 1.156996e-01],47:2.816391e-01[&B TK02Brlens 2.739515e-01]):4.383911e-02[&B TK02Brlens 4.234203e-02],((52:3.982909e-02[&B TK02Brlens 4.108918e-02],51:3.982909e-02[&B TK02Brlens 4.383903e-02]):3.666021e-02[&B TK02Brlens 3.487134e-02],50:7.648929e-02[&B TK02Brlens 6.169260e-02]):2.489889e-01[&B TK02Brlens 2.153490e-01]):9.828805e-02[&B TK02Brlens 8.814091e-02]):4.027309e-02[&B TK02Brlens 3.467156e-02],((35:2.589351e-01[&B TK02Brlens 2.793788e-01],36:2.589351e-01[&B TK02Brlens 2.976661e-01]):1.273346e-01[&B TK02Brlens 1.314375e-01],(46:3.820859e-01[&B TK02Brlens 3.763745e-01],(45:3.722142e-01[&B TK02Brlens 3.492581e-01],((37:2.177219e-01[&B TK02Brlens 2.210880e-01],38:2.177219e-01[&B TK02Brlens 2.239304e-01]):1.101027e-01[&B TK02Brlens 1.198556e-01],(((44:1.920416e-01[&B TK02Brlens 1.953440e-01],((39:1.141371e-01[&B TK02Brlens 1.333820e-01],41:1.141371e-01[&B TK02Brlens 1.381112e-01]):3.552318e-02[&B TK02Brlens 3.815651e-02],40:1.496602e-01[&B TK02Brlens 1.518470e-01]):4.238136e-02[&B TK02Brlens 4.235191e-02]):3.325578e-02[&B TK02Brlens 3.470804e-02],42:2.252974e-01[&B TK02Brlens 2.399837e-01]):7.887319e-03[&B TK02Brlens 8.652829e-03],43:2.331847e-01[&B TK02Brlens 2.294814e-01]):9.463992e-02[&B TK02Brlens 1.041754e-01]):4.438964e-02[&B TK02Brlens 4.591155e-02]):9.871642e-03[&B TK02Brlens 9.708910e-03]):4.183839e-03[&B TK02Brlens 4.186568e-03]):7.776963e-02[&B TK02Brlens 7.161735e-02]):3.353932e-02[&B TK02Brlens 2.878124e-02],(((33:2.302987e-01[&B TK02Brlens 2.158589e-01],(31:1.133555e-01[&B TK02Brlens 1.054046e-01],32:1.133555e-01[&B TK02Brlens 1.171749e-01]):1.169432e-01[&B TK02Brlens 1.094712e-01]):1.049268e-01[&B TK02Brlens 9.551418e-02],34:3.352254e-01[&B TK02Brlens 3.147450e-01]):9.634184e-02[&B TK02Brlens 8.356019e-02],30:4.315673e-01[&B TK02Brlens 3.853178e-01]):6.601139e-02[&B TK02Brlens 5.567234e-02]):8.446318e-02[&B TK02Brlens 8.111048e-02],29:5.820419e-01[&B TK02Brlens 5.569142e-01]):1.453505e-01[&B TK02Brlens 1.370704e-01],(11:6.823579e-01[&B TK02Brlens 6.793505e-01],(((13:1.213693e-01[&B TK02Brlens 1.038741e-01],14:1.213693e-01[&B TK02Brlens 1.123070e-01]):3.605435e-02[&B TK02Brlens 3.159914e-02],(16:1.364492e-01[&B TK02Brlens 1.276466e-01],(15:1.160942e-01[&B TK02Brlens 1.203808e-01],12:1.160942e-01[&B TK02Brlens 1.036369e-01]):2.035498e-02[&B TK02Brlens 1.921897e-02]):2.097443e-02[&B TK02Brlens 1.889895e-02]):2.859101e-01[&B TK02Brlens 2.554709e-01],((20:1.351467e-01[&B TK02Brlens 1.305066e-01],(19:7.740166e-02[&B TK02Brlens 7.897255e-02],(17:3.392365e-02[&B TK02Brlens 3.683703e-02],18:3.392365e-02[&B TK02Brlens 3.722318e-02]):4.347801e-02[&B TK02Brlens 4.488346e-02]):5.774505e-02[&B TK02Brlens 5.662531e-02]):1.696835e-01[&B TK02Brlens 1.647815e-01],((21:1.063116e-01[&B TK02Brlens 1.232738e-01],22:1.063116e-01[&B TK02Brlens 1.199784e-01]):1.802137e-01[&B TK02Brlens 1.837060e-01],(((24:1.439691e-01[&B TK02Brlens 1.328702e-01],25:1.439691e-01[&B TK02Brlens 1.334790e-01]):4.920902e-02[&B TK02Brlens 4.786145e-02],(28:9.779573e-02[&B TK02Brlens 9.868210e-02],(27:4.744057e-02[&B TK02Brlens 4.346245e-02],26:4.744057e-02[&B TK02Brlens 4.548980e-02]):5.035516e-02[&B TK02Brlens 4.860124e-02]):9.538242e-02[&B TK02Brlens 9.555245e-02]):4.540912e-02[&B TK02Brlens 4.693871e-02],23:2.385873e-01[&B TK02Brlens 2.794589e-01]):4.793797e-02[&B TK02Brlens 4.734429e-02]):1.830498e-02[&B TK02Brlens 1.715318e-02]):1.385035e-01[&B TK02Brlens 1.301937e-01]):2.390242e-01[&B TK02Brlens 2.265790e-01]):4.503445e-02[&B TK02Brlens 4.098110e-02]):3.309594e-02[&B TK02Brlens 2.859183e-02]):1.373268e-01[&B TK02Brlens 1.297366e-01],(((5:3.504233e-01[&B TK02Brlens 3.901285e-01],6:3.504233e-01[&B TK02Brlens 3.589893e-01]):1.494562e-01[&B TK02Brlens 1.642487e-01],(3:4.144120e-01[&B TK02Brlens 4.625227e-01],4:4.144120e-01[&B TK02Brlens 3.969560e-01]):8.546755e-02[&B TK02Brlens 9.170603e-02]):2.479573e-01[&B TK02Brlens 2.366761e-01],(2:4.357084e-01[&B TK02Brlens 4.791184e-01],1:4.357084e-01[&B TK02Brlens 5.043476e-01]):3.121284e-01[&B TK02Brlens 3.167879e-01]):1.499782e-01[&B TK02Brlens 1.373233e-01]);
   tree TK_run1_gen_4600 [&B TK02Brlens] = [&R] ((((9:2.934190e-01[&B TK02Brlens 2.700806e-01],10:2.934190e-01[&B TK02Brlens 2.826664e-01]):3.529627e-01[&B TK02Brlens 3.285445e-01],(7:1.089997e-01[&B TK02Brlens 9.859526e-02],8:1.089997e-01[&B TK02Brlens 1.138721e-01]):5.373820e-01[&B TK02Brlens 5.254287e-01]):1.117376e-01[&B TK02Brlens 1.004489e-01],((((((56:2.387319e-01[&B TK02Brlens 2.407642e-01],((55:1.693127e-01[&B TK02Brlens 1.846592e-01],54:1.693127e-01[&B TK02Brlens 1.681611e-01]):1.789962e-02[&B TK02Brlens 1.860181e-02],53:1.872124e-01[&B TK02Brlens 1.731678e-01]):5.151955e-02[&B TK02Brlens 5.468670e-02]):1.763565e-01[&B TK02Brlens 1.740474e-01],(((48:1.579858e-01[&B TK02Brlens 1.384404e-01],49:1.579858e-01[&B TK02Brlens 1.426750e-01]):1.227760e-01[&B TK02Brlens 1.153392e-01],47:2.807618e-01[&B TK02Brlens 2.730981e-01]):4.370255e-02[&B TK02Brlens 4.221013e-02],((52:2.816176e-02[&B TK02Brlens 3.023938e-02],51:2.816176e-02[&B TK02Brlens 3.099705e-02]):5.405583e-02[&B TK02Brlens 5.141812e-02],50:8.221759e-02[&B TK02Brlens 6.631276e-02]):2.422467e-01[&B TK02Brlens 2.095177e-01]):9.062413e-02[&B TK02Brlens 8.126819e-02]):4.750539e-02[&B TK02Brlens 4.089793e-02],((45:3.710548e-01[&B TK02Brlens 3.481701e-01],((37:2.365755e-01[&B TK02Brlens 2.382982e-01],38:2.365755e-01[&B TK02Brlens 2.433217e-01]):9.022789e-02[&B TK02Brlens 9.822026e-02],((43:2.245956e-01[&B TK02Brlens 2.221319e-01],(44:1.914434e-01[&B TK02Brlens 1.862094e-01],((39:1.137815e-01[&B TK02Brlens 1.329665e-01],41:1.137815e-01[&B TK02Brlens 1.376810e-01]):3.541252e-02[&B TK02Brlens 3.803765e-02],40:1.491940e-01[&B TK02Brlens 1.513740e-01]):4.224934e-02[&B TK02Brlens 4.221998e-02]):3.315218e-02[&B TK02Brlens 3.459992e-02]):7.862749e-03[&B TK02Brlens 8.625875e-03],42:2.324583e-01[&B TK02Brlens 2.476175e-01]):9.434511e-02[&B TK02Brlens 1.038509e-01]):4.425136e-02[&B TK02Brlens 4.576853e-02]):1.401170e-02[&B TK02Brlens 1.374938e-02],(46:3.846542e-01[&B TK02Brlens 3.789044e-01],(35:2.581285e-01[&B TK02Brlens 2.785085e-01],36:2.581285e-01[&B TK02Brlens 2.967389e-01]):1.265257e-01[&B TK02Brlens 1.308855e-01]):4.122703e-04[&B TK02Brlens 4.125392e-04]):7.752737e-02[&B TK02Brlens 7.139425e-02]):3.343485e-02[&B TK02Brlens 2.869158e-02],(((33:2.295813e-01[&B TK02Brlens 2.151865e-01],(31:1.130024e-01[&B TK02Brlens 1.050763e-01],32:1.130024e-01[&B TK02Brlens 1.168099e-01]):1.165789e-01[&B TK02Brlens 1.091302e-01]):1.045999e-01[&B TK02Brlens 9.521664e-02],34:3.341812e-01[&B TK02Brlens 3.137645e-01]):9.604173e-02[&B TK02Brlens 8.329989e-02],30:4.302229e-01[&B TK02Brlens 3.841175e-01]):6.580576e-02[&B TK02Brlens 5.549892e-02]):8.420007e-02[&B TK02Brlens 8.085782e-02],29:5.802288e-01[&B TK02Brlens 5.551793e-01]):1.448977e-01[&B TK02Brlens 1.366434e-01],(11:6.802323e-01[&B TK02Brlens 6.772342e-01],(((13:1.209912e-01[&B TK02Brlens 1.035505e-01],14:1.209912e-01[&B TK02Brlens 1.119571e-01]):3.594204e-02[&B TK02Brlens 3.150070e-02],(15:1.237883e-01[&B TK02Brlens 1.265106e-01],(16:1.157326e-01[&B TK02Brlens 1.099946e-01],12:1.157326e-01[&B TK02Brlens 1.033141e-01]):8.055795e-03[&B TK02Brlens 7.606201e-03]):3.314488e-02[&B TK02Brlens 2.986509e-02]):2.850195e-01[&B TK02Brlens 2.529155e-01],((20:1.347257e-01[&B TK02Brlens 1.266976e-01],(19:7.716055e-02[&B TK02Brlens 7.872655e-02],(17:3.381797e-02[&B TK02Brlens 3.721591e-02],18:3.381797e-02[&B TK02Brlens 3.710723e-02]):4.334257e-02[&B TK02Brlens 4.474365e-02]):5.756517e-02[&B TK02Brlens 5.499515e-02]):1.691549e-01[&B TK02Brlens 1.531242e-01],((21:1.059804e-01[&B TK02Brlens 1.228898e-01],22:1.059804e-01[&B TK02Brlens 1.196047e-01]):1.879411e-01[&B TK02Brlens 1.915831e-01],(((24:1.435206e-01[&B TK02Brlens 1.324563e-01],25:1.435206e-01[&B TK02Brlens 1.330632e-01]):4.905573e-02[&B TK02Brlens 4.771236e-02],(28:9.749108e-02[&B TK02Brlens 9.837469e-02],(27:4.729278e-02[&B TK02Brlens 4.332706e-02],26:4.729278e-02[&B TK02Brlens 4.587485e-02]):5.019830e-02[&B TK02Brlens 4.844985e-02]):9.508530e-02[&B TK02Brlens 9.525479e-02]):4.526767e-02[&B TK02Brlens 4.679249e-02],23:2.378441e-01[&B TK02Brlens 2.785884e-01]):5.607745e-02[&B TK02Brlens 5.538297e-02]):9.959147e-03[&B TK02Brlens 8.927892e-03]):1.380720e-01[&B TK02Brlens 1.233265e-01]):2.382796e-01[&B TK02Brlens 2.244022e-01]):4.489417e-02[&B TK02Brlens 4.085344e-02]):3.299284e-02[&B TK02Brlens 2.850277e-02]):1.368990e-01[&B TK02Brlens 1.293324e-01],(((5:3.493317e-01[&B TK02Brlens 3.889132e-01],6:3.493317e-01[&B TK02Brlens 3.578710e-01]):1.489907e-01[&B TK02Brlens 1.637371e-01],(3:3.851880e-01[&B TK02Brlens 4.299060e-01],4:3.851880e-01[&B TK02Brlens 3.549474e-01]):1.131343e-01[&B TK02Brlens 1.213923e-01]):2.424594e-01[&B TK02Brlens 2.314283e-01],(2:4.612786e-01[&B TK02Brlens 5.072361e-01],1:4.612786e-01[&B TK02Brlens 5.339459e-01]):2.795032e-01[&B TK02Brlens 2.836757e-01]):1.542365e-01[&B TK02Brlens 1.412223e-01]);
   tree TK_run1_gen_4700 [&B TK02Brlens] = [&R] ((((9:2.899155e-01[&B TK02Brlens 2.668557e-01],10:2.899155e-01[&B TK02Brlens 2.792912e-01]):3.487482e-01[&B TK02Brlens 3.246216e-01],(7:1.076982e-01[&B TK02Brlens 9.741800e-02],8:1.076982e-01[&B TK02Brlens 1.125125e-01]):5.309655e-01[&B TK02Brlens 5.191549e-01]):1.104034e-01[&B TK02Brlens 9.924950e-02],((((((56:2.385712e-01[&B TK02Brlens 2.406021e-01],((55:1.672911e-01[&B TK02Brlens 1.824543e-01],54:1.672911e-01[&B TK02Brlens 1.653318e-01]):1.768589e-02[&B TK02Brlens 1.837970e-02],53:1.849770e-01[&B TK02Brlens 1.711001e-01]):5.359419e-02[&B TK02Brlens 5.688887e-02]):1.843667e-01[&B TK02Brlens 1.819526e-01],(((48:1.560994e-01[&B TK02Brlens 1.367873e-01],49:1.560994e-01[&B TK02Brlens 1.409714e-01]):1.213100e-01[&B TK02Brlens 1.139620e-01],47:2.774094e-01[&B TK02Brlens 2.698372e-01]):4.318073e-02[&B TK02Brlens 4.170613e-02],((52:2.782550e-02[&B TK02Brlens 2.987831e-02],51:2.782550e-02[&B TK02Brlens 3.062694e-02]):5.341038e-02[&B TK02Brlens 5.080417e-02],50:8.123588e-02[&B TK02Brlens 6.552096e-02]):2.393542e-01[&B TK02Brlens 2.070160e-01]):1.023477e-01[&B TK02Brlens 9.178145e-02]):3.413248e-02[&B TK02Brlens 2.938504e-02],((45:3.666242e-01[&B TK02Brlens 3.440128e-01],((37:2.337507e-01[&B TK02Brlens 2.358768e-01],38:2.337507e-01[&B TK02Brlens 2.404163e-01]):9.047736e-02[&B TK02Brlens 9.849182e-02],((43:2.219138e-01[&B TK02Brlens 2.194795e-01],(44:1.891575e-01[&B TK02Brlens 1.839859e-01],((39:1.124229e-01[&B TK02Brlens 1.260951e-01],41:1.124229e-01[&B TK02Brlens 1.307533e-01]):3.498968e-02[&B TK02Brlens 3.593902e-02],40:1.474126e-01[&B TK02Brlens 1.495665e-01]):4.174487e-02[&B TK02Brlens 4.171586e-02]):3.275633e-02[&B TK02Brlens 3.418679e-02]):7.768865e-03[&B TK02Brlens 8.522878e-03],42:2.296827e-01[&B TK02Brlens 2.446609e-01]):9.454541e-02[&B TK02Brlens 1.040714e-01]):4.239617e-02[&B TK02Brlens 4.384973e-02]):1.384439e-02[&B TK02Brlens 1.358520e-02],(46:3.800613e-01[&B TK02Brlens 3.743802e-01],(35:2.550463e-01[&B TK02Brlens 2.751830e-01],36:2.550463e-01[&B TK02Brlens 2.931957e-01]):1.250150e-01[&B TK02Brlens 1.293227e-01]):4.073476e-04[&B TK02Brlens 4.076133e-04]):7.660166e-02[&B TK02Brlens 7.054178e-02]):3.303562e-02[&B TK02Brlens 2.834899e-02],(((33:2.483184e-01[&B TK02Brlens 2.256354e-01],(31:9.061394e-02[&B TK02Brlens 8.425819e-02],32:9.061394e-02[&B TK02Brlens 9.366712e-02]):1.577045e-01[&B TK02Brlens 1.476281e-01]):8.187252e-02[&B TK02Brlens 7.452802e-02],34:3.301909e-01[&B TK02Brlens 3.100180e-01]):9.489495e-02[&B TK02Brlens 8.230526e-02],30:4.250859e-01[&B TK02Brlens 3.795310e-01]):6.502002e-02[&B TK02Brlens 5.483624e-02]):8.319469e-02[&B TK02Brlens 7.989235e-02],29:5.733006e-01[&B TK02Brlens 5.485503e-01]):1.431676e-01[&B TK02Brlens 1.350118e-01],(11:6.721101e-01[&B TK02Brlens 6.691478e-01],(((13:1.195465e-01[&B TK02Brlens 1.029906e-01],14:1.195465e-01[&B TK02Brlens 1.112969e-01]):3.551288e-02[&B TK02Brlens 3.132554e-02],(15:1.223103e-01[&B TK02Brlens 1.250000e-01],(16:1.143507e-01[&B TK02Brlens 1.086812e-01],12:1.143507e-01[&B TK02Brlens 1.020805e-01]):7.959606e-03[&B TK02Brlens 7.515380e-03]):3.274911e-02[&B TK02Brlens 2.950849e-02]):2.816162e-01[&B TK02Brlens 2.498956e-01],((20:1.331170e-01[&B TK02Brlens 1.251848e-01],(19:7.623922e-02[&B TK02Brlens 7.778652e-02],(17:3.341417e-02[&B TK02Brlens 3.677154e-02],18:3.341417e-02[&B TK02Brlens 3.666415e-02]):4.282505e-02[&B TK02Brlens 4.420939e-02]):5.687782e-02[&B TK02Brlens 5.433849e-02]):1.751860e-01[&B TK02Brlens 1.585837e-01],((21:1.080035e-01[&B TK02Brlens 1.219066e-01],22:1.080035e-01[&B TK02Brlens 1.218878e-01]):1.824085e-01[&B TK02Brlens 1.859433e-01],(((24:1.418070e-01[&B TK02Brlens 1.339902e-01],25:1.418070e-01[&B TK02Brlens 1.345898e-01]):4.846999e-02[&B TK02Brlens 4.820753e-02],(28:9.632700e-02[&B TK02Brlens 9.720006e-02],(27:4.672809e-02[&B TK02Brlens 4.280972e-02],26:4.672809e-02[&B TK02Brlens 4.532709e-02]):4.959891e-02[&B TK02Brlens 4.787134e-02]):9.394994e-02[&B TK02Brlens 9.411742e-02]):4.472716e-02[&B TK02Brlens 4.623377e-02],23:2.350041e-01[&B TK02Brlens 2.752619e-01]):5.540787e-02[&B TK02Brlens 5.472167e-02]):1.789107e-02[&B TK02Brlens 1.603848e-02]):1.283726e-01[&B TK02Brlens 1.146629e-01]):2.354344e-01[&B TK02Brlens 2.217228e-01]):4.435812e-02[&B TK02Brlens 4.036563e-02]):3.259890e-02[&B TK02Brlens 2.816243e-02]):1.141992e-01[&B TK02Brlens 1.078873e-01],(((5:3.451606e-01[&B TK02Brlens 3.720044e-01],6:3.451606e-01[&B TK02Brlens 3.535979e-01]):1.472117e-01[&B TK02Brlens 1.617820e-01],(3:3.805888e-01[&B TK02Brlens 4.247728e-01],4:3.805888e-01[&B TK02Brlens 3.507092e-01]):1.117835e-01[&B TK02Brlens 1.199428e-01]):2.395643e-01[&B TK02Brlens 2.286650e-01],(2:4.711996e-01[&B TK02Brlens 5.181455e-01],1:4.711996e-01[&B TK02Brlens 5.454298e-01]):2.607370e-01[&B TK02Brlens 2.646293e-01]):1.313298e-01[&B TK02Brlens 1.202484e-01]);
   tree TK_run1_gen_4800 [&B TK02Brlens] = [&R] ((((9:2.974614e-01[&B TK02Brlens 2.738014e-01],10:2.974614e-01[&B TK02Brlens 2.865606e-01]):3.303111e-01[&B TK02Brlens 3.074600e-01],(7:1.064215e-01[&B TK02Brlens 9.626317e-02],8:1.064215e-01[&B TK02Brlens 1.111787e-01]):5.213510e-01[&B TK02Brlens 5.097542e-01]):1.124149e-01[&B TK02Brlens 1.006058e-01],((((((56:2.357431e-01[&B TK02Brlens 2.377500e-01],((55:1.653080e-01[&B TK02Brlens 1.802914e-01],54:1.653080e-01[&B TK02Brlens 1.633720e-01]):3.473585e-02[&B TK02Brlens 3.609853e-02],53:2.000438e-01[&B TK02Brlens 1.850366e-01]):3.569925e-02[&B TK02Brlens 3.789385e-02]):1.821811e-01[&B TK02Brlens 1.797957e-01],(((48:1.542489e-01[&B TK02Brlens 1.351658e-01],49:1.542489e-01[&B TK02Brlens 1.393003e-01]):1.476172e-01[&B TK02Brlens 1.386757e-01],47:3.018661e-01[&B TK02Brlens 2.936264e-01]):1.492359e-02[&B TK02Brlens 1.441396e-02],((52:2.749565e-02[&B TK02Brlens 2.952412e-02],51:2.749565e-02[&B TK02Brlens 3.026387e-02]):6.398060e-02[&B TK02Brlens 6.085861e-02],50:9.147625e-02[&B TK02Brlens 7.378035e-02]):2.253135e-01[&B TK02Brlens 1.948723e-01]):1.011344e-01[&B TK02Brlens 9.069344e-02]):3.372787e-02[&B TK02Brlens 2.903670e-02],((35:2.520229e-01[&B TK02Brlens 2.838855e-01],36:2.520229e-01[&B TK02Brlens 2.897201e-01]):1.239355e-01[&B TK02Brlens 1.279288e-01],(46:3.755559e-01[&B TK02Brlens 3.699422e-01],(45:3.622782e-01[&B TK02Brlens 3.399348e-01],((37:2.309798e-01[&B TK02Brlens 2.330806e-01],38:2.309798e-01[&B TK02Brlens 2.308770e-01]):7.628689e-02[&B TK02Brlens 8.304437e-02],((43:2.192832e-01[&B TK02Brlens 2.244871e-01],(44:1.841144e-01[&B TK02Brlens 1.790807e-01],((39:1.096806e-01[&B TK02Brlens 1.202173e-01],41:1.096806e-01[&B TK02Brlens 1.275639e-01]):3.598454e-02[&B TK02Brlens 3.696088e-02],40:1.456651e-01[&B TK02Brlens 1.477935e-01]):3.844926e-02[&B TK02Brlens 3.842254e-02]):3.516878e-02[&B TK02Brlens 3.670459e-02]):7.676770e-03[&B TK02Brlens 8.421846e-03],42:2.269599e-01[&B TK02Brlens 2.417606e-01]):8.030672e-02[&B TK02Brlens 8.839807e-02]):5.501150e-02[&B TK02Brlens 5.689759e-02]):1.327776e-02[&B TK02Brlens 1.305888e-02]):4.025188e-04[&B TK02Brlens 4.027814e-04]):7.569360e-02[&B TK02Brlens 6.970556e-02]):3.264401e-02[&B TK02Brlens 2.801294e-02],(((33:2.453748e-01[&B TK02Brlens 2.229607e-01],(31:8.953978e-02[&B TK02Brlens 8.700724e-02],32:8.953978e-02[&B TK02Brlens 9.255676e-02]):1.558350e-01[&B TK02Brlens 1.458780e-01]):8.090197e-02[&B TK02Brlens 7.364454e-02],34:3.262768e-01[&B TK02Brlens 3.063430e-01]):1.107781e-01[&B TK02Brlens 9.608121e-02],30:4.370549e-01[&B TK02Brlens 3.902173e-01]):4.724118e-02[&B TK02Brlens 3.984201e-02]):8.220848e-02[&B TK02Brlens 7.894528e-02],29:5.665045e-01[&B TK02Brlens 5.420476e-01]):1.414704e-01[&B TK02Brlens 1.334113e-01],(11:6.641427e-01[&B TK02Brlens 6.612155e-01],(((13:1.181294e-01[&B TK02Brlens 1.017697e-01],14:1.181294e-01[&B TK02Brlens 1.099775e-01]):3.509190e-02[&B TK02Brlens 3.095420e-02],(16:1.208604e-01[&B TK02Brlens 1.130634e-01],(15:1.129951e-01[&B TK02Brlens 1.171673e-01],12:1.129951e-01[&B TK02Brlens 1.008704e-01]):7.865251e-03[&B TK02Brlens 7.426290e-03]):3.236090e-02[&B TK02Brlens 2.915868e-02]):2.800730e-01[&B TK02Brlens 2.485262e-01],((20:1.315390e-01[&B TK02Brlens 1.237008e-01],(19:7.533546e-02[&B TK02Brlens 7.686442e-02],(17:3.301807e-02[&B TK02Brlens 3.633564e-02],18:3.301807e-02[&B TK02Brlens 3.622953e-02]):4.231738e-02[&B TK02Brlens 4.368532e-02]):5.620357e-02[&B TK02Brlens 5.369434e-02]):1.731093e-01[&B TK02Brlens 1.567038e-01],((21:1.067232e-01[&B TK02Brlens 1.218811e-01],22:1.067232e-01[&B TK02Brlens 1.204430e-01]):1.826561e-01[&B TK02Brlens 1.921164e-01],(((24:1.401259e-01[&B TK02Brlens 1.324018e-01],25:1.401259e-01[&B TK02Brlens 1.329944e-01]):4.789541e-02[&B TK02Brlens 4.763607e-02],(28:9.367299e-02[&B TK02Brlens 9.452199e-02],(27:4.617416e-02[&B TK02Brlens 4.230224e-02],26:4.617416e-02[&B TK02Brlens 4.478977e-02]):4.749883e-02[&B TK02Brlens 4.584440e-02]):9.434836e-02[&B TK02Brlens 9.451654e-02]):4.419695e-02[&B TK02Brlens 4.568570e-02],23:2.322183e-01[&B TK02Brlens 2.719989e-01]):5.716099e-02[&B TK02Brlens 5.830594e-02]):1.526904e-02[&B TK02Brlens 1.418290e-02]):1.286459e-01[&B TK02Brlens 1.149070e-01]):2.308484e-01[&B TK02Brlens 2.174038e-01]):4.383228e-02[&B TK02Brlens 3.988712e-02]):3.221246e-02[&B TK02Brlens 2.769906e-02]):1.128455e-01[&B TK02Brlens 1.061546e-01],(((5:3.627892e-01[&B TK02Brlens 3.932578e-01],6:3.627892e-01[&B TK02Brlens 3.716575e-01]):1.237463e-01[&B TK02Brlens 1.359941e-01],(3:3.760771e-01[&B TK02Brlens 4.197374e-01],4:3.760771e-01[&B TK02Brlens 3.465517e-01]):1.104584e-01[&B TK02Brlens 1.185210e-01]):2.367244e-01[&B TK02Brlens 2.171326e-01],(2:4.656138e-01[&B TK02Brlens 4.973449e-01],1:4.656138e-01[&B TK02Brlens 5.389641e-01]):2.576461e-01[&B TK02Brlens 2.518909e-01]):1.297729e-01[&B TK02Brlens 1.139868e-01]);
   tree TK_run1_gen_4900 [&B TK02Brlens] = [&R] ((((9:2.942300e-01[&B TK02Brlens 2.708271e-01],10:2.942300e-01[&B TK02Brlens 2.834477e-01]):3.267229e-01[&B TK02Brlens 2.848819e-01],(7:1.052654e-01[&B TK02Brlens 9.521746e-02],8:1.052654e-01[&B TK02Brlens 1.099710e-01]):5.156875e-01[&B TK02Brlens 4.738520e-01]):9.819889e-02[&B TK02Brlens 8.210095e-02],((((((56:2.331822e-01[&B TK02Brlens 2.259869e-01],((55:1.635122e-01[&B TK02Brlens 1.783329e-01],54:1.635122e-01[&B TK02Brlens 1.615972e-01]):3.435852e-02[&B TK02Brlens 3.570639e-02],53:1.978707e-01[&B TK02Brlens 1.830266e-01]):3.531144e-02[&B TK02Brlens 3.609200e-02]):1.802021e-01[&B TK02Brlens 1.707480e-01],(((48:1.525733e-01[&B TK02Brlens 1.356895e-01],49:1.525733e-01[&B TK02Brlens 1.397791e-01]):1.460136e-01[&B TK02Brlens 1.390756e-01],47:2.985869e-01[&B TK02Brlens 2.907707e-01]):1.476148e-02[&B TK02Brlens 1.425738e-02],((52:2.719696e-02[&B TK02Brlens 2.920340e-02],51:2.719696e-02[&B TK02Brlens 2.993512e-02]):6.328558e-02[&B TK02Brlens 6.019750e-02],50:9.048254e-02[&B TK02Brlens 7.297888e-02]):2.228659e-01[&B TK02Brlens 1.927553e-01]):1.000358e-01[&B TK02Brlens 8.970824e-02]):3.336148e-02[&B TK02Brlens 2.872128e-02],((45:3.583427e-01[&B TK02Brlens 3.362421e-01],((37:2.284706e-01[&B TK02Brlens 2.305486e-01],38:2.284706e-01[&B TK02Brlens 2.283690e-01]):8.686541e-02[&B TK02Brlens 9.455993e-02],((43:2.169011e-01[&B TK02Brlens 2.220485e-01],(44:1.821143e-01[&B TK02Brlens 1.771354e-01],((39:1.084891e-01[&B TK02Brlens 1.189114e-01],41:1.084891e-01[&B TK02Brlens 1.261781e-01]):3.559364e-02[&B TK02Brlens 3.655937e-02],40:1.440828e-01[&B TK02Brlens 1.455943e-01]):3.803158e-02[&B TK02Brlens 3.800515e-02]):3.478674e-02[&B TK02Brlens 3.630586e-02]):7.593377e-03[&B TK02Brlens 8.330359e-03],42:2.244945e-01[&B TK02Brlens 2.391344e-01]):9.084157e-02[&B TK02Brlens 9.999436e-02]):4.300668e-02[&B TK02Brlens 4.448118e-02]):1.353167e-02[&B TK02Brlens 1.327833e-02],(46:3.714762e-01[&B TK02Brlens 3.659235e-01],(35:2.492852e-01[&B TK02Brlens 2.808017e-01],36:2.492852e-01[&B TK02Brlens 2.865728e-01]):1.221910e-01[&B TK02Brlens 1.264015e-01]):3.981462e-04[&B TK02Brlens 3.984059e-04]):7.487134e-02[&B TK02Brlens 6.894834e-02]):1.939872e-02[&B TK02Brlens 1.664670e-02],(((33:2.297663e-01[&B TK02Brlens 2.096248e-01],(31:8.856710e-02[&B TK02Brlens 8.606208e-02],32:8.856710e-02[&B TK02Brlens 8.918260e-02]):1.411992e-01[&B TK02Brlens 1.326977e-01]):9.296614e-02[&B TK02Brlens 8.496911e-02],34:3.227324e-01[&B TK02Brlens 3.030152e-01]):1.095747e-01[&B TK02Brlens 9.503747e-02],30:4.323071e-01[&B TK02Brlens 3.859784e-01]):3.383732e-02[&B TK02Brlens 2.853754e-02]):9.420612e-02[&B TK02Brlens 9.046668e-02],29:5.603506e-01[&B TK02Brlens 5.361593e-01]):1.399336e-01[&B TK02Brlens 1.319621e-01],(11:6.473560e-01[&B TK02Brlens 6.445029e-01],(((13:1.168461e-01[&B TK02Brlens 1.006642e-01],14:1.168461e-01[&B TK02Brlens 1.087828e-01]):4.256512e-02[&B TK02Brlens 3.754625e-02],(16:1.195475e-01[&B TK02Brlens 1.117463e-01],(15:1.156548e-01[&B TK02Brlens 1.226488e-01],12:1.156548e-01[&B TK02Brlens 1.032447e-01]):3.892642e-03[&B TK02Brlens 3.672497e-03]):3.986378e-02[&B TK02Brlens 3.588948e-02]):2.691761e-01[&B TK02Brlens 2.388567e-01],((20:1.304309e-01[&B TK02Brlens 1.226588e-01],(19:7.451708e-02[&B TK02Brlens 7.602943e-02],(17:3.265940e-02[&B TK02Brlens 3.594092e-02],18:3.265940e-02[&B TK02Brlens 3.583596e-02]):4.185769e-02[&B TK02Brlens 4.321076e-02]):5.591386e-02[&B TK02Brlens 5.341756e-02]):1.709080e-01[&B TK02Brlens 1.547111e-01],((21:1.055639e-01[&B TK02Brlens 1.205571e-01],22:1.055639e-01[&B TK02Brlens 1.191346e-01]):1.806719e-01[&B TK02Brlens 1.900295e-01],(((24:1.386037e-01[&B TK02Brlens 1.293191e-01],25:1.386037e-01[&B TK02Brlens 1.313446e-01]):3.691640e-02[&B TK02Brlens 3.666189e-02],(28:9.265541e-02[&B TK02Brlens 9.349520e-02],(27:4.567257e-02[&B TK02Brlens 4.184271e-02],26:4.567257e-02[&B TK02Brlens 4.430322e-02]):4.698284e-02[&B TK02Brlens 4.534639e-02]):8.286472e-02[&B TK02Brlens 8.301244e-02]):5.161070e-02[&B TK02Brlens 5.334918e-02],23:2.271308e-01[&B TK02Brlens 2.660399e-01]):5.910490e-02[&B TK02Brlens 6.028879e-02]):1.510318e-02[&B TK02Brlens 1.402883e-02]):1.272484e-01[&B TK02Brlens 1.136588e-01]):2.187687e-01[&B TK02Brlens 2.060276e-01]):5.292816e-02[&B TK02Brlens 4.816432e-02]):1.886764e-02[&B TK02Brlens 1.622403e-02]):1.246145e-01[&B TK02Brlens 1.172259e-01],(((5:3.588482e-01[&B TK02Brlens 3.889858e-01],6:3.588482e-01[&B TK02Brlens 3.676201e-01]):8.580522e-02[&B TK02Brlens 9.429781e-02],(3:3.719918e-01[&B TK02Brlens 4.151778e-01],4:3.719918e-01[&B TK02Brlens 3.427871e-01]):7.266160e-02[&B TK02Brlens 7.796534e-02]):2.554968e-01[&B TK02Brlens 2.343513e-01],(2:4.605558e-01[&B TK02Brlens 4.919422e-01],1:4.605558e-01[&B TK02Brlens 5.331093e-01]):2.395944e-01[&B TK02Brlens 2.342424e-01]):1.436161e-01[&B TK02Brlens 1.261461e-01]);
   tree TK_run1_gen_5000 [&B TK02Brlens] = [&R] ((((9:2.907815e-01[&B TK02Brlens 2.676529e-01],10:2.907815e-01[&B TK02Brlens 2.801256e-01]):3.228936e-01[&B TK02Brlens 2.815429e-01],(7:1.040317e-01[&B TK02Brlens 9.410147e-02],8:1.040317e-01[&B TK02Brlens 1.086821e-01]):5.096434e-01[&B TK02Brlens 4.682982e-01]):1.033129e-01[&B TK02Brlens 8.759505e-02],((((((56:2.304492e-01[&B TK02Brlens 2.233383e-01],((55:1.615958e-01[&B TK02Brlens 1.762427e-01],54:1.615958e-01[&B TK02Brlens 1.597032e-01]):3.395582e-02[&B TK02Brlens 3.528789e-02],53:1.955516e-01[&B TK02Brlens 1.808814e-01]):3.489758e-02[&B TK02Brlens 3.566898e-02]):1.780900e-01[&B TK02Brlens 1.687468e-01],(((48:1.507851e-01[&B TK02Brlens 1.340991e-01],49:1.507851e-01[&B TK02Brlens 1.381408e-01]):1.443023e-01[&B TK02Brlens 1.374456e-01],47:2.950874e-01[&B TK02Brlens 2.873628e-01]):1.458847e-02[&B TK02Brlens 1.409028e-02],((52:2.687820e-02[&B TK02Brlens 2.886112e-02],51:2.687820e-02[&B TK02Brlens 2.958426e-02]):6.254384e-02[&B TK02Brlens 5.949196e-02],50:8.942204e-02[&B TK02Brlens 7.410025e-02]):2.202538e-01[&B TK02Brlens 1.904962e-01]):9.886336e-02[&B TK02Brlens 8.865682e-02]):1.369510e-02[&B TK02Brlens 1.179026e-02],((45:3.574277e-01[&B TK02Brlens 3.198184e-01],((37:2.257928e-01[&B TK02Brlens 2.192985e-01],38:2.257928e-01[&B TK02Brlens 2.256924e-01]):8.584731e-02[&B TK02Brlens 8.999468e-02],((43:2.143589e-01[&B TK02Brlens 2.194460e-01],(44:1.799799e-01[&B TK02Brlens 1.750593e-01],((39:1.119583e-01[&B TK02Brlens 1.227139e-01],41:1.119583e-01[&B TK02Brlens 1.302130e-01]):4.896364e-02[&B TK02Brlens 5.029213e-02],40:1.609220e-01[&B TK02Brlens 1.626102e-01]):1.905792e-02[&B TK02Brlens 1.904468e-02]):3.437903e-02[&B TK02Brlens 3.588034e-02]):7.504380e-03[&B TK02Brlens 8.232723e-03],42:2.218633e-01[&B TK02Brlens 2.363316e-01]):8.977687e-02[&B TK02Brlens 9.520718e-02]):4.578754e-02[&B TK02Brlens 4.551356e-02]):1.008816e-02[&B TK02Brlens 9.899295e-03],(46:3.671224e-01[&B TK02Brlens 3.616347e-01],(35:2.463635e-01[&B TK02Brlens 2.775106e-01],36:2.463635e-01[&B TK02Brlens 2.832141e-01]):1.207589e-01[&B TK02Brlens 1.249200e-01]):3.934798e-04[&B TK02Brlens 3.937364e-04]):5.471844e-02[&B TK02Brlens 5.038972e-02]):3.059572e-02[&B TK02Brlens 2.625523e-02],(((33:2.305929e-01[&B TK02Brlens 2.103790e-01],(31:8.752906e-02[&B TK02Brlens 8.505339e-02],32:8.752906e-02[&B TK02Brlens 8.813735e-02]):1.430639e-01[&B TK02Brlens 1.344502e-01]):8.835693e-02[&B TK02Brlens 8.075638e-02],34:3.189498e-01[&B TK02Brlens 2.994637e-01]):1.082905e-01[&B TK02Brlens 9.392359e-02],30:4.272403e-01[&B TK02Brlens 3.814546e-01]):2.558972e-02[&B TK02Brlens 2.158172e-02]):6.009274e-02[&B TK02Brlens 5.770741e-02],29:5.129228e-01[&B TK02Brlens 4.907791e-01]):1.791538e-01[&B TK02Brlens 1.689480e-01],(11:6.161982e-01[&B TK02Brlens 6.134823e-01],(((13:1.154766e-01[&B TK02Brlens 9.948434e-02],14:1.154766e-01[&B TK02Brlens 1.075078e-01]):4.206624e-02[&B TK02Brlens 3.710619e-02],(16:1.181463e-01[&B TK02Brlens 1.104365e-01],(15:1.144424e-01[&B TK02Brlens 1.213630e-01],12:1.144424e-01[&B TK02Brlens 1.021624e-01]):3.703904e-03[&B TK02Brlens 3.494433e-03]):3.939656e-02[&B TK02Brlens 3.546884e-02]):2.634466e-01[&B TK02Brlens 2.337726e-01],((20:1.289022e-01[&B TK02Brlens 1.212212e-01],(19:7.364371e-02[&B TK02Brlens 7.528804e-02],(17:3.227661e-02[&B TK02Brlens 3.551968e-02],18:3.227661e-02[&B TK02Brlens 3.541595e-02]):4.136710e-02[&B TK02Brlens 4.278841e-02]):5.525852e-02[&B TK02Brlens 5.290382e-02]):1.689049e-01[&B TK02Brlens 1.528978e-01],((21:1.043266e-01[&B TK02Brlens 1.191441e-01],22:1.043266e-01[&B TK02Brlens 1.177383e-01]):1.785543e-01[&B TK02Brlens 1.878022e-01],(((24:1.289604e-01[&B TK02Brlens 1.203218e-01],25:1.289604e-01[&B TK02Brlens 1.222063e-01]):4.450255e-02[&B TK02Brlens 4.419574e-02],(28:9.156945e-02[&B TK02Brlens 9.239939e-02],(27:4.513727e-02[&B TK02Brlens 4.135230e-02],26:4.513727e-02[&B TK02Brlens 4.378396e-02]):4.643218e-02[&B TK02Brlens 4.481491e-02]):8.189351e-02[&B TK02Brlens 8.203950e-02]):3.802706e-02[&B TK02Brlens 3.930798e-02],23:2.114900e-01[&B TK02Brlens 2.455271e-01]):7.139091e-02[&B TK02Brlens 7.282089e-02]):1.492616e-02[&B TK02Brlens 1.386440e-02]):1.231824e-01[&B TK02Brlens 1.100270e-01]):1.952087e-01[&B TK02Brlens 1.838398e-01]):7.587838e-02[&B TK02Brlens 6.904889e-02]):2.491143e-02[&B TK02Brlens 2.171480e-02]):1.168891e-01[&B TK02Brlens 1.113371e-01],(((5:3.546423e-01[&B TK02Brlens 3.844267e-01],6:3.546423e-01[&B TK02Brlens 3.633115e-01]):8.479954e-02[&B TK02Brlens 9.319260e-02],(3:3.676319e-01[&B TK02Brlens 4.103117e-01],4:3.676319e-01[&B TK02Brlens 3.387695e-01]):7.180997e-02[&B TK02Brlens 7.705156e-02]):2.525023e-01[&B TK02Brlens 2.316046e-01],(2:4.551579e-01[&B TK02Brlens 4.861764e-01],1:4.551579e-01[&B TK02Brlens 5.052686e-01]):2.367862e-01[&B TK02Brlens 2.314970e-01]):1.419329e-01[&B TK02Brlens 1.246676e-01]);
   tree TK_run1_gen_5100 [&B TK02Brlens] = [&R] ((((9:3.125638e-01[&B TK02Brlens 2.877027e-01],10:3.125638e-01[&B TK02Brlens 2.864655e-01]):3.094803e-01[&B TK02Brlens 2.698474e-01],(7:1.033318e-01[&B TK02Brlens 9.346838e-02],8:1.033318e-01[&B TK02Brlens 1.079509e-01]):5.187124e-01[&B TK02Brlens 4.766315e-01]):1.109639e-01[&B TK02Brlens 9.408205e-02],((((((56:2.288988e-01[&B TK02Brlens 2.218357e-01],((55:1.605086e-01[&B TK02Brlens 1.750570e-01],54:1.605086e-01[&B TK02Brlens 1.586288e-01]):3.372737e-02[&B TK02Brlens 3.505048e-02],53:1.942360e-01[&B TK02Brlens 1.796645e-01]):3.466279e-02[&B TK02Brlens 3.542901e-02]):1.768919e-01[&B TK02Brlens 1.676115e-01],(((48:1.497706e-01[&B TK02Brlens 1.310324e-01],49:1.497706e-01[&B TK02Brlens 1.372114e-01]):1.358941e-01[&B TK02Brlens 1.294369e-01],47:2.856648e-01[&B TK02Brlens 2.781868e-01]):2.192765e-02[&B TK02Brlens 2.117883e-02],((52:2.669737e-02[&B TK02Brlens 2.866695e-02],51:2.669737e-02[&B TK02Brlens 2.938523e-02]):6.212306e-02[&B TK02Brlens 5.909171e-02],50:8.882043e-02[&B TK02Brlens 7.360172e-02]):2.187720e-01[&B TK02Brlens 1.892146e-01]):9.819823e-02[&B TK02Brlens 8.806035e-02]):1.360296e-02[&B TK02Brlens 1.171094e-02],((35:2.447060e-01[&B TK02Brlens 2.756435e-01],36:2.447060e-01[&B TK02Brlens 2.813087e-01]):1.203373e-01[&B TK02Brlens 1.242147e-01],(46:3.646525e-01[&B TK02Brlens 3.592017e-01],(45:3.550230e-01[&B TK02Brlens 3.257905e-01],((37:2.242738e-01[&B TK02Brlens 2.178231e-01],38:2.242738e-01[&B TK02Brlens 2.241740e-01]):8.526975e-02[&B TK02Brlens 9.040040e-02],((43:2.119846e-01[&B TK02Brlens 2.170154e-01],(44:1.787690e-01[&B TK02Brlens 1.738815e-01],((39:1.112051e-01[&B TK02Brlens 1.218883e-01],41:1.112051e-01[&B TK02Brlens 1.293369e-01]):4.863423e-02[&B TK02Brlens 4.995378e-02],40:1.598393e-01[&B TK02Brlens 1.615162e-01]):1.892970e-02[&B TK02Brlens 1.891655e-02]):3.321562e-02[&B TK02Brlens 3.466613e-02]):8.386002e-03[&B TK02Brlens 9.205980e-03],42:2.203706e-01[&B TK02Brlens 2.380919e-01]):8.917287e-02[&B TK02Brlens 9.568863e-02]):4.547949e-02[&B TK02Brlens 4.678736e-02]):9.629457e-03[&B TK02Brlens 9.691063e-03]):3.908325e-04[&B TK02Brlens 3.910875e-04]):5.435031e-02[&B TK02Brlens 5.005071e-02]):3.506466e-02[&B TK02Brlens 3.009018e-02],(((33:2.290415e-01[&B TK02Brlens 2.089636e-01],(31:1.060022e-01[&B TK02Brlens 1.030040e-01],32:1.060022e-01[&B TK02Brlens 1.067389e-01]):1.230393e-01[&B TK02Brlens 1.156313e-01]):8.776248e-02[&B TK02Brlens 8.021307e-02],34:3.168040e-01[&B TK02Brlens 2.974490e-01]):1.075619e-01[&B TK02Brlens 9.329170e-02],30:4.243659e-01[&B TK02Brlens 3.788882e-01]):3.009234e-02[&B TK02Brlens 2.537911e-02]):5.501367e-02[&B TK02Brlens 5.282995e-02],29:5.094719e-01[&B TK02Brlens 4.874772e-01]):1.779485e-01[&B TK02Brlens 1.678114e-01],(11:6.075928e-01[&B TK02Brlens 6.049149e-01],(((13:1.146997e-01[&B TK02Brlens 9.881503e-02],14:1.146997e-01[&B TK02Brlens 1.067845e-01]):4.178322e-02[&B TK02Brlens 3.685655e-02],(16:1.372785e-01[&B TK02Brlens 1.283203e-01],(15:1.250058e-01[&B TK02Brlens 1.325652e-01],12:1.250058e-01[&B TK02Brlens 1.115923e-01]):1.227276e-02[&B TK02Brlens 1.157869e-02]):1.920444e-02[&B TK02Brlens 1.728981e-02]):2.616742e-01[&B TK02Brlens 2.321998e-01],((20:1.280350e-01[&B TK02Brlens 1.204056e-01],(19:7.314825e-02[&B TK02Brlens 7.478152e-02],(17:3.205946e-02[&B TK02Brlens 3.528071e-02],18:3.205946e-02[&B TK02Brlens 3.517768e-02]):4.108879e-02[&B TK02Brlens 4.250054e-02]):5.488676e-02[&B TK02Brlens 5.254790e-02]):1.677685e-01[&B TK02Brlens 1.518692e-01],((21:1.036247e-01[&B TK02Brlens 1.183425e-01],22:1.036247e-01[&B TK02Brlens 1.169461e-01]):1.612471e-01[&B TK02Brlens 1.695986e-01],(((24:1.280928e-01[&B TK02Brlens 1.195123e-01],25:1.280928e-01[&B TK02Brlens 1.213841e-01]):4.664965e-02[&B TK02Brlens 4.632803e-02],(28:9.160305e-02[&B TK02Brlens 9.243329e-02],(27:4.483359e-02[&B TK02Brlens 4.107409e-02],26:4.483359e-02[&B TK02Brlens 4.348939e-02]):4.676945e-02[&B TK02Brlens 4.514043e-02]):8.313939e-02[&B TK02Brlens 8.328760e-02]):3.532472e-02[&B TK02Brlens 3.651462e-02],23:2.100672e-01[&B TK02Brlens 2.438752e-01]):5.480462e-02[&B TK02Brlens 5.590237e-02]):3.093173e-02[&B TK02Brlens 2.873144e-02]):1.223536e-01[&B TK02Brlens 1.092867e-01]):1.894357e-01[&B TK02Brlens 1.784029e-01]):7.982760e-02[&B TK02Brlens 7.264266e-02]):4.558766e-02[&B TK02Brlens 3.973787e-02]):9.525883e-02[&B TK02Brlens 9.073422e-02],(((5:3.522564e-01[&B TK02Brlens 3.818404e-01],6:3.522564e-01[&B TK02Brlens 3.608672e-01]):8.422903e-02[&B TK02Brlens 9.256562e-02],(3:3.651585e-01[&B TK02Brlens 4.032758e-01],4:3.651585e-01[&B TK02Brlens 3.322149e-01]):7.132685e-02[&B TK02Brlens 7.569804e-02]):2.508035e-01[&B TK02Brlens 2.300464e-01],(2:4.520957e-01[&B TK02Brlens 4.829056e-01],1:4.520957e-01[&B TK02Brlens 5.027082e-01]):2.351932e-01[&B TK02Brlens 2.299395e-01]):1.409780e-01[&B TK02Brlens 1.238288e-01]);
   tree TK_run1_gen_5200 [&B TK02Brlens] = [&R] ((((9:3.056901e-01[&B TK02Brlens 2.813756e-01],10:3.056901e-01[&B TK02Brlens 2.801657e-01]):3.026744e-01[&B TK02Brlens 2.639131e-01],(7:1.010593e-01[&B TK02Brlens 9.141286e-02],8:1.010593e-01[&B TK02Brlens 1.055769e-01]):5.073051e-01[&B TK02Brlens 4.661496e-01]):1.085236e-01[&B TK02Brlens 9.201304e-02],((((((56:2.238649e-01[&B TK02Brlens 2.169572e-01],((55:1.569788e-01[&B TK02Brlens 1.712072e-01],54:1.569788e-01[&B TK02Brlens 1.551403e-01]):3.298565e-02[&B TK02Brlens 3.427967e-02],53:1.899644e-01[&B TK02Brlens 1.757134e-01]):3.390051e-02[&B TK02Brlens 3.464987e-02]):1.730017e-01[&B TK02Brlens 1.639254e-01],(((48:1.464769e-01[&B TK02Brlens 1.281508e-01],49:1.464769e-01[&B TK02Brlens 1.341939e-01]):1.329056e-01[&B TK02Brlens 1.265904e-01],47:2.793826e-01[&B TK02Brlens 2.720691e-01]):2.144542e-02[&B TK02Brlens 2.071307e-02],((52:2.611025e-02[&B TK02Brlens 2.803652e-02],51:2.611025e-02[&B TK02Brlens 2.873900e-02]):6.922327e-02[&B TK02Brlens 6.584546e-02],50:9.533352e-02[&B TK02Brlens 7.899885e-02]):2.054945e-01[&B TK02Brlens 1.777309e-01]):9.603870e-02[&B TK02Brlens 8.612377e-02]):1.330381e-02[&B TK02Brlens 1.145340e-02],((35:2.393245e-01[&B TK02Brlens 2.695817e-01],36:2.393245e-01[&B TK02Brlens 2.751223e-01]):1.176909e-01[&B TK02Brlens 1.214830e-01],(46:3.556423e-01[&B TK02Brlens 3.503262e-01],(45:3.472155e-01[&B TK02Brlens 3.186259e-01],((37:2.193416e-01[&B TK02Brlens 2.130329e-01],38:2.193416e-01[&B TK02Brlens 2.192441e-01]):8.339454e-02[&B TK02Brlens 8.841236e-02],((43:2.073228e-01[&B TK02Brlens 2.122429e-01],(44:1.748376e-01[&B TK02Brlens 1.700576e-01],((39:1.087595e-01[&B TK02Brlens 1.252941e-01],41:1.087595e-01[&B TK02Brlens 1.264926e-01]):4.756469e-02[&B TK02Brlens 4.971146e-02],40:1.563242e-01[&B TK02Brlens 1.607783e-01]):1.851341e-02[&B TK02Brlens 1.883382e-02]):3.248516e-02[&B TK02Brlens 3.390377e-02]):8.201581e-03[&B TK02Brlens 9.003526e-03],42:2.155243e-01[&B TK02Brlens 2.446270e-01]):8.721182e-02[&B TK02Brlens 9.358429e-02]):4.447932e-02[&B TK02Brlens 4.575844e-02]):8.426843e-03[&B TK02Brlens 8.480755e-03]):1.373085e-03[&B TK02Brlens 1.373981e-03]):5.315506e-02[&B TK02Brlens 4.895002e-02]):3.429353e-02[&B TK02Brlens 2.942845e-02],((((33:2.031146e-01[&B TK02Brlens 1.919403e-01],32:2.031146e-01[&B TK02Brlens 2.045262e-01]):2.088994e-02[&B TK02Brlens 1.963219e-02],31:2.240046e-01[&B TK02Brlens 2.103560e-01]):7.443397e-02[&B TK02Brlens 6.803110e-02],34:2.984385e-01[&B TK02Brlens 2.802055e-01]):1.165949e-01[&B TK02Brlens 1.011263e-01],30:4.150335e-01[&B TK02Brlens 3.705559e-01]):2.943056e-02[&B TK02Brlens 2.482099e-02]):5.380384e-02[&B TK02Brlens 5.166814e-02],29:4.982679e-01[&B TK02Brlens 4.767568e-01]):1.740351e-01[&B TK02Brlens 1.641209e-01],(11:5.942309e-01[&B TK02Brlens 5.916119e-01],(((13:1.284388e-01[&B TK02Brlens 1.106514e-01],14:1.284388e-01[&B TK02Brlens 1.195755e-01]):2.460288e-02[&B TK02Brlens 2.170194e-02],(15:1.342595e-01[&B TK02Brlens 1.402739e-01],(16:1.068634e-01[&B TK02Brlens 1.037219e-01],12:1.068634e-01[&B TK02Brlens 9.539664e-02]):2.739614e-02[&B TK02Brlens 2.584677e-02]):1.878210e-02[&B TK02Brlens 1.690958e-02]):2.559196e-01[&B TK02Brlens 2.270934e-01],((20:1.252193e-01[&B TK02Brlens 1.177577e-01],(19:7.153961e-02[&B TK02Brlens 7.098296e-02],(17:3.135443e-02[&B TK02Brlens 3.450483e-02],18:3.135443e-02[&B TK02Brlens 3.440407e-02]):4.018518e-02[&B TK02Brlens 4.156589e-02]):5.367971e-02[&B TK02Brlens 5.139229e-02]):1.640790e-01[&B TK02Brlens 1.485293e-01],((21:1.186569e-01[&B TK02Brlens 1.355097e-01],22:1.186569e-01[&B TK02Brlens 1.339108e-01]):1.403899e-01[&B TK02Brlens 1.476612e-01],(((24:1.389082e-01[&B TK02Brlens 1.296032e-01],25:1.389082e-01[&B TK02Brlens 1.316331e-01]):3.199140e-02[&B TK02Brlens 3.177085e-02],(28:8.958856e-02[&B TK02Brlens 9.040054e-02],(27:4.384763e-02[&B TK02Brlens 4.017080e-02],26:4.384763e-02[&B TK02Brlens 4.253300e-02]):4.574092e-02[&B TK02Brlens 4.414772e-02]):8.131103e-02[&B TK02Brlens 8.145597e-02]):2.543729e-02[&B TK02Brlens 2.629413e-02],23:1.963369e-01[&B TK02Brlens 2.279352e-01]):6.270996e-02[&B TK02Brlens 6.396606e-02]):3.025149e-02[&B TK02Brlens 2.809959e-02]):1.196629e-01[&B TK02Brlens 1.068833e-01]):1.852697e-01[&B TK02Brlens 1.744796e-01]):7.807206e-02[&B TK02Brlens 7.104513e-02]):4.458512e-02[&B TK02Brlens 3.886397e-02]):9.316394e-02[&B TK02Brlens 8.873883e-02],(((5:3.223268e-01[&B TK02Brlens 3.493972e-01],6:3.223268e-01[&B TK02Brlens 3.302060e-01]):1.138242e-01[&B TK02Brlens 1.250899e-01],(3:3.571281e-01[&B TK02Brlens 4.131042e-01],4:3.571281e-01[&B TK02Brlens 3.249090e-01]):7.902285e-02[&B TK02Brlens 8.386569e-02]):2.360234e-01[&B TK02Brlens 2.164895e-01],(2:4.421534e-01[&B TK02Brlens 4.722857e-01],1:4.421534e-01[&B TK02Brlens 4.916528e-01]):2.300209e-01[&B TK02Brlens 2.248828e-01]):1.378777e-01[&B TK02Brlens 1.211056e-01]);
   tree TK_run1_gen_5300 [&B TK02Brlens] = [&R] ((((9:3.045731e-01[&B TK02Brlens 2.803475e-01],10:3.045731e-01[&B TK02Brlens 2.791420e-01]):3.015684e-01[&B TK02Brlens 2.629487e-01],(7:1.006901e-01[&B TK02Brlens 8.700449e-02],8:1.006901e-01[&B TK02Brlens 1.000039e-01]):5.054514e-01[&B TK02Brlens 4.439936e-01]):1.081271e-01[&B TK02Brlens 9.167682e-02],((((((56:2.230469e-01[&B TK02Brlens 2.161644e-01],((55:1.528983e-01[&B TK02Brlens 1.667569e-01],54:1.528983e-01[&B TK02Brlens 1.511076e-01]):3.637203e-02[&B TK02Brlens 3.779889e-02],53:1.892703e-01[&B TK02Brlens 1.750713e-01]):3.377663e-02[&B TK02Brlens 3.452326e-02]):1.723696e-01[&B TK02Brlens 1.633264e-01],(((48:1.459417e-01[&B TK02Brlens 1.276825e-01],49:1.459417e-01[&B TK02Brlens 1.374406e-01]):1.324200e-01[&B TK02Brlens 1.207801e-01],47:2.783617e-01[&B TK02Brlens 2.598333e-01]):2.136706e-02[&B TK02Brlens 1.977448e-02],((52:2.875080e-02[&B TK02Brlens 3.087187e-02],51:2.875080e-02[&B TK02Brlens 3.164539e-02]):6.623438e-02[&B TK02Brlens 6.300241e-02],50:9.498517e-02[&B TK02Brlens 7.871019e-02]):2.047436e-01[&B TK02Brlens 1.770815e-01]):9.568777e-02[&B TK02Brlens 8.580907e-02]):1.325520e-02[&B TK02Brlens 1.141155e-02],((35:2.246160e-01[&B TK02Brlens 2.530136e-01],36:2.246160e-01[&B TK02Brlens 2.582137e-01]):1.310949e-01[&B TK02Brlens 1.353189e-01],(46:3.543428e-01[&B TK02Brlens 3.490461e-01],(45:3.459468e-01[&B TK02Brlens 3.174616e-01],((37:2.027383e-01[&B TK02Brlens 1.969071e-01],38:2.027383e-01[&B TK02Brlens 1.989434e-01]):9.889163e-02[&B TK02Brlens 1.048419e-01],((43:2.065652e-01[&B TK02Brlens 2.114673e-01],(44:1.741987e-01[&B TK02Brlens 1.694362e-01],((39:1.083621e-01[&B TK02Brlens 1.248363e-01],41:1.083621e-01[&B TK02Brlens 1.260304e-01]):3.033600e-02[&B TK02Brlens 3.170518e-02],40:1.386981e-01[&B TK02Brlens 1.426500e-01]):3.550065e-02[&B TK02Brlens 3.611505e-02]):3.236646e-02[&B TK02Brlens 3.377988e-02]):8.171612e-03[&B TK02Brlens 8.970627e-03],42:2.147368e-01[&B TK02Brlens 2.437332e-01]):8.689315e-02[&B TK02Brlens 9.324233e-02]):4.431680e-02[&B TK02Brlens 4.559123e-02]):8.396051e-03[&B TK02Brlens 8.449766e-03]):1.368068e-03[&B TK02Brlens 1.368960e-03]):5.296083e-02[&B TK02Brlens 4.877115e-02]):4.466376e-02[&B TK02Brlens 3.832750e-02],((((33:2.023724e-01[&B TK02Brlens 1.840849e-01],32:2.023724e-01[&B TK02Brlens 2.037788e-01]):2.081361e-02[&B TK02Brlens 1.956045e-02],31:2.231860e-01[&B TK02Brlens 2.095874e-01]):7.416199e-02[&B TK02Brlens 6.778251e-02],34:2.973480e-01[&B TK02Brlens 2.791816e-01]):1.161689e-01[&B TK02Brlens 1.007568e-01],30:4.135169e-01[&B TK02Brlens 3.692019e-01]):3.981856e-02[&B TK02Brlens 3.358197e-02]):6.831794e-02[&B TK02Brlens 6.560611e-02],29:5.216534e-01[&B TK02Brlens 4.991328e-01]):1.481929e-01[&B TK02Brlens 1.397509e-01],(11:5.920596e-01[&B TK02Brlens 5.894501e-01],(((13:1.279695e-01[&B TK02Brlens 1.102470e-01],14:1.279695e-01[&B TK02Brlens 1.191386e-01]):2.451298e-02[&B TK02Brlens 2.162264e-02],(16:1.119925e-01[&B TK02Brlens 1.087002e-01],(15:1.084186e-01[&B TK02Brlens 1.132753e-01],12:1.084186e-01[&B TK02Brlens 9.811382e-02]):3.573890e-03[&B TK02Brlens 3.371772e-03]):4.048995e-02[&B TK02Brlens 3.708795e-02]):2.549844e-01[&B TK02Brlens 2.262636e-01],((20:1.142665e-01[&B TK02Brlens 1.074576e-01],(19:7.127820e-02[&B TK02Brlens 7.087394e-02],(17:3.123986e-02[&B TK02Brlens 3.326022e-02],18:3.123986e-02[&B TK02Brlens 3.498817e-02]):4.003835e-02[&B TK02Brlens 4.141400e-02]):4.298834e-02[&B TK02Brlens 4.115650e-02]):1.739747e-01[&B TK02Brlens 1.574872e-01],((21:1.182233e-01[&B TK02Brlens 1.350146e-01],22:1.182233e-01[&B TK02Brlens 1.334215e-01]):1.398769e-01[&B TK02Brlens 1.471216e-01],(((24:1.236128e-01[&B TK02Brlens 1.153323e-01],25:1.236128e-01[&B TK02Brlens 1.171387e-01]):4.459649e-02[&B TK02Brlens 4.428902e-02],(28:8.926120e-02[&B TK02Brlens 9.007022e-02],(27:4.368741e-02[&B TK02Brlens 4.002402e-02],26:4.368741e-02[&B TK02Brlens 4.237758e-02]):4.557378e-02[&B TK02Brlens 4.398641e-02]):7.894806e-02[&B TK02Brlens 7.908879e-02]):2.741020e-02[&B TK02Brlens 2.833350e-02],23:1.956195e-01[&B TK02Brlens 2.271023e-01]):6.248082e-02[&B TK02Brlens 6.373233e-02]):3.014095e-02[&B TK02Brlens 2.799691e-02]):1.192256e-01[&B TK02Brlens 1.064928e-01]):1.845927e-01[&B TK02Brlens 1.738420e-01]):7.778679e-02[&B TK02Brlens 7.078553e-02]):4.442220e-02[&B TK02Brlens 3.872196e-02]):9.282352e-02[&B TK02Brlens 8.841457e-02],(((5:3.211491e-01[&B TK02Brlens 3.481205e-01],6:3.211491e-01[&B TK02Brlens 3.245196e-01]):8.663922e-02[&B TK02Brlens 9.521436e-02],(3:3.558232e-01[&B TK02Brlens 4.115947e-01],4:3.558232e-01[&B TK02Brlens 3.203642e-01]):5.196509e-02[&B TK02Brlens 5.514971e-02]):2.508438e-01[&B TK02Brlens 2.300834e-01],(2:4.313734e-01[&B TK02Brlens 4.607710e-01],1:4.313734e-01[&B TK02Brlens 4.796660e-01]):2.272587e-01[&B TK02Brlens 2.221822e-01]):1.484600e-01[&B TK02Brlens 1.304007e-01]);
   tree TK_run1_gen_5400 [&B TK02Brlens] = [&R] ((((9:3.016050e-01[&B TK02Brlens 2.776155e-01],10:3.016050e-01[&B TK02Brlens 2.764217e-01]):2.847444e-01[&B TK02Brlens 2.566001e-01],(7:1.273032e-01[&B TK02Brlens 1.100004e-01],8:1.273032e-01[&B TK02Brlens 1.264357e-01]):4.590461e-01[&B TK02Brlens 4.166451e-01]):1.321972e-01[&B TK02Brlens 1.159480e-01],((((((56:2.208733e-01[&B TK02Brlens 2.140578e-01],((55:1.514082e-01[&B TK02Brlens 1.651318e-01],54:1.514082e-01[&B TK02Brlens 1.496350e-01]):3.880550e-02[&B TK02Brlens 4.032782e-02],53:1.902137e-01[&B TK02Brlens 1.759440e-01]):3.065955e-02[&B TK02Brlens 3.133728e-02]):1.706898e-01[&B TK02Brlens 1.617348e-01],(((48:1.445195e-01[&B TK02Brlens 1.264383e-01],49:1.445195e-01[&B TK02Brlens 1.361013e-01]):1.311295e-01[&B TK02Brlens 1.196031e-01],47:2.756490e-01[&B TK02Brlens 2.573012e-01]):2.115884e-02[&B TK02Brlens 1.958178e-02],((52:2.847062e-02[&B TK02Brlens 2.953319e-02],51:2.847062e-02[&B TK02Brlens 3.077413e-02]):6.558891e-02[&B TK02Brlens 6.109173e-02],50:9.405952e-02[&B TK02Brlens 7.794314e-02]):2.027483e-01[&B TK02Brlens 1.753558e-01]):9.475527e-02[&B TK02Brlens 8.497284e-02]):1.312602e-02[&B TK02Brlens 1.130034e-02],((35:2.421712e-01[&B TK02Brlens 2.727883e-01],36:2.421712e-01[&B TK02Brlens 2.783948e-01]):1.100732e-01[&B TK02Brlens 1.136198e-01],(46:3.472531e-01[&B TK02Brlens 3.420624e-01],(45:3.425754e-01[&B TK02Brlens 3.143679e-01],((37:2.007626e-01[&B TK02Brlens 1.949882e-01],38:2.007626e-01[&B TK02Brlens 1.963236e-01]):9.086588e-02[&B TK02Brlens 9.633325e-02],((43:2.018586e-01[&B TK02Brlens 2.066490e-01],(44:1.725011e-01[&B TK02Brlens 1.677850e-01],((39:7.907638e-02[&B TK02Brlens 9.109827e-02],41:7.907638e-02[&B TK02Brlens 9.196970e-02]):5.827008e-02[&B TK02Brlens 6.090003e-02],40:1.373465e-01[&B TK02Brlens 1.412599e-01]):3.515469e-02[&B TK02Brlens 3.576310e-02]):2.935743e-02[&B TK02Brlens 3.063945e-02]):1.106091e-02[&B TK02Brlens 1.214244e-02],42:2.129195e-01[&B TK02Brlens 2.416704e-01]):7.870901e-02[&B TK02Brlens 8.446019e-02]):5.094695e-02[&B TK02Brlens 5.241205e-02]):4.677661e-03[&B TK02Brlens 4.707587e-03]):4.991305e-03[&B TK02Brlens 4.994560e-03]):5.244472e-02[&B TK02Brlens 4.829587e-02]):2.308111e-02[&B TK02Brlens 1.980669e-02],(((33:2.210110e-01[&B TK02Brlens 1.883636e-01],(31:7.921063e-02[&B TK02Brlens 7.697024e-02],32:7.921063e-02[&B TK02Brlens 7.976111e-02]):1.418004e-01[&B TK02Brlens 1.297593e-01]):6.931507e-02[&B TK02Brlens 6.163997e-02],34:2.903261e-01[&B TK02Brlens 2.710143e-01]):1.230290e-01[&B TK02Brlens 1.067068e-01],30:4.133552e-01[&B TK02Brlens 3.690574e-01]):1.441507e-02[&B TK02Brlens 1.215731e-02]):8.879956e-02[&B TK02Brlens 8.527473e-02],29:5.165698e-01[&B TK02Brlens 4.942686e-01]):1.467488e-01[&B TK02Brlens 1.383890e-01],(11:5.862898e-01[&B TK02Brlens 5.837058e-01],(((13:1.267224e-01[&B TK02Brlens 1.091727e-01],14:1.267224e-01[&B TK02Brlens 1.179775e-01]):2.427409e-02[&B TK02Brlens 2.141192e-02],(16:1.109011e-01[&B TK02Brlens 1.076408e-01],(15:1.073620e-01[&B TK02Brlens 1.121715e-01],12:1.073620e-01[&B TK02Brlens 9.715768e-02]):3.539062e-03[&B TK02Brlens 3.338913e-03]):4.009537e-02[&B TK02Brlens 3.672652e-02]):2.571355e-01[&B TK02Brlens 2.281724e-01],((20:1.131530e-01[&B TK02Brlens 1.079516e-01],(19:7.058358e-02[&B TK02Brlens 7.018326e-02],(17:3.093542e-02[&B TK02Brlens 3.293610e-02],18:3.093542e-02[&B TK02Brlens 3.464720e-02]):3.964816e-02[&B TK02Brlens 4.101041e-02]):4.256941e-02[&B TK02Brlens 4.133525e-02]):1.722793e-01[&B TK02Brlens 1.582990e-01],((21:1.170712e-01[&B TK02Brlens 1.336988e-01],22:1.170712e-01[&B TK02Brlens 1.321213e-01]):1.385138e-01[&B TK02Brlens 1.456879e-01],(((24:1.224081e-01[&B TK02Brlens 1.142084e-01],25:1.224081e-01[&B TK02Brlens 1.159972e-01]):4.416188e-02[&B TK02Brlens 4.385742e-02],(28:8.839133e-02[&B TK02Brlens 8.919246e-02],(27:4.326167e-02[&B TK02Brlens 3.963398e-02],26:4.326167e-02[&B TK02Brlens 4.196460e-02]):4.512966e-02[&B TK02Brlens 4.355775e-02]):7.817869e-02[&B TK02Brlens 7.831805e-02]):2.714308e-02[&B TK02Brlens 2.805738e-02],23:1.937131e-01[&B TK02Brlens 2.248891e-01]):6.187193e-02[&B TK02Brlens 6.311124e-02]):2.984722e-02[&B TK02Brlens 2.772408e-02]):1.226997e-01[&B TK02Brlens 1.095959e-01]):1.781578e-01[&B TK02Brlens 1.677819e-01]):7.702874e-02[&B TK02Brlens 7.009571e-02]):5.522798e-02[&B TK02Brlens 4.814115e-02]):8.068025e-02[&B TK02Brlens 7.684809e-02],(((5:3.180194e-01[&B TK02Brlens 3.447280e-01],6:3.180194e-01[&B TK02Brlens 3.213571e-01]):8.579491e-02[&B TK02Brlens 9.428648e-02],(3:3.746956e-01[&B TK02Brlens 4.334252e-01],4:3.746956e-01[&B TK02Brlens 3.373559e-01]):2.911867e-02[&B TK02Brlens 3.090317e-02]):2.483993e-01[&B TK02Brlens 2.278412e-01],(2:4.397792e-01[&B TK02Brlens 4.697496e-01],1:4.397792e-01[&B TK02Brlens 4.890128e-01]):2.124344e-01[&B TK02Brlens 2.076891e-01]):1.470132e-01[&B TK02Brlens 1.291299e-01]);
   tree TK_run1_gen_5500 [&B TK02Brlens] = [&R] ((((9:3.007121e-01[&B TK02Brlens 2.767936e-01],10:3.007121e-01[&B TK02Brlens 2.756034e-01]):3.048335e-01[&B TK02Brlens 2.747036e-01],(7:1.269264e-01[&B TK02Brlens 1.096748e-01],8:1.269264e-01[&B TK02Brlens 1.260614e-01]):4.786193e-01[&B TK02Brlens 4.344103e-01]):1.108738e-01[&B TK02Brlens 9.724565e-02],((((((56:2.202194e-01[&B TK02Brlens 2.134242e-01],((55:1.509600e-01[&B TK02Brlens 1.646430e-01],54:1.509600e-01[&B TK02Brlens 1.491920e-01]):3.869062e-02[&B TK02Brlens 4.020844e-02],53:1.896506e-01[&B TK02Brlens 1.754232e-01]):3.056879e-02[&B TK02Brlens 3.124451e-02]):1.701845e-01[&B TK02Brlens 1.612560e-01],(((48:1.440917e-01[&B TK02Brlens 1.260640e-01],49:1.440917e-01[&B TK02Brlens 1.356984e-01]):1.212721e-01[&B TK02Brlens 1.106121e-01],47:2.653637e-01[&B TK02Brlens 2.477005e-01]):3.056545e-02[&B TK02Brlens 2.828728e-02],((52:2.838633e-02[&B TK02Brlens 2.944577e-02],51:2.838633e-02[&B TK02Brlens 3.068303e-02]):7.383965e-02[&B TK02Brlens 6.877675e-02],50:1.022260e-01[&B TK02Brlens 8.471034e-02]):1.937032e-01[&B TK02Brlens 1.675327e-01]):9.447477e-02[&B TK02Brlens 8.472130e-02]):1.308716e-02[&B TK02Brlens 1.185308e-02],((46:3.111413e-01[&B TK02Brlens 3.064904e-01],(35:2.414543e-01[&B TK02Brlens 2.719808e-01],36:2.414543e-01[&B TK02Brlens 2.775706e-01]):6.968694e-02[&B TK02Brlens 7.208819e-02]):4.006040e-02[&B TK02Brlens 4.008653e-02],(45:3.415613e-01[&B TK02Brlens 3.134373e-01],((37:2.001683e-01[&B TK02Brlens 1.944110e-01],38:2.001683e-01[&B TK02Brlens 1.957424e-01]):9.059689e-02[&B TK02Brlens 9.604808e-02],((43:2.012610e-01[&B TK02Brlens 2.060373e-01],(44:1.719905e-01[&B TK02Brlens 1.601149e-01],((39:7.884230e-02[&B TK02Brlens 8.734847e-02],41:7.884230e-02[&B TK02Brlens 9.169744e-02]):5.809758e-02[&B TK02Brlens 6.071975e-02],40:1.369399e-01[&B TK02Brlens 1.408417e-01]):3.505062e-02[&B TK02Brlens 3.565723e-02]):2.927052e-02[&B TK02Brlens 3.054875e-02]):1.102817e-02[&B TK02Brlens 1.210649e-02],42:2.122892e-01[&B TK02Brlens 2.409550e-01]):7.847601e-02[&B TK02Brlens 8.421016e-02]):5.079613e-02[&B TK02Brlens 5.225690e-02]):9.640342e-03[&B TK02Brlens 9.680455e-03]):5.228947e-02[&B TK02Brlens 5.049502e-02]):2.301278e-02[&B TK02Brlens 2.077883e-02],(((33:2.200318e-01[&B TK02Brlens 1.875290e-01],(31:7.897614e-02[&B TK02Brlens 7.460203e-02],32:7.897614e-02[&B TK02Brlens 7.952499e-02]):1.410556e-01[&B TK02Brlens 1.290778e-01]):6.943489e-02[&B TK02Brlens 6.174652e-02],34:2.894667e-01[&B TK02Brlens 2.782765e-01]):1.183727e-01[&B TK02Brlens 1.026682e-01],30:4.078393e-01[&B TK02Brlens 3.641327e-01]):1.866458e-02[&B TK02Brlens 1.574123e-02]):8.853669e-02[&B TK02Brlens 8.502230e-02],29:5.150406e-01[&B TK02Brlens 4.917731e-01]):1.463144e-01[&B TK02Brlens 1.379793e-01],(11:5.845542e-01[&B TK02Brlens 5.819779e-01],(((13:1.263472e-01[&B TK02Brlens 1.088495e-01],14:1.263472e-01[&B TK02Brlens 1.176283e-01]):2.420223e-02[&B TK02Brlens 2.134854e-02],(16:1.140516e-01[&B TK02Brlens 1.106987e-01],(15:9.314848e-02[&B TK02Brlens 9.732120e-02],12:9.314848e-02[&B TK02Brlens 8.429508e-02]):2.090311e-02[&B TK02Brlens 1.972095e-02]):3.649787e-02[&B TK02Brlens 3.343129e-02]):2.484018e-01[&B TK02Brlens 2.204224e-01],((20:1.128180e-01[&B TK02Brlens 1.076321e-01],(19:7.037463e-02[&B TK02Brlens 7.232086e-02],(17:3.084384e-02[&B TK02Brlens 3.283860e-02],18:3.084384e-02[&B TK02Brlens 3.449266e-02]):3.953079e-02[&B TK02Brlens 4.220645e-02]):4.244339e-02[&B TK02Brlens 4.262739e-02]):1.717693e-01[&B TK02Brlens 1.578304e-01],((21:1.170041e-01[&B TK02Brlens 1.295748e-01],22:1.170041e-01[&B TK02Brlens 1.312095e-01]):1.367532e-01[&B TK02Brlens 1.438361e-01],(((24:1.220458e-01[&B TK02Brlens 1.138703e-01],25:1.220458e-01[&B TK02Brlens 1.156538e-01]):4.403115e-02[&B TK02Brlens 4.372759e-02],(28:7.698748e-02[&B TK02Brlens 7.768526e-02],(27:4.313360e-02[&B TK02Brlens 3.951665e-02],26:4.313360e-02[&B TK02Brlens 4.184037e-02]):3.385388e-02[&B TK02Brlens 3.267471e-02]):8.908945e-02[&B TK02Brlens 8.924826e-02]):2.706273e-02[&B TK02Brlens 2.793209e-02],23:1.931397e-01[&B TK02Brlens 2.239220e-01]):6.061758e-02[&B TK02Brlens 6.173716e-02]):3.083006e-02[&B TK02Brlens 2.863700e-02]):1.143639e-01[&B TK02Brlens 1.021503e-01]):1.856030e-01[&B TK02Brlens 1.747935e-01]):7.680071e-02[&B TK02Brlens 6.988821e-02]):5.506449e-02[&B TK02Brlens 4.799864e-02]):8.037003e-02[&B TK02Brlens 7.655260e-02],(((5:3.170780e-01[&B TK02Brlens 3.437075e-01],6:3.170780e-01[&B TK02Brlens 3.204058e-01]):8.535214e-02[&B TK02Brlens 9.021799e-02],(3:3.527291e-01[&B TK02Brlens 4.080156e-01],4:3.527291e-01[&B TK02Brlens 3.175784e-01]):4.970103e-02[&B TK02Brlens 5.066115e-02]):2.478527e-01[&B TK02Brlens 2.169384e-01],(2:4.384773e-01[&B TK02Brlens 4.683591e-01],1:4.384773e-01[&B TK02Brlens 4.875652e-01]):2.118055e-01[&B TK02Brlens 2.070743e-01]):1.465066e-01[&B TK02Brlens 1.286850e-01]);
   tree TK_run1_gen_5600 [&B TK02Brlens] = [&R] ((((9:2.991962e-01[&B TK02Brlens 2.753983e-01],10:2.991962e-01[&B TK02Brlens 2.742140e-01]):3.152339e-01[&B TK02Brlens 2.840760e-01],(7:1.002097e-01[&B TK02Brlens 8.658945e-02],8:1.002097e-01[&B TK02Brlens 9.952685e-02]):5.142203e-01[&B TK02Brlens 4.667229e-01]):8.270749e-02[&B TK02Brlens 7.254142e-02],((((((56:2.249133e-01[&B TK02Brlens 2.179732e-01],((55:1.501990e-01[&B TK02Brlens 1.639287e-01],54:1.501990e-01[&B TK02Brlens 1.485557e-01]):3.849558e-02[&B TK02Brlens 4.003541e-02],53:1.886946e-01[&B TK02Brlens 1.745388e-01]):3.621870e-02[&B TK02Brlens 3.701931e-02]):1.635226e-01[&B TK02Brlens 1.549436e-01],(((48:1.433653e-01[&B TK02Brlens 1.254284e-01],49:1.433653e-01[&B TK02Brlens 1.350143e-01]):1.217873e-01[&B TK02Brlens 1.110821e-01],47:2.651526e-01[&B TK02Brlens 2.356084e-01]):2.928476e-02[&B TK02Brlens 2.710204e-02],((52:2.824323e-02[&B TK02Brlens 3.035597e-02],51:2.824323e-02[&B TK02Brlens 3.052835e-02]):7.346741e-02[&B TK02Brlens 6.843004e-02],50:1.017106e-01[&B TK02Brlens 8.191284e-02]):1.927267e-01[&B TK02Brlens 1.666882e-01]):9.399851e-02[&B TK02Brlens 8.429421e-02]):2.039944e-02[&B TK02Brlens 1.847583e-02],((35:2.402371e-01[&B TK02Brlens 2.706097e-01],36:2.402371e-01[&B TK02Brlens 2.715340e-01]):1.091941e-01[&B TK02Brlens 1.127124e-01],(46:3.479280e-01[&B TK02Brlens 3.427272e-01],(45:3.398395e-01[&B TK02Brlens 3.118572e-01],((37:1.991592e-01[&B TK02Brlens 1.934309e-01],38:1.991592e-01[&B TK02Brlens 1.947557e-01]):9.014018e-02[&B TK02Brlens 9.556388e-02],((43:2.031927e-01[&B TK02Brlens 2.080148e-01],(44:1.711235e-01[&B TK02Brlens 1.593077e-01],((39:7.844484e-02[&B TK02Brlens 8.690813e-02],41:7.844484e-02[&B TK02Brlens 9.123518e-02]):5.780470e-02[&B TK02Brlens 6.041365e-02],40:1.362495e-01[&B TK02Brlens 1.401317e-01]):3.487392e-02[&B TK02Brlens 3.547748e-02]):3.206924e-02[&B TK02Brlens 3.346969e-02]):8.026298e-03[&B TK02Brlens 8.811104e-03],42:2.112190e-01[&B TK02Brlens 2.433706e-01]):7.808040e-02[&B TK02Brlens 8.378565e-02]):5.054006e-02[&B TK02Brlens 5.199346e-02]):8.088558e-03[&B TK02Brlens 8.140306e-03]):1.503186e-03[&B TK02Brlens 1.504167e-03]):5.940412e-02[&B TK02Brlens 5.736551e-02]):1.551852e-02[&B TK02Brlens 1.401207e-02],(((33:2.209674e-01[&B TK02Brlens 1.883265e-01],(31:6.425855e-02[&B TK02Brlens 6.069957e-02],32:6.425855e-02[&B TK02Brlens 6.470512e-02]):1.567089e-01[&B TK02Brlens 1.434018e-01]):6.703999e-02[&B TK02Brlens 5.961681e-02],34:2.880074e-01[&B TK02Brlens 2.639864e-01]):9.869449e-02[&B TK02Brlens 8.560072e-02],30:3.867019e-01[&B TK02Brlens 3.452605e-01]):3.765192e-02[&B TK02Brlens 3.175468e-02]):8.809036e-02[&B TK02Brlens 8.459369e-02],29:5.124442e-01[&B TK02Brlens 4.892940e-01]):1.455768e-01[&B TK02Brlens 1.372838e-01],(11:5.816074e-01[&B TK02Brlens 5.790440e-01],(((13:1.257103e-01[&B TK02Brlens 1.083008e-01],14:1.257103e-01[&B TK02Brlens 1.170353e-01]):2.408023e-02[&B TK02Brlens 2.124092e-02],(16:1.134766e-01[&B TK02Brlens 1.101407e-01],(15:9.267891e-02[&B TK02Brlens 9.683058e-02],12:9.267891e-02[&B TK02Brlens 8.387013e-02]):2.079773e-02[&B TK02Brlens 1.962154e-02]):3.631388e-02[&B TK02Brlens 3.326276e-02]):2.471495e-01[&B TK02Brlens 2.193112e-01],((20:1.122493e-01[&B TK02Brlens 1.070895e-01],(19:6.331723e-02[&B TK02Brlens 6.506829e-02],(17:3.068835e-02[&B TK02Brlens 3.267305e-02],18:3.068835e-02[&B TK02Brlens 3.431877e-02]):3.262888e-02[&B TK02Brlens 3.483738e-02]):4.893206e-02[&B TK02Brlens 4.914419e-02]):1.709034e-01[&B TK02Brlens 1.570348e-01],((21:1.164142e-01[&B TK02Brlens 1.289216e-01],22:1.164142e-01[&B TK02Brlens 1.305481e-01]):1.360638e-01[&B TK02Brlens 1.431110e-01],(((24:1.214305e-01[&B TK02Brlens 1.132963e-01],25:1.214305e-01[&B TK02Brlens 1.150708e-01]):4.380918e-02[&B TK02Brlens 4.350715e-02],(28:7.659938e-02[&B TK02Brlens 7.729363e-02],(27:4.291616e-02[&B TK02Brlens 3.931744e-02],26:4.291616e-02[&B TK02Brlens 4.162945e-02]):3.368321e-02[&B TK02Brlens 3.251000e-02]):8.864033e-02[&B TK02Brlens 8.879834e-02]):2.692630e-02[&B TK02Brlens 2.779128e-02],23:1.921660e-01[&B TK02Brlens 2.227931e-01]):6.031200e-02[&B TK02Brlens 6.142593e-02]):3.067464e-02[&B TK02Brlens 2.849264e-02]):1.137874e-01[&B TK02Brlens 1.016354e-01]):1.846673e-01[&B TK02Brlens 1.739123e-01]):7.641355e-02[&B TK02Brlens 6.953589e-02]):3.911658e-02[&B TK02Brlens 3.409715e-02]):7.131062e-02[&B TK02Brlens 6.792350e-02],(((5:3.154795e-01[&B TK02Brlens 3.409586e-01],6:3.154795e-01[&B TK02Brlens 3.187905e-01]):8.492187e-02[&B TK02Brlens 8.976319e-02],(3:3.509509e-01[&B TK02Brlens 4.059587e-01],4:3.509509e-01[&B TK02Brlens 3.159775e-01]):4.945048e-02[&B TK02Brlens 5.040576e-02]):2.466032e-01[&B TK02Brlens 2.158448e-01],(2:4.338621e-01[&B TK02Brlens 4.634294e-01],1:4.338621e-01[&B TK02Brlens 4.824334e-01]):2.131425e-01[&B TK02Brlens 2.083814e-01]):1.214435e-01[&B TK02Brlens 1.066706e-01]);
   tree TK_run1_gen_5700 [&B TK02Brlens] = [&R] ((((9:2.940244e-01[&B TK02Brlens 2.706378e-01],10:2.940244e-01[&B TK02Brlens 2.694740e-01]):2.839429e-01[&B TK02Brlens 2.558778e-01],(7:9.847755e-02[&B TK02Brlens 8.509269e-02],8:9.847755e-02[&B TK02Brlens 9.780646e-02]):4.794897e-01[&B TK02Brlens 4.352003e-01]):1.071198e-01[&B TK02Brlens 9.395306e-02],((((((56:2.210255e-01[&B TK02Brlens 2.142054e-01],((55:1.436665e-01[&B TK02Brlens 1.567991e-01],54:1.436665e-01[&B TK02Brlens 1.420946e-01]):4.176635e-02[&B TK02Brlens 4.343701e-02],53:1.854329e-01[&B TK02Brlens 1.694440e-01]):3.559264e-02[&B TK02Brlens 3.637941e-02]):1.606960e-01[&B TK02Brlens 1.522653e-01],(((48:1.408871e-01[&B TK02Brlens 1.232603e-01],49:1.408871e-01[&B TK02Brlens 1.326805e-01]):1.196822e-01[&B TK02Brlens 1.091620e-01],47:2.605693e-01[&B TK02Brlens 2.315358e-01]):2.222711e-02[&B TK02Brlens 2.057043e-02],((52:2.775503e-02[&B TK02Brlens 2.983125e-02],51:2.775503e-02[&B TK02Brlens 3.000065e-02]):4.253715e-02[&B TK02Brlens 3.962054e-02],50:7.029218e-02[&B TK02Brlens 5.660992e-02]):2.125042e-01[&B TK02Brlens 1.837936e-01]):9.892511e-02[&B TK02Brlens 8.871219e-02]):2.004682e-02[&B TK02Brlens 1.815646e-02],((46:3.377304e-01[&B TK02Brlens 3.326820e-01],(45:3.339651e-01[&B TK02Brlens 3.088148e-01],((37:1.957166e-01[&B TK02Brlens 1.873933e-01],38:1.957166e-01[&B TK02Brlens 1.913892e-01]):8.858204e-02[&B TK02Brlens 9.391199e-02],((43:1.996804e-01[&B TK02Brlens 2.044191e-01],(44:1.681655e-01[&B TK02Brlens 1.565540e-01],((39:7.708886e-02[&B TK02Brlens 8.540586e-02],41:7.708886e-02[&B TK02Brlens 8.965812e-02]):4.638568e-02[&B TK02Brlens 4.710667e-02],40:1.234745e-01[&B TK02Brlens 1.233390e-01]):4.469093e-02[&B TK02Brlens 4.414195e-02]):3.151490e-02[&B TK02Brlens 3.289114e-02]):1.279422e-02[&B TK02Brlens 1.404523e-02],42:2.124746e-01[&B TK02Brlens 2.448173e-01]):7.182406e-02[&B TK02Brlens 7.707216e-02]):4.966644e-02[&B TK02Brlens 5.109472e-02]):3.765321e-03[&B TK02Brlens 3.789410e-03]):5.660623e-03[&B TK02Brlens 5.664315e-03],(35:2.532495e-01[&B TK02Brlens 2.852672e-01],36:2.532495e-01[&B TK02Brlens 2.927015e-01]):9.014151e-02[&B TK02Brlens 9.304595e-02]):5.837727e-02[&B TK02Brlens 5.637391e-02]):1.525027e-02[&B TK02Brlens 1.376986e-02],(((33:2.171478e-01[&B TK02Brlens 1.850711e-01],(31:6.314780e-02[&B TK02Brlens 5.965034e-02],32:6.314780e-02[&B TK02Brlens 6.358664e-02]):1.540000e-01[&B TK02Brlens 1.409230e-01]):6.588116e-02[&B TK02Brlens 5.858629e-02],34:2.830290e-01[&B TK02Brlens 2.594232e-01]):9.698849e-02[&B TK02Brlens 8.412105e-02],30:3.800175e-01[&B TK02Brlens 3.392924e-01]):3.700108e-02[&B TK02Brlens 3.120578e-02]):6.187156e-02[&B TK02Brlens 5.941561e-02],29:4.788901e-01[&B TK02Brlens 4.633464e-01]):1.677565e-01[&B TK02Brlens 1.582000e-01],(11:5.715539e-01[&B TK02Brlens 5.690348e-01],(((13:1.235373e-01[&B TK02Brlens 1.064287e-01],14:1.235373e-01[&B TK02Brlens 1.150123e-01]):2.366398e-02[&B TK02Brlens 2.087375e-02],(16:1.115151e-01[&B TK02Brlens 1.082368e-01],(15:9.107689e-02[&B TK02Brlens 9.515680e-02],12:9.107689e-02[&B TK02Brlens 8.484170e-02]):2.043823e-02[&B TK02Brlens 1.928237e-02]):3.568617e-02[&B TK02Brlens 3.268779e-02]):2.428774e-01[&B TK02Brlens 2.155203e-01],((20:1.122631e-01[&B TK02Brlens 1.071027e-01],(19:6.222275e-02[&B TK02Brlens 6.394353e-02],(17:3.015788e-02[&B TK02Brlens 3.210828e-02],18:3.015788e-02[&B TK02Brlens 3.372555e-02]):3.206487e-02[&B TK02Brlens 3.423519e-02]):5.004038e-02[&B TK02Brlens 5.025732e-02]):1.659950e-01[&B TK02Brlens 1.525247e-01],((21:1.144019e-01[&B TK02Brlens 1.266931e-01],22:1.144019e-01[&B TK02Brlens 1.282915e-01]):1.337118e-01[&B TK02Brlens 1.406372e-01],(((24:1.193315e-01[&B TK02Brlens 1.113379e-01],25:1.193315e-01[&B TK02Brlens 1.105452e-01]):4.305191e-02[&B TK02Brlens 4.275510e-02],(28:7.527530e-02[&B TK02Brlens 7.595756e-02],(27:4.217432e-02[&B TK02Brlens 3.863781e-02],26:4.217432e-02[&B TK02Brlens 4.090985e-02]):3.310098e-02[&B TK02Brlens 3.194804e-02]):8.710812e-02[&B TK02Brlens 8.726340e-02]):2.267296e-02[&B TK02Brlens 2.340130e-02],23:1.850564e-01[&B TK02Brlens 2.145504e-01]):6.305737e-02[&B TK02Brlens 6.422200e-02]):3.014441e-02[&B TK02Brlens 2.800012e-02]):1.118205e-01[&B TK02Brlens 9.987853e-02]):1.814752e-01[&B TK02Brlens 1.709061e-01]):7.509268e-02[&B TK02Brlens 6.833391e-02]):3.844042e-02[&B TK02Brlens 3.350776e-02]):7.007797e-02[&B TK02Brlens 6.674939e-02],(((5:3.100262e-01[&B TK02Brlens 3.350649e-01],6:3.100262e-01[&B TK02Brlens 3.132800e-01]):8.345394e-02[&B TK02Brlens 8.821157e-02],(3:3.448845e-01[&B TK02Brlens 3.989414e-01],4:3.448845e-01[&B TK02Brlens 3.105156e-01]):4.859570e-02[&B TK02Brlens 4.953446e-02]):2.423405e-01[&B TK02Brlens 2.121138e-01],(2:4.499466e-01[&B TK02Brlens 4.806099e-01],1:4.499466e-01[&B TK02Brlens 5.003184e-01]):1.858741e-01[&B TK02Brlens 1.817222e-01]):1.193443e-01[&B TK02Brlens 1.048267e-01]);
   tree TK_run1_gen_5800 [&B TK02Brlens] = [&R] ((((9:3.008312e-01[&B TK02Brlens 2.897984e-01],10:3.008312e-01[&B TK02Brlens 2.833299e-01]):2.692335e-01[&B TK02Brlens 2.494396e-01],(7:9.713108e-02[&B TK02Brlens 8.392923e-02],8:9.713108e-02[&B TK02Brlens 9.646916e-02]):4.729337e-01[&B TK02Brlens 4.292498e-01]):1.056551e-01[&B TK02Brlens 9.266845e-02],((((((56:1.997102e-01[&B TK02Brlens 1.935478e-01],((55:1.426590e-01[&B TK02Brlens 1.484314e-01],54:1.426590e-01[&B TK02Brlens 1.410982e-01]):4.786413e-02[&B TK02Brlens 4.977870e-02],53:1.905232e-01[&B TK02Brlens 1.740954e-01]):9.186997e-03[&B TK02Brlens 9.390074e-03]):1.665429e-01[&B TK02Brlens 1.578054e-01],(((48:1.389608e-01[&B TK02Brlens 1.215750e-01],49:1.389608e-01[&B TK02Brlens 1.308663e-01]):1.180457e-01[&B TK02Brlens 1.076694e-01],47:2.570065e-01[&B TK02Brlens 2.283700e-01]):2.192320e-02[&B TK02Brlens 2.028917e-02],((52:2.737554e-02[&B TK02Brlens 2.942337e-02],51:2.737554e-02[&B TK02Brlens 2.959045e-02]):4.195554e-02[&B TK02Brlens 3.907881e-02],50:6.933108e-02[&B TK02Brlens 5.583590e-02]):2.095986e-01[&B TK02Brlens 1.812806e-01]):8.732330e-02[&B TK02Brlens 7.830814e-02]):3.002194e-02[&B TK02Brlens 2.719095e-02],((46:3.331127e-01[&B TK02Brlens 3.281333e-01],(45:3.293988e-01[&B TK02Brlens 3.045924e-01],((37:1.930406e-01[&B TK02Brlens 1.848310e-01],38:1.930406e-01[&B TK02Brlens 1.887723e-01]):8.737087e-02[&B TK02Brlens 9.282578e-02],((43:1.969502e-01[&B TK02Brlens 2.016241e-01],(44:1.726177e-01[&B TK02Brlens 1.642538e-01],((39:7.603484e-02[&B TK02Brlens 8.423812e-02],41:7.603484e-02[&B TK02Brlens 8.843223e-02]):4.575145e-02[&B TK02Brlens 4.646258e-02],40:1.217863e-01[&B TK02Brlens 1.216526e-01]):5.083138e-02[&B TK02Brlens 5.125383e-02]):2.433250e-02[&B TK02Brlens 2.589620e-02]):1.261929e-02[&B TK02Brlens 1.378388e-02],42:2.095694e-01[&B TK02Brlens 2.403188e-01]):7.084202e-02[&B TK02Brlens 7.578965e-02]):4.898735e-02[&B TK02Brlens 5.050703e-02]):3.713838e-03[&B TK02Brlens 3.737598e-03]):5.583226e-03[&B TK02Brlens 5.586868e-03],(35:2.497869e-01[&B TK02Brlens 2.813668e-01],36:2.497869e-01[&B TK02Brlens 2.886994e-01]):8.890901e-02[&B TK02Brlens 9.177374e-02]):5.757909e-02[&B TK02Brlens 5.560311e-02]):1.504176e-02[&B TK02Brlens 1.358159e-02],(((33:2.141788e-01[&B TK02Brlens 1.917134e-01],(31:6.228438e-02[&B TK02Brlens 5.883474e-02],32:6.228438e-02[&B TK02Brlens 6.271723e-02]):1.518944e-01[&B TK02Brlens 1.389962e-01]):6.498037e-02[&B TK02Brlens 5.778524e-02],34:2.791592e-01[&B TK02Brlens 2.558762e-01]):9.566237e-02[&B TK02Brlens 8.297087e-02],30:3.748216e-01[&B TK02Brlens 3.346533e-01]):3.649517e-02[&B TK02Brlens 3.077910e-02]):6.102559e-02[&B TK02Brlens 5.860323e-02],29:4.723423e-01[&B TK02Brlens 4.570111e-01]):1.654627e-01[&B TK02Brlens 1.560369e-01],(11:5.763195e-01[&B TK02Brlens 5.737794e-01],(((13:1.207964e-01[&B TK02Brlens 9.917069e-02],14:1.207964e-01[&B TK02Brlens 1.075638e-01]):2.439222e-02[&B TK02Brlens 2.052734e-02],(16:1.099904e-01[&B TK02Brlens 1.067569e-01],(15:8.983160e-02[&B TK02Brlens 9.385573e-02],12:8.983160e-02[&B TK02Brlens 8.368167e-02]):2.015878e-02[&B TK02Brlens 1.901872e-02]):3.519824e-02[&B TK02Brlens 3.224085e-02]):2.395566e-01[&B TK02Brlens 2.125735e-01],((20:1.107282e-01[&B TK02Brlens 1.054174e-01],(19:6.137198e-02[&B TK02Brlens 6.287957e-02],(17:2.974554e-02[&B TK02Brlens 3.166926e-02],18:2.974554e-02[&B TK02Brlens 3.326442e-02]):3.162645e-02[&B TK02Brlens 3.376710e-02]):4.935619e-02[&B TK02Brlens 4.947171e-02]):1.637254e-01[&B TK02Brlens 1.501127e-01],((21:1.128377e-01[&B TK02Brlens 1.249609e-01],22:1.128377e-01[&B TK02Brlens 1.265373e-01]):1.194651e-01[&B TK02Brlens 1.256526e-01],(((24:1.176999e-01[&B TK02Brlens 1.098156e-01],25:1.176999e-01[&B TK02Brlens 1.090337e-01]):4.246327e-02[&B TK02Brlens 4.217051e-02],(28:7.424607e-02[&B TK02Brlens 7.491900e-02],(27:4.159768e-02[&B TK02Brlens 3.810952e-02],26:4.159768e-02[&B TK02Brlens 4.035050e-02]):3.264839e-02[&B TK02Brlens 3.151122e-02]):8.591710e-02[&B TK02Brlens 8.607025e-02]):2.236295e-02[&B TK02Brlens 2.308133e-02],23:1.825261e-01[&B TK02Brlens 2.116168e-01]):4.977670e-02[&B TK02Brlens 5.069605e-02]):4.215073e-02[&B TK02Brlens 3.915239e-02]):1.102916e-01[&B TK02Brlens 9.851290e-02]):1.915743e-01[&B TK02Brlens 1.804170e-01]):6.148557e-02[&B TK02Brlens 5.595152e-02]):3.791483e-02[&B TK02Brlens 3.304961e-02]):6.911980e-02[&B TK02Brlens 6.583674e-02],((4:3.775823e-01[&B TK02Brlens 3.303318e-01],(3:3.401689e-01[&B TK02Brlens 3.934867e-01],(5:2.979582e-01[&B TK02Brlens 3.220222e-01],6:2.979582e-01[&B TK02Brlens 3.010853e-01]):4.221070e-02[&B TK02Brlens 4.569289e-02]):3.741338e-02[&B TK02Brlens 3.813613e-02]):2.495449e-01[&B TK02Brlens 2.184196e-01],(2:4.079562e-01[&B TK02Brlens 4.449167e-01],1:4.079562e-01[&B TK02Brlens 4.639581e-01]):2.191710e-01[&B TK02Brlens 2.191957e-01]):1.177125e-01[&B TK02Brlens 1.033934e-01]);
   tree TK_run1_gen_5900 [&B TK02Brlens] = [&R] ((((9:2.968544e-01[&B TK02Brlens 2.859674e-01],10:2.968544e-01[&B TK02Brlens 2.795844e-01]):2.656744e-01[&B TK02Brlens 2.461422e-01],(7:1.247919e-01[&B TK02Brlens 1.078305e-01],8:1.247919e-01[&B TK02Brlens 1.239415e-01]):4.377369e-01[&B TK02Brlens 3.973042e-01]):7.853482e-02[&B TK02Brlens 6.888165e-02],((((((56:2.194748e-01[&B TK02Brlens 2.127025e-01],((55:1.407732e-01[&B TK02Brlens 1.464692e-01],54:1.407732e-01[&B TK02Brlens 1.392330e-01]):4.723140e-02[&B TK02Brlens 4.912066e-02],53:1.880046e-01[&B TK02Brlens 1.717940e-01]):3.147019e-02[&B TK02Brlens 3.216584e-02]):1.419366e-01[&B TK02Brlens 1.344901e-01],(((48:1.371238e-01[&B TK02Brlens 1.199679e-01],49:1.371238e-01[&B TK02Brlens 1.291364e-01]):1.198796e-01[&B TK02Brlens 1.093420e-01],47:2.570034e-01[&B TK02Brlens 2.283672e-01]):1.823910e-02[&B TK02Brlens 1.687967e-02],((52:2.701365e-02[&B TK02Brlens 2.903441e-02],51:2.701365e-02[&B TK02Brlens 2.919929e-02]):4.140092e-02[&B TK02Brlens 3.856222e-02],50:6.841457e-02[&B TK02Brlens 5.509779e-02]):2.068279e-01[&B TK02Brlens 1.788842e-01]):8.616895e-02[&B TK02Brlens 7.727296e-02]):2.962507e-02[&B TK02Brlens 2.683151e-02],(46:3.342185e-01[&B TK02Brlens 3.284751e-01],((35:2.464849e-01[&B TK02Brlens 2.776473e-01],36:2.464849e-01[&B TK02Brlens 2.848830e-01]):8.230224e-02[&B TK02Brlens 8.513819e-02],(45:3.198421e-01[&B TK02Brlens 2.957554e-01],((37:1.904887e-01[&B TK02Brlens 1.823877e-01],38:1.904887e-01[&B TK02Brlens 1.862769e-01]):8.621588e-02[&B TK02Brlens 9.159868e-02],((43:1.943466e-01[&B TK02Brlens 1.989588e-01],(44:1.703358e-01[&B TK02Brlens 1.620824e-01],((39:7.502971e-02[&B TK02Brlens 8.312454e-02],41:7.502971e-02[&B TK02Brlens 8.519674e-02]):4.514665e-02[&B TK02Brlens 4.584838e-02],40:1.201764e-01[&B TK02Brlens 1.200444e-01]):5.015942e-02[&B TK02Brlens 5.057629e-02]):2.401084e-02[&B TK02Brlens 2.555387e-02]):2.070925e-02[&B TK02Brlens 2.262043e-02],42:2.150559e-01[&B TK02Brlens 2.466102e-01]):6.164875e-02[&B TK02Brlens 6.595433e-02]):4.313749e-02[&B TK02Brlens 4.447569e-02]):8.945001e-03[&B TK02Brlens 9.002229e-03]):5.431448e-03[&B TK02Brlens 5.434991e-03]):5.681793e-02[&B TK02Brlens 5.486808e-02]):2.293906e-02[&B TK02Brlens 2.071226e-02],(((33:2.113475e-01[&B TK02Brlens 1.839110e-01],(31:6.146102e-02[&B TK02Brlens 5.805699e-02],32:6.146102e-02[&B TK02Brlens 6.188815e-02]):1.498865e-01[&B TK02Brlens 1.371588e-01]):8.037798e-02[&B TK02Brlens 7.147791e-02],34:2.917255e-01[&B TK02Brlens 2.673944e-01]):7.266803e-02[&B TK02Brlens 6.302718e-02],30:3.643935e-01[&B TK02Brlens 3.253428e-01]):4.958202e-02[&B TK02Brlens 4.181622e-02]):5.212273e-02[&B TK02Brlens 5.005376e-02],29:4.660983e-01[&B TK02Brlens 4.509697e-01]):1.613043e-01[&B TK02Brlens 1.521154e-01],(11:5.625272e-01[&B TK02Brlens 5.600479e-01],(((13:1.191995e-01[&B TK02Brlens 9.785972e-02],14:1.191995e-01[&B TK02Brlens 1.061419e-01]):2.406977e-02[&B TK02Brlens 2.025599e-02],(16:1.085364e-01[&B TK02Brlens 1.061326e-01],(15:8.864409e-02[&B TK02Brlens 9.261502e-02],12:8.864409e-02[&B TK02Brlens 8.257545e-02]):1.989229e-02[&B TK02Brlens 1.876730e-02]):3.473294e-02[&B TK02Brlens 3.181465e-02]):2.363898e-01[&B TK02Brlens 2.097634e-01],((20:1.092644e-01[&B TK02Brlens 1.033798e-01],(19:6.056069e-02[&B TK02Brlens 6.260985e-02],(17:2.935232e-02[&B TK02Brlens 3.125062e-02],18:2.935232e-02[&B TK02Brlens 3.282469e-02]):3.120837e-02[&B TK02Brlens 3.332072e-02]):4.870373e-02[&B TK02Brlens 4.853062e-02]):1.615610e-01[&B TK02Brlens 1.471760e-01],((21:1.113461e-01[&B TK02Brlens 1.233090e-01],22:1.113461e-01[&B TK02Brlens 1.227873e-01]):1.178858e-01[&B TK02Brlens 1.239915e-01],(((24:1.161440e-01[&B TK02Brlens 1.083639e-01],25:1.161440e-01[&B TK02Brlens 1.075924e-01]):1.920639e-02[&B TK02Brlens 1.907397e-02],(28:7.326458e-02[&B TK02Brlens 7.392862e-02],(27:3.815750e-02[&B TK02Brlens 3.495782e-02],26:3.815750e-02[&B TK02Brlens 3.701347e-02]):3.510708e-02[&B TK02Brlens 3.388427e-02]):6.208579e-02[&B TK02Brlens 6.219646e-02]):4.476287e-02[&B TK02Brlens 4.620082e-02],23:1.801132e-01[&B TK02Brlens 2.088194e-01]):4.911869e-02[&B TK02Brlens 5.002589e-02]):4.159353e-02[&B TK02Brlens 3.863482e-02]):1.088336e-01[&B TK02Brlens 9.721062e-02]):1.828681e-01[&B TK02Brlens 1.722179e-01]):6.487539e-02[&B TK02Brlens 5.903623e-02]):1.366111e-02[&B TK02Brlens 1.190812e-02]):8.013249e-02[&B TK02Brlens 7.632634e-02],((4:3.725909e-01[&B TK02Brlens 3.259650e-01],(3:3.552542e-01[&B TK02Brlens 4.109365e-01],(5:2.940194e-01[&B TK02Brlens 3.177653e-01],6:2.940194e-01[&B TK02Brlens 2.971052e-01]):6.123480e-02[&B TK02Brlens 6.628639e-02]):1.733671e-02[&B TK02Brlens 1.767161e-02]):2.462461e-01[&B TK02Brlens 2.155322e-01],(2:4.174569e-01[&B TK02Brlens 4.434199e-01],1:4.174569e-01[&B TK02Brlens 4.629047e-01]):2.013800e-01[&B TK02Brlens 1.956823e-01]):1.023592e-01[&B TK02Brlens 8.990779e-02]);
   tree TK_run1_gen_6000 [&B TK02Brlens] = [&R] ((((9:2.922970e-01[&B TK02Brlens 2.815772e-01],10:2.922970e-01[&B TK02Brlens 2.752922e-01]):2.526525e-01[&B TK02Brlens 2.340776e-01],(7:1.228761e-01[&B TK02Brlens 1.061750e-01],8:1.228761e-01[&B TK02Brlens 1.220387e-01]):4.220735e-01[&B TK02Brlens 3.830875e-01]):8.627233e-02[&B TK02Brlens 7.566810e-02],((((((56:2.161053e-01[&B TK02Brlens 2.094370e-01],((55:1.386120e-01[&B TK02Brlens 1.442206e-01],54:1.386120e-01[&B TK02Brlens 1.370954e-01]):3.218319e-02[&B TK02Brlens 3.347052e-02],53:1.707952e-01[&B TK02Brlens 1.560684e-01]):4.531015e-02[&B TK02Brlens 4.631173e-02]):1.420413e-01[&B TK02Brlens 1.345893e-01],(((48:1.555116e-01[&B TK02Brlens 1.341689e-01],49:1.555116e-01[&B TK02Brlens 1.445669e-01]):9.754618e-02[&B TK02Brlens 8.778865e-02],47:2.530578e-01[&B TK02Brlens 2.248612e-01]):2.257239e-02[&B TK02Brlens 2.088997e-02],((52:2.659893e-02[&B TK02Brlens 2.832981e-02],51:2.659893e-02[&B TK02Brlens 2.875101e-02]):4.076532e-02[&B TK02Brlens 3.797020e-02],50:6.736425e-02[&B TK02Brlens 5.425191e-02]):2.082659e-01[&B TK02Brlens 1.801279e-01]):8.251653e-02[&B TK02Brlens 7.399761e-02]):2.688648e-02[&B TK02Brlens 2.435116e-02],((46:3.155366e-01[&B TK02Brlens 3.108200e-01],(45:3.149318e-01[&B TK02Brlens 2.912148e-01],((37:1.875643e-01[&B TK02Brlens 1.795876e-01],38:1.875643e-01[&B TK02Brlens 1.834171e-01]):8.489227e-02[&B TK02Brlens 9.019243e-02],((43:1.913629e-01[&B TK02Brlens 1.959043e-01],(44:1.677207e-01[&B TK02Brlens 1.595941e-01],((39:7.983008e-02[&B TK02Brlens 8.844282e-02],41:7.983008e-02[&B TK02Brlens 9.064759e-02]):3.850130e-02[&B TK02Brlens 3.909973e-02],40:1.183314e-01[&B TK02Brlens 1.182015e-01]):4.938936e-02[&B TK02Brlens 4.979983e-02]):2.364221e-02[&B TK02Brlens 2.516156e-02]):2.039131e-02[&B TK02Brlens 2.227315e-02],42:2.117543e-01[&B TK02Brlens 2.428242e-01]):6.070230e-02[&B TK02Brlens 6.494178e-02]):4.247523e-02[&B TK02Brlens 4.379288e-02]):6.048494e-04[&B TK02Brlens 6.087190e-04]):1.355089e-02[&B TK02Brlens 1.355973e-02],(35:2.427007e-01[&B TK02Brlens 2.733848e-01],36:2.427007e-01[&B TK02Brlens 2.805094e-01]):8.638678e-02[&B TK02Brlens 8.917024e-02]):5.594564e-02[&B TK02Brlens 5.402573e-02]):2.258689e-02[&B TK02Brlens 2.127548e-02],(((33:1.946375e-01[&B TK02Brlens 1.693703e-01],(31:6.051746e-02[&B TK02Brlens 5.716568e-02],32:6.051746e-02[&B TK02Brlens 6.304819e-02]):1.341200e-01[&B TK02Brlens 1.227311e-01]):9.260934e-02[&B TK02Brlens 8.235492e-02],34:2.872468e-01[&B TK02Brlens 2.632893e-01]):7.155241e-02[&B TK02Brlens 6.205957e-02],30:3.587992e-01[&B TK02Brlens 3.203481e-01]):4.882082e-02[&B TK02Brlens 4.307893e-02]):5.132253e-02[&B TK02Brlens 5.128761e-02],29:4.589426e-01[&B TK02Brlens 4.440463e-01]):1.588279e-01[&B TK02Brlens 1.497801e-01],(11:5.418982e-01[&B TK02Brlens 5.395098e-01],(((13:1.173696e-01[&B TK02Brlens 9.635735e-02],14:1.173696e-01[&B TK02Brlens 1.045124e-01]):2.641468e-02[&B TK02Brlens 2.222935e-02],(15:1.068701e-01[&B TK02Brlens 1.133328e-01],(16:8.728320e-02[&B TK02Brlens 8.421789e-02],12:8.728320e-02[&B TK02Brlens 8.130773e-02]):1.958690e-02[&B TK02Brlens 1.847918e-02]):3.691414e-02[&B TK02Brlens 3.381259e-02]):2.300462e-01[&B TK02Brlens 2.008562e-01],((20:1.151492e-01[&B TK02Brlens 1.089476e-01],(19:5.963094e-02[&B TK02Brlens 6.164865e-02],(17:2.890169e-02[&B TK02Brlens 3.077085e-02],18:2.890169e-02[&B TK02Brlens 3.232075e-02]):3.072925e-02[&B TK02Brlens 3.280917e-02]):5.551823e-02[&B TK02Brlens 5.532090e-02]):1.301623e-01[&B TK02Brlens 1.185729e-01],((21:9.761984e-02[&B TK02Brlens 1.081080e-01],22:9.761984e-02[&B TK02Brlens 1.089959e-01]):1.280929e-01[&B TK02Brlens 1.347272e-01],(((24:1.143609e-01[&B TK02Brlens 1.067002e-01],25:1.143609e-01[&B TK02Brlens 1.059406e-01]):1.891153e-02[&B TK02Brlens 1.910581e-02],(28:7.213981e-02[&B TK02Brlens 7.279364e-02],(27:3.757170e-02[&B TK02Brlens 3.442113e-02],26:3.757170e-02[&B TK02Brlens 3.644522e-02]):3.456811e-02[&B TK02Brlens 3.336407e-02]):6.113263e-02[&B TK02Brlens 6.229111e-02]):2.125496e-02[&B TK02Brlens 2.230265e-02],23:1.545274e-01[&B TK02Brlens 1.791557e-01]):7.118530e-02[&B TK02Brlens 7.250006e-02]):1.959877e-02[&B TK02Brlens 1.820464e-02]):1.285190e-01[&B TK02Brlens 1.129623e-01]):1.680677e-01[&B TK02Brlens 1.558845e-01]):7.587232e-02[&B TK02Brlens 6.904338e-02]):1.345138e-02[&B TK02Brlens 1.172530e-02]):7.890227e-02[&B TK02Brlens 7.515456e-02],((4:3.668708e-01[&B TK02Brlens 3.209607e-01],(3:3.498002e-01[&B TK02Brlens 4.046277e-01],(5:2.895055e-01[&B TK02Brlens 3.128869e-01],6:2.895055e-01[&B TK02Brlens 2.925439e-01]):6.029471e-02[&B TK02Brlens 6.526875e-02]):1.707055e-02[&B TK02Brlens 1.740031e-02]):2.424656e-01[&B TK02Brlens 2.122233e-01],(2:4.110480e-01[&B TK02Brlens 4.366124e-01],1:4.110480e-01[&B TK02Brlens 4.557981e-01]):1.982884e-01[&B TK02Brlens 1.926781e-01]):1.007877e-01[&B TK02Brlens 8.852750e-02]);
   tree TK_run1_gen_6100 [&B TK02Brlens] = [&R] ((((9:2.894270e-01[&B TK02Brlens 2.788123e-01],10:2.894270e-01[&B TK02Brlens 2.725891e-01]):2.501717e-01[&B TK02Brlens 2.317792e-01],(7:1.216696e-01[&B TK02Brlens 1.051325e-01],8:1.216696e-01[&B TK02Brlens 1.255110e-01]):4.179291e-01[&B TK02Brlens 3.793259e-01]):8.542522e-02[&B TK02Brlens 7.492511e-02],((((((56:2.139834e-01[&B TK02Brlens 2.105148e-01],((55:1.385823e-01[&B TK02Brlens 1.441897e-01],54:1.385823e-01[&B TK02Brlens 1.370660e-01]):3.053586e-02[&B TK02Brlens 3.175730e-02],53:1.691181e-01[&B TK02Brlens 1.545360e-01]):4.486525e-02[&B TK02Brlens 4.585699e-02]):1.406466e-01[&B TK02Brlens 1.382088e-01],(((48:1.539846e-01[&B TK02Brlens 1.328515e-01],49:1.539846e-01[&B TK02Brlens 1.431474e-01]):9.658837e-02[&B TK02Brlens 8.519759e-02],47:2.505730e-01[&B TK02Brlens 2.181677e-01]):2.235075e-02[&B TK02Brlens 2.028475e-02],((52:2.633775e-02[&B TK02Brlens 2.805164e-02],51:2.633775e-02[&B TK02Brlens 2.846870e-02]):4.036504e-02[&B TK02Brlens 3.859343e-02],50:6.670280e-02[&B TK02Brlens 5.536519e-02]):2.062209e-01[&B TK02Brlens 1.834480e-01]):8.170629e-02[&B TK02Brlens 7.614141e-02]):3.534834e-02[&B TK02Brlens 3.325690e-02],((46:3.124384e-01[&B TK02Brlens 3.077681e-01],(45:3.118395e-01[&B TK02Brlens 2.883554e-01],((37:1.857226e-01[&B TK02Brlens 1.778243e-01],38:1.857226e-01[&B TK02Brlens 1.816161e-01]):8.405871e-02[&B TK02Brlens 8.930683e-02],((43:1.894839e-01[&B TK02Brlens 1.939807e-01],(44:1.660739e-01[&B TK02Brlens 1.580270e-01],((39:9.638291e-02[&B TK02Brlens 1.067815e-01],41:9.638291e-02[&B TK02Brlens 1.094434e-01]):2.934764e-02[&B TK02Brlens 2.980380e-02],40:1.257305e-01[&B TK02Brlens 1.255925e-01]):4.034333e-02[&B TK02Brlens 4.067862e-02]):2.341007e-02[&B TK02Brlens 2.491450e-02]):2.019109e-02[&B TK02Brlens 2.205445e-02],42:2.096750e-01[&B TK02Brlens 2.404399e-01]):6.010627e-02[&B TK02Brlens 6.430411e-02]):4.205816e-02[&B TK02Brlens 4.336288e-02]):5.989104e-04[&B TK02Brlens 6.027420e-04]):1.341783e-02[&B TK02Brlens 1.342658e-02],(35:2.403177e-01[&B TK02Brlens 2.609265e-01],36:2.403177e-01[&B TK02Brlens 2.777550e-01]):8.553854e-02[&B TK02Brlens 8.829468e-02]):6.412217e-02[&B TK02Brlens 6.192165e-02]):1.363925e-02[&B TK02Brlens 1.284735e-02],(((33:1.927263e-01[&B TK02Brlens 1.677072e-01],(31:6.945813e-02[&B TK02Brlens 6.775659e-02],32:6.945813e-02[&B TK02Brlens 7.236275e-02]):1.232682e-01[&B TK02Brlens 1.128008e-01]):9.170001e-02[&B TK02Brlens 8.154627e-02],34:2.844263e-01[&B TK02Brlens 2.607040e-01]):7.084983e-02[&B TK02Brlens 6.145020e-02],30:3.552762e-01[&B TK02Brlens 3.192155e-01]):4.834145e-02[&B TK02Brlens 4.265594e-02]):5.081859e-02[&B TK02Brlens 4.838334e-02],29:4.544362e-01[&B TK02Brlens 4.203866e-01]):1.572684e-01[&B TK02Brlens 1.408800e-01],(11:5.477626e-01[&B TK02Brlens 5.453484e-01],(((13:1.162171e-01[&B TK02Brlens 9.541122e-02],14:1.162171e-01[&B TK02Brlens 1.034862e-01]):2.615531e-02[&B TK02Brlens 2.201108e-02],(16:1.058207e-01[&B TK02Brlens 1.037633e-01],(15:8.642616e-02[&B TK02Brlens 9.029774e-02],12:8.642616e-02[&B TK02Brlens 8.050937e-02]):1.939458e-02[&B TK02Brlens 1.829774e-02]):3.655168e-02[&B TK02Brlens 3.348058e-02]):2.277874e-01[&B TK02Brlens 1.988840e-01],((20:1.140185e-01[&B TK02Brlens 1.078778e-01],(19:5.904542e-02[&B TK02Brlens 6.104332e-02],(17:3.495010e-02[&B TK02Brlens 3.721042e-02],18:3.495010e-02[&B TK02Brlens 3.908468e-02]):2.409532e-02[&B TK02Brlens 2.572622e-02]):5.497310e-02[&B TK02Brlens 5.477770e-02]):1.288842e-01[&B TK02Brlens 1.174086e-01],((21:9.666130e-02[&B TK02Brlens 1.070465e-01],22:9.666130e-02[&B TK02Brlens 1.079256e-01]):1.268351e-01[&B TK02Brlens 1.334043e-01],(((24:1.132380e-01[&B TK02Brlens 1.072555e-01],25:1.132380e-01[&B TK02Brlens 1.049003e-01]):1.872583e-02[&B TK02Brlens 1.891821e-02],(28:5.917879e-02[&B TK02Brlens 5.863560e-02],(27:3.720278e-02[&B TK02Brlens 3.408315e-02],26:3.720278e-02[&B TK02Brlens 3.608737e-02]):2.197600e-02[&B TK02Brlens 2.080967e-02]):7.278505e-02[&B TK02Brlens 7.283659e-02]):2.104626e-02[&B TK02Brlens 2.208366e-02],23:1.530101e-01[&B TK02Brlens 1.773966e-01]):7.048633e-02[&B TK02Brlens 7.178818e-02]):1.940633e-02[&B TK02Brlens 1.802589e-02]):1.272571e-01[&B TK02Brlens 1.118531e-01]):1.776028e-01[&B TK02Brlens 1.647284e-01]):6.394197e-02[&B TK02Brlens 5.818683e-02]):1.331930e-02[&B TK02Brlens 1.161017e-02]):7.812753e-02[&B TK02Brlens 7.441662e-02],((4:3.632685e-01[&B TK02Brlens 3.178092e-01],(3:3.463655e-01[&B TK02Brlens 3.805713e-01],(5:2.866629e-01[&B TK02Brlens 3.098146e-01],6:2.866629e-01[&B TK02Brlens 2.985813e-01]):5.970267e-02[&B TK02Brlens 6.462787e-02]):1.690293e-02[&B TK02Brlens 1.722946e-02]):2.400669e-01[&B TK02Brlens 2.101237e-01],(2:4.070119e-01[&B TK02Brlens 4.323252e-01],1:4.070119e-01[&B TK02Brlens 4.513226e-01]):1.963234e-01[&B TK02Brlens 1.907687e-01]):9.981612e-02[&B TK02Brlens 8.767407e-02]);
[truncated: 96,713,992 more chars]
