# Supplementary material for: Quantifying the extent of morphological homoplasy: A phylogenetic analysis of 490 characters in Drosophila
Source: Evol Lett. 2019 Apr 22;3(3):286–98. doi: 10.1002/evl3.115 (PMC6546384; doi:10.1002/evl3.115)
Supplement: Supplementary file 8 — Supporting Information [file EVL3-3-286-s008.pl]

#!/usr/bin/perl -w
#Estimate for each character the frequency of stasis, parallelism, convergence and divergence mechanisms
#use strict;

#Character's developmental stage
@Stage=('Egg','Egg','Egg','Egg','Egg','Egg','Egg','Egg','Egg','Egg','Egg','Egg','Larva 1','Larva 1','Larva 1','Larva 1','Larva 1','Larva 1','Larva 1','Larva 1','Larva 1','Larva 1','Larva 1','Larva 1','Larva 1','Larva 2','Larva 2','Larva 2','Larva 2','Larva 1','Larva 2','Larva 2','Larva 2','Larva 2','Larva 2','Larva 2','Larva 2','Larva 2','Larva 2','Larva 2','Larva 2','Larva 2','Larva 2','Larva 2','Larva 2','Larva 2','Larva 2','Larva 2','Larva 3','Larva 3','Larva 3','Larva 3','Larva 3','Larva 3','Larva 3','Larva 3','Larva 3','Larva 3','Larva 3','Larva 3','Larva 3','Larva 3','Larva 3','Larva 3','Larva 3','Larva 3','Larva 3','Larva 3','Larva 3','Larva 3','Larva 3','Larva 3','Larva 3','Larva 3','Pupa','Pupa','Pupa','Pupa','Pupa','Pupa','Pupa','Pupa','Pupa','Pupa','Pupa','Pupa','Pupa','Pupa','Pupa','Pupa','Pupa','Pupa','Pupa','Pupa','Pupa','Pupa','Pupa','Pupa','Pupa','Pupa','Pupa','Pupa','Pupa','Pupa','Pupa','Pupa','Pupa','Pupa','Pupa','Pupa','Pupa','Pupa','Pupa','Pupa','Pupa','Pupa','Pupa','Pupa','Pupa','Pupa','Head','Head','Head','Head','Head','Head','Head','Head','Head','Head','Head','Head','Head','Head','Head','Head','Head','Head','Head','Head','Head','Head','Head','Head','Head','Head','Head','Head','Head','Head','Head','Head','Head','Head','Head','Head','Head','Head','Head','Head','Head','Head','Head','Head','Head','Head','Head','Head','Head','Head','Head','Head','Head','Head','Head','Head','Head','Head','Head','Head','Head','Head','Head','Head','Head','Head','Head','Head','Head','Head','Head','Head','Head','Head','Head','Head','Head','Head','Thorax','Thorax','Thorax','Thorax','Thorax','Thorax','Thorax','Thorax','Thorax','Thorax','Thorax','Thorax','Thorax','Thorax','Thorax','Thorax','Thorax','Thorax','Thorax','Thorax','Thorax','Thorax','Thorax','Thorax','Thorax','Thorax','Thorax','Thorax','Thorax','Thorax','Thorax','Thorax','Thorax','Thorax','Thorax','Thorax','Thorax','Thorax','Thorax','Thorax','Thorax','Thorax','Thorax','Thorax','Thorax','Thorax','Thorax','Thorax','Thorax','Thorax','Thorax','Thorax','Thorax','Thorax','Thorax','Thorax','Thorax','Thorax','Thorax','Thorax','Thorax','Thorax','Thorax','Thorax','Thorax','Thorax','Thorax','Thorax','Thorax','Thorax','Thorax','Thorax','Thorax','Thorax','Thorax','Thorax','Thorax','Thorax','Thorax','Thorax','Thorax','Thorax','Thorax','Thorax','Thorax','Thorax','Thorax','Thorax','Thorax','Thorax','Abdomen','Abdomen','Abdomen','Abdomen','Abdomen','Abdomen','Abdomen','Abdomen','Abdomen','Abdomen','Abdomen','Abdomen','Abdomen','Abdomen','Abdomen','Abdomen','Abdomen','Abdomen','Abdomen','Abdomen','Abdomen','Abdomen','Abdomen','Abdomen','Abdomen','Abdomen','Abdomen','Abdomen','Abdomen','Abdomen','Abdomen','Abdomen','Abdomen','Abdomen','Abdomen','Abdomen','Abdomen','Abdomen','Abdomen','Abdomen','Male terminalia','Male terminalia','Male terminalia','Male terminalia','Male terminalia','Male terminalia','Male terminalia','Male terminalia','Male terminalia','Male terminalia','Male terminalia','Male terminalia','Male terminalia','Male terminalia','Male terminalia','Male terminalia','Male terminalia','Male terminalia','Male terminalia','Male terminalia','Male terminalia','Male terminalia','Male terminalia','Male terminalia','Male terminalia','Male terminalia','Male terminalia','Male terminalia','Male terminalia','Male terminalia','Male terminalia','Male terminalia','Male terminalia','Male terminalia','Male terminalia','Male terminalia','Male terminalia','Male terminalia','Male terminalia','Male terminalia','Male terminalia','Male terminalia','Male terminalia','Male terminalia','Male terminalia','Male terminalia','Male terminalia','Male terminalia','Male terminalia','Male terminalia','Male terminalia','Male terminalia','Male terminalia','Male terminalia','Male terminalia','Male terminalia','Male terminalia','Male terminalia','Male terminalia','Male terminalia','Male terminalia','Male terminalia','Male terminalia','Male terminalia','Male terminalia','Male terminalia','Male terminalia','Male terminalia','Male terminalia','Male terminalia','Male terminalia','Male terminalia','Male terminalia','Male terminalia','Male terminalia','Male terminalia','Male terminalia','Male terminalia','Male terminalia','Male terminalia','Male terminalia','Male terminalia','Male terminalia','Male terminalia','Male terminalia','Male terminalia','Male terminalia','Male terminalia','Male terminalia','Male terminalia','Male terminalia','Male terminalia','Male terminalia','Male terminalia','Male terminalia','Male terminalia','Male terminalia','Male terminalia','Male terminalia','Male terminalia','Male terminalia','Male terminalia','Male terminalia','Male terminalia','Male terminalia','Male terminalia','Male terminalia','Male terminalia','Male terminalia','Male terminalia','Male terminalia','Male terminalia','Male terminalia','Male terminalia','Male terminalia','Male terminalia','Male terminalia','Male terminalia','Male terminalia','Male terminalia','Male terminalia','Male terminalia','Male terminalia','Male terminalia','Male terminalia','Male terminalia','Male terminalia','Male terminalia','Male terminalia','Male terminalia','Male terminalia','Male terminalia','Male terminalia','Male terminalia','Male terminalia','Male terminalia','Male terminalia','Male terminalia','Male terminalia','Male terminalia','Male terminalia','Male terminalia','Male terminalia','Male terminalia','Male terminalia','Male terminalia','Male terminalia','Male terminalia','Male terminalia','Male terminalia','Female terminalia','Female terminalia','Female terminalia','Female terminalia','Female terminalia','Female terminalia','Female terminalia','Female terminalia','Female terminalia','Female terminalia','Female terminalia','Female terminalia');
#Character definition
@Trait=('Color','Length','Shape','Dorsal shape','Dorsal longitudinal structures','Micropyle fringe','Filaments number','Filaments shape','Filaments length','Filaments differentiation','Surface sculpture','Surface between vela','Ventral abdominal hooklets color','Posterior spiracles pigmentation','Posterior spiracles color','Cephalopharyngeal skeleton length in mm','Mouth hook teeth','Mouth hook teeth size','Mouth hook teeth type','Ventral process size','Ventral process shape','Ventral process position','Vertical bridge/dorsal wing','Vertical bridge evagination','Vertical bridge anterior shape','Ventral abdominal hooklets color','Posterior spiracles color','Cephalopharyngeal skeleton length in mm','Mouth hook teeth','Mouth hook teeth size','Mouth hook teeth type','Ventral process position','Ventral process shape','Epipharyngeal sclerite shape','Epipharyngeal sclerite anterior shape','Hypopharyngeal sclerite width','Hypopharyngeal sclerite shape','Hypopharyngeal sclerite anterior shape','Hypopharyngeal sclerite medial shape','Latticed process size','Latticed process anterior shape','Latticed process medial shape','Latticed process/dorsal wing connection','Latticed process foramens number','Latticed process foramens size','Vertical bridge/dorsal wing','Vertical bridge evagination','Vertical bridge evagination shape','Ventral abdominal hooklets color','Posterior spiracles color','Caphalopharyngeal skeleton length in mm','Mouth hook teeth','Mouth hook teeth type','Ventral process position','Ventral process shape','Epipharyngeal sclerite shape','Epipharyngeal sclerite anterior shape','Hypopharyngeal sclerite width','Hypopharyngeal sclerite shape ','Hypopharyngeal sclerite anterior shape','Hypopharyngeal sclerite medial shape','Hypopharyngeal sclerite posterior margin','Hypopharyngeal sclerite sclerotization','Latticed process size','Latticed process anterior shape','Latticed process/dorsal wing connection','Latticed process foramens number','Latticed process foramens size','Vertical bridge/dorsal wing','Vertical bridge evagination','Vertical bridge anterior shape','Vertical bridge evagination protrusion','Hypostomal sclerite/latticed process connection','Body tubercles','Color','Length','Shape','Lateral margin shape','Hooklets type','Dorsal shape','Dorsal abdominal hooklets number','Ventral abdominal hooklets number','Anterior spiracle stalk color','Anterior spiracle stalk length/width ratio','Anterior spiracle lip projection','Anterior spiracle branches color','Anterior spiracles branches distal shape','Anterior spiracles branches dorsal shape','Anterior spiracles branches number','Basals length relative to other branches','Basals shape','Gap between basals','Centrals number','Centrals length relative to other branches','Pseudocentrals number','Pseudocentrals length relative to other branches','Marginals number','Marginals length relative to other branches','Pseudobasals number','Pseudobasals length relative to other branches and other pseudobasals','Anterior spiracles branches disposition','Anterior spiracles branches texture','Anterior spiracles longest branch/stalk ratio','Horn index','Posterior spiracles shape','posterior spiracles color','posterior spiracles divergence','Posterior spiracles connection','Posterior spiracles length/width ratio','Caudal tubercles number','Siphonals','Dorsals','Dorsolaterals','Laterals','Ventrolaterals','Ventrals','Subventrals','Anals','Circumanalis shape','Circumanalis color','Frons color','Frons upper color','Frons lower color','Frons corners color','Frons color pattern','Frons shape','Frons shape 2','Frons shininess','Frontal length','Frontal index','Frontal tapering ratio','Frontal triangle color','Frontal triangle shape','Frontal triangle width/frontal length ratio','Ocellar triangle height','Ocellar triangle length','Ocellar triangle color','Frontal vittae','Frontal vittae color','Inner side of ocelli pattern','Inner side of ocelli pilosity','Ocellar triangle length/frontal length ratio','Orbital plates color','Orbital plates microtrichosity','Orbital plates width','Orbital plates brightness','Orbital plates to eye margins','Orbital plates/frontal length ratio','Orbital setae color','Orbital setae disposition','or2 position','or2 width','Distance between or3 to or1/ distance between or3 and medial vertical seta ratio','or1/or3 length ratio','or2/or1 length ratio','Length of postocellar setae/frontal length ratio','Length of ocellar seta/frontal length ratio','Vibrissal index','Genal setae color','Face color','Face pattern','Face microtrichosity','Carina upper length','Carina lower length','Carina upper width','Carina lower width','Carina upper height','Carina lower height','Carina shape','Cheek index','Eye microtrichosity','Eyes shape orientation','Eye index','Occiput color','Occiput marginal color 1','Occiput pattern stripes','Occiput pattern medial color','Occiput shape','Occiput color above foramen','Pedicel color','Pedicel pattern','Flagellomere 1 color','Flagellomere 1 shape','Flagellomere 1 pilosity','Arista type','Arista dorsal branches','Arista dorsal branches length','Arista ventral branches','Small inner branches','Small inner branches length','Arista terminal fork','Arista terminal fork length','Proboscis color','Clypeus color','Palpus lower margin setae color','Palpus lower margin setae number','Palpus lower margin setae length difference','Palpus color','Thorax length','Scutum microtrichosity','Scutum microtichosity color','Scutum shape','Median color stripe','Paramedian color stripe','Lateral color stripe','Presutural setulae','Scutum brightness','Postpronotum color','Prescutum color','Scutum color','Scutum color pattern','Acrostichal setulae rows','Pospronotal seta','h index','Transverse distance of dorsocentral setae/longitudinal distance ratio','dc index','Prescutellar setae','Scutellum shininess','Scutellum pattern basal portion','Scutellum lateral margin','Scutellum apical margin','Scutellum median stripe','Scutellum pilosity','Distance between apical scutellar setae/distance between apical and basal setae ratio','Scutellar basal setae alignment','scut index','Mesopleuron color (lower half)','Mesopleuron color (upper half)','Mesopleuron pattern pilosity','Mesopleuron pattern stripes','Mesopleuron pattern spots','Mesopleuron shininess','sterno index','Median/anterior katepisternal setae length ratio','Anterior katepisternal seta width','Median katepisternal seta width','Halter color','Coxa color','Femur color','Tibia color','Tarsomeres 1-5','Profemoral setation','Proleg tibia preapical seta','Proleg tibia preapical seta length','Protarsomere 1 setation','Protarsomere 1 sex comb teeth number','Protarsomere 2 setation','Protarsomere 2 sex comb teeth number','Protarsomere 1/protarsomere 2 length ratio','Sex comb teeth alignment','Mesocoxa setation','Mesotibia preapical seta','Mesotibia preapical seta length','Mesotibia apical seta','Mesotibia setation','Metatibia preapical seta','Metatibia setation','Metatarsomere 1','Wing curvature in life','Wing vein color','Costa length','CI vein color','CI vein tip color','Second costal break length','CII and CIII veins color','CIII costal pegs','Subcosta/R1 veins connection','R1 radial vein tip color','R2+3 radial vein before tip color','R2+3 radial vein tip color','R4+5 radial vein tip color','Crossveins color','bM-Cu crossvein','R-M crossvein color','dM-Cu crossvein band','Anal cell and A1 vein','Veins R4+5 and M alignment','CIV/CIII thickness ratio','Wing length','Wing length/width length ratio','C index','ac index','hb index','4C index','4v index','5x index','M index','prox.x index','Light ground color','Dark ground color','A2 anterodistal color','A2 anteromedial color','A2 anteroproximal color','A2 posterodistal color','A2 posteromedial color','A2 posteroproximal color','A2 shininess','A3 anterodistal color','A3 anteromedial color','A3 anteroproximal color','A3 posterodistal color','A3 posteromedial color','A3 posteroproximal color','A3 shininess','A4 anterodistal color','A4 anteromedial color','A4 anteroproximal color','A4 posterodistal color','A4 posteromedial color','A4 posteroproximal color','A4 shininess','A4 lateroventral expansion','A5 anterodistal color','A5 anteromedial color','A5 anteroproximal color','A5 posterodistal color','A5 posteromedial color','A5 posteroproximal color','A5 shininess','A5 lateroventral expansion','A6 anterodistal color','A6 anteromedial color','A6 anteroproximal color','A6 posterodistal color','A6 posteromedial color','A6 posteroproximal color','A6 shininess','A6 dorsal width','Epandrial phragma dorsal width','Epandrial phragma ventral width','Epandrial anteroventral expansion','Epandrial microtrichosity','Epandrial texture','Epandrial dorsal connection','Epandrial lower setae','Epandrial lower setae type','Epandrial upper setae','Epandrial ventral lobe','Epandrial ventral lobe microtrichosity','Epandrial posteroventral margin shape','Epandrial posteroventral margin sclerotization','Epandrial ventral lobe texture','Epandrial posterior lobe size','Epandrial posterior lobe shape','Epandrial posterior lobe texture','Cercus connection to epandrium','Cercal microtrichosity','Cercal anteroventral expansion','Cercal anterodorsal expansion','Cercal lateral expansion','Cercal ventral connection','Cercal ventral lobe','Cercal ventral lobe protrusion','Cercal peg-like setae','Surstylus','Surstylar microtrichosity','Surstylar prensisetae alignment','Surstylar prensisetae lateral expansion','Surstylar prensisetae number','Surstylar inner setae','Surstylar outer setae','Surstylar outer setae type','Surstylar anterodorsal lobe','Surstylar connection to epandrium','Decasternum','Decasternum shape','Decasternum lateral sclerotization','Decasternum distal margin','Decasternum connection to epandrium','Decasternal dorsal arch','Decasternal dorsal arch to aedeagal apodeme','Decasternal dorsal arch ventral expansion','Decasternal dorsal arch layers','Decasternal dorsal arch texture','Decasternal dorsal arch scales','Decasternal dorsl arch smarginal sclerotization','Decasternal microtrichosity','Decasternal position','Hypandrium/epandrium length ratio','Hypandrial lateral margin','Hypandrial anterior margin','Hypandrial posterior process','Hypandrium to aedeagus alignment','Gonopod ventral to dorsal halves','Gonopod texture','Gonopod dorsal branch shape','Gonopod dorsal connection to each other','Gonopod dorsal connection (thin convex process)','Gonopod dorsal connection (broad concave process)','Gonopod dorsal connection (broad concave process) asymmetry','Gonopod dorsal connection (thin concave process complete) sclerotization','Gonopod ventral connection to hypandrium','Gonopod ventral connection to each other','Gonopod ventral setae and setulae','Gonopod microtrichosity','Aedeagus','Aedeagus connection to apodeme','Aedeagus dorsoventral curvature','Aedeagus basal curvature','Aedeagus submedially curvature','Aedeagus apical curvature','Aedeagus ventroapical curvature','Aedeagus dorsoapical curvature','Aedeagus length','Aedeagus width','Aedeagus basal/apical width ratio','Aedeagus ventral expansion','Aedeagus dorsal expansion','Aedeagus lateral expansion','Aedeagus medial width','Aedeagus submedial width','Aedeagus subapical width','Aedeagus apical width','Aedeagus lateral texture','Aedeagus microtrichosity','Aedeagus basal forward protrusion','Aedeagus dorsal cleft size','Aedeagus dorsal cleft membrane','Aedeagus dorsal cleft lateroanterad projection','Aedeagus basal sclerotization','Aedeagus apical sclerotization','Aedeagus dorsomedioapical sclerotization','Aedeagus dorsosubmedial texture','Aedeagus ventrosubmedial texture','Aedeagus apicomarginal texture','Aedeagus ventrodistal texture','Aedeagus dorsodistal texture','Aedeagus dorsosubmedial dorsal protrusion','Aedeagus dorsomedial dorsal projection','Aedeagus mediolateral texture','Aedeagus subapical texture','Aedeagus ventrosubapical protrusions','Aedeagus dorsosubapical protrusions','Aedeagus dorsoapical protrusion','Aedeagus ventrodistal protrusion','Aedeagus apical shape','Aedeagus apical asymmetry','Inner paraphysis branches','Inner paraphyses sclerotization','Inner paraphyses tip (in unbranched species)','Inner paraphyses dorsal shape (in branched species)','Inner paraphyses dorsal tip (in branched species)','Inner paraphyses ventral branch size (in trifurcate species)','Inner paraphyses median branch texture (in trifurcate species)','Inner paraphyses median branch size (in trifurcate species)','Inner paraphyses median branch tip shape (in trifurcate species)','Inner paraphyses dorsal branch texture (in trifurcate species)','Inner paraphyses dorsal branch size (in trifurcate species)','Inner paraphyses dorsal branch tip shape (in trifurcate species)','Inner paraphyses connection','Outer paraphyses shape','Outer paraphyses longer branch (in trifurcate species)','Outer paraphyses ventral tip shape','Outer paraphyses connection to gonopods','Outer paraphyses connestion','Outer paraphyses setulae alignment','Outer paraphyses microtrichosity','Outer paraphyses peg-like setae number','Outer paraphyses trichoid setae number','Outer paraphyses setulae number','Outer paraphyses setulae position','Outer paraphyses connection to aedeagal apodeme','Aedeagal apodeme/aedeagus length ratio','Aedeagal apodeme shape','Aedeagal apodeme anterior half in lateral view','Aedeagal apodeme anterior half in ventral view','Aedeagal apodeme posterior shape','Aedeagal apodeme to hypandrial arms connection','Ventral rod','Ventral rod shape','Ventral rod to aedeagus alignment','Ventral rod protrusion','Ventral rod texture','Ventral rod shape','Ventral rod sclerotization','Ventral rod microtrichosity','Ventral rod/aedeagal apodeme length ratio','Ventral rod connection to hypandrium','Cerci','Tergite 8 sclerotized plates','Oviscapt','Oviscapt bristles','Oviscapt dorsal shape','Oviscapt ventral shape','Oviscapt isthmus','Oviscapt discal pegs','Oviscapt marginal pegs','Oviscapt peg shape at tip','Inner subterminal ovisensilla length','Inner subterminal ovisensilla curvature');
#Character's order in the matrix
@Character=(1,2,3,4,5,6,7,8,9,10,11,12,13,14,15,16,17,18,19,20,21,22,23,24,25,26,27,28,29,30,31,32,33,34,35,36,37,38,39,40,41,42,43,44,45,46,47,48,49,50,51,52,53,54,55,56,57,58,59,60,61,62,63,64,65,66,67,68,69,70,71,72,73,74,75,76,77,78,79,80,81,82,83,84,85,86,87,88,89,90,91,92,93,94,95,96,97,98,99,100,101,102,103,104,105,106,107,108,109,110,111,112,113,114,115,116,117,118,119,120,121,122,123,124,125,126,127,128,129,130,131,132,133,134,135,136,137,138,139,140,141,142,143,144,145,146,147,148,149,150,151,152,153,154,155,156,157,158,159,160,161,162,163,164,165,166,167,168,169,170,171,172,173,174,175,176,177,178,179,180,181,182,183,184,185,186,187,188,189,190,191,192,193,194,195,196,197,198,199,200,201,202,203,204,205,206,207,208,209,210,211,212,213,214,215,216,217,218,219,220,221,222,223,224,225,226,227,228,229,230,231,232,233,234,235,236,237,238,239,240,241,242,243,244,245,246,247,248,249,250,251,252,253,254,255,256,257,258,259,260,261,262,263,264,265,266,267,268,269,270,271,272,273,274,275,276,277,278,279,280,281,282,283,284,285,286,287,288,289,290,291,292,293,294,295,296,297,298,299,300,301,302,303,304,305,306,307,308,309,310,311,312,313,314,315,316,317,318,319,320,321,322,323,324,325,326,327,328,329,330,331,332,333,334,335,336,337,338,339,340,341,342,343,344,345,346,347,348,349,350,351,352,353,354,355,356,357,358,359,360,361,362,363,364,365,366,367,368,369,370,371,372,373,374,375,376,377,378,379,380,381,382,383,384,385,386,387,388,389,390,391,392,393,394,395,396,397,398,399,400,401,402,403,404,405,406,407,408,409,410,411,412,413,414,415,416,417,418,419,420,421,422,423,424,425,426,427,428,429,430,431,432,433,434,435,436,437,438,439,440,441,442,443,444,445,446,447,448,449,450,451,452,453,454,455,456,457,458,459,460,461,462,463,464,465,466,467,468,469,470,471,472,473,474,475,476,477,478,479,480,481,482,483,484,485,486,487,488,489,490);
#Character's number of states
@States=(1,3,3,3,3,2,4,2,3,6,3,2,3,3,3,3,3,2,6,2,4,3,3,2,2,3,4,3,3,2,4,3,3,2,2,2,2,4,2,2,2,3,2,4,3,3,3,2,3,5,3,4,5,3,4,4,2,2,3,2,2,2,2,2,2,2,2,3,3,3,2,2,2,2,6,4,3,2,7,2,3,4,5,4,2,3,4,2,3,4,3,3,4,2,2,4,3,3,3,2,3,2,3,4,2,5,3,2,4,3,2,2,2,2,2,1,2,2,3,3,5,5,6,5,2,2,2,3,4,4,3,6,2,3,3,2,5,2,5,2,2,3,5,2,4,4,5,3,2,2,3,3,3,3,2,3,4,4,3,5,2,2,2,2,3,7,4,5,4,2,2,3,4,5,4,2,2,2,6,5,4,5,3,2,2,4,2,3,3,2,2,2,4,4,2,4,2,4,3,2,2,2,3,3,3,2,3,6,6,5,2,3,2,3,4,3,3,3,4,3,3,2,2,3,5,4,5,5,2,2,2,3,4,4,2,2,4,6,6,6,6,4,2,3,4,4,3,3,3,2,3,2,2,1,2,2,2,2,2,4,2,4,6,2,4,2,2,2,2,3,3,3,2,2,2,2,4,2,3,4,4,2,3,4,3,4,3,2,5,4,3,3,3,3,3,3,2,3,3,3,3,3,3,2,3,3,3,3,3,3,2,2,3,3,3,3,3,3,2,2,3,3,3,3,3,3,2,2,3,3,3,3,2,3,4,2,4,5,3,3,4,3,3,4,2,3,4,2,2,2,2,2,3,3,2,4,5,2,4,4,3,2,5,3,3,3,3,2,2,3,2,3,2,2,2,2,2,3,3,6,4,2,2,2,2,8,6,2,2,3,2,3,2,4,4,2,3,3,3,2,4,2,4,3,3,5,4,2,3,2,2,3,6,5,5,2,4,2,2,3,3,3,4,4,4,2,4,2,2,2,2,3,4,4,3,4,2,4,4,4,2,2,2,2,2,2,2,2,2,3,6,3,6,4,2,2,2,2,2,3,3,3,4,3,2,4,2,2,3,2,2,3,2,3,2,2,4,3,2,2,2,2,3,3,2,4,4,3,3,3);
#Names of terminal taxa and numbers of internal nodes of the Bayesian consensus tree as drawn by PAUP* (DiagnoseTrees/labelNode)
@Taxa=('Stegana sp','Leucophenga sp','Amiota sp','Gitona sp','Cacoxenus sp','Phortica sp','Chymomyza amoena','Chymomyza costata','Scaptodrosophila coracinagroup','Scaptodrosophila rufifronsgroup','Lordiphosa sp','Drosophila alpina','Drosophila bifasciata','Drosophila helvetica','Drosophila obscura','Drosophila subobscura','Drosophila asahinai','Drosophila rufa','Drosophila auraria','Drosophila kikkawai','Drosophila ananassae','Drosophila bipectinata','Drosophila ficusphila','Drosophila suzukii','Drosophila takahashii','Drosophila melanogaster','Drosophila simulans','Drosophila yakuba','Drosophila busckii','Dettopsomyia nigrovittata','Hirtodrosophila cameraria','Hirtodrosophila confusa','Hirtodrosophila alboralis','Mycodrosophila sp','Drosophila repletoides','Liodrosophila aerea','Drosophila immigrans','Drosophila nasuta','Drosophila kuntzei','Drosophila limbata','Drosophila phalerata','Drosophila funebris','Drosophila testacea','Drosophila histrio','Drosophila quadrilineata','Microdrosophila sp','Drosophila lacertosa','Drosophila repleta','Drosophila hydei','Drosophila ezoana','Drosophila virilis','Drosophila lummei','Scaptomyza pallida','Scaptomyza consimilis','Scaptomyza graminum','Scaptomyza flava','57','58','59','60','61','62','63','64','65','66','67','68','69','70','71','72','73','74','75','76','77','78','79','80','81','82','83','84','85','86','87','88','89','90','91','92','93','94','95','96','97','98','99','100','101','102','103','104','105','106','107','108','109','110','111');
#Manually inferred paths of each terminal taxon to the root of the Bayesian consensus tree according to the node labedls drawn by PAUP* (DiagnoseTrees/labelNode)
@Ancestry=('57_61_111','57_61_111','59_60_61_111','60_61_111','58_59_60_61_111','58_59_60_61_111','62_64_110_111','62_64_110_111','63_64_110_111','63_64_110_111','81_109_110_111','65_66_68_80_81_109_110_111','67_68_80_81_109_110_111','67_68_80_81_109_110_111','66_68_80_81_109_110_111','65_66_68_80_81_109_110_111','69_70_71_79_80_81_109_110_111','69_70_71_79_80_81_109_110_111','70_71_79_80_81_109_110_111','71_79_80_81_109_110_111','72_78_79_80_81_109_110_111','72_78_79_80_81_109_110_111','77_78_79_80_81_109_110_111','73_76_77_78_79_80_81_109_110_111','73_76_77_78_79_80_81_109_110_111','74_75_76_77_78_79_80_81_109_110_111','74_75_76_77_78_79_80_81_109_110_111','75_76_77_78_79_80_81_109_110_111','108_109_110_111','85_107_108_109_110_111','82_83_84_85_107_108_109_110_111','82_83_84_85_107_108_109_110_111','83_84_85_107_108_109_110_111','84_85_107_108_109_110_111','86_87_96_106_107_108_109_110_111','86_87_96_106_107_108_109_110_111','88_94_95_96_106_107_108_109_110_111','88_94_95_96_106_107_108_109_110_111','89_90_93_94_95_96_106_107_108_109_110_111','90_93_94_95_96_106_107_108_109_110_111','89_90_93_94_95_96_106_107_108_109_110_111','91_92_93_94_95_96_106_107_108_109_110_111','92_93_94_95_96_106_107_108_109_110_111','91_92_93_94_95_96_106_107_108_109_110_111','95_96_106_107_108_109_110_111','87_96_106_107_108_109_110_111','98_101_105_106_107_108_109_110_111','97_98_101_105_106_107_108_109_110_111','97_98_101_105_106_107_108_109_110_111','100_101_105_106_107_108_109_110_111','99_100_101_105_106_107_108_109_110_111','99_100_101_105_106_107_108_109_110_111','104_105_106_107_108_109_110_111','103_104_105_106_107_108_109_110_111','102_103_104_105_106_107_108_109_110_111','102_103_104_105_106_107_108_109_110_111');
#Character states coded for each terminal taxon and inferred for internal nodes using PAUP*(DiagnoseTrees/internal) given in the same order as in @Taxa
#ACCTRAN
#@AncS=('????????????????????????????????????????????????????4????1??????????????0?????6?????????0???????????0??????1?001010010??000011113310001000?110011??000?01210100311112?2201102301000410211302201133111311?102001000100?30010000104320010?3100252250101?1?1?21000111010011010111110000301001211100000000001000000100000010000000100000001112021131122232???0000000?010??012130001111120001010230000?0????20001101131311311111122203100002231311112330210????????????4?41100001023213111011020000100?????????','0110200???0000110130300002110130010002100111201120204222110100101102221?1003102103?0010000020?0?220?001203210101110011110000111033130?0000?1110110400021101010000100000010013001000403211301211011021221?01020100012112011111000124400013000133330101?1?1?2100111111023121111111000010212020100040211021021202002120200021202000211022011211113130???????0200000?012??01213000111211101111121000020????21101?011313101111111212031000100312111123303113?00????????4?4110000121?000000??????0?1100?????????','????????????????????????????????????????????????????????????????????????????????????????????????????????????????????????0000111023200?0000?1110123?000?0121010001111??220111100100020021120?210030021111?000001300100?21110000011200001?3000113430111?1?1?21001101110231211111111000000100111111000000001000000100000011000000010000000022021231132232???0100000?010313321300011120001?101001100070????20000?????????????????????????????????????????13?11????????522110000221?002010??????0??100?????????','????????????????????????????????????????????????????????????????????????????????????????????????????????????????????????111111103203010000?11120???10000121010010011??12011122010004022100000100000212200000002500020?20120000021200001?3000000000101?1?1?0100111111023120111001000020?01012222140111001011000001100000011000000112222012012111120???????0100000?013411????1001010??????02141010000????20100?????????????????????????????????????????12?00????????504110001111?213010??????0??100?????????','????????????????????????????????????????????????????????????????????????????????????????????????????????????????????????0000111033100?0000?111202?300000121001000111??12000130010000002100000100000300101000000000000?30000000011200100?30003000000?1?1?1?10?0101011012110111111000011022001111100000000100000010000001000000010000000112121110110???????0100000?010??0121300011121201?111121000070????20000?????????????????????????????????????????12?00???????0514110000221?200011011021110100?????????','021?200???21120201303011110201102000021100030110102041221111101000002101100200602200000020020?0?020?001104212201111011??3340111021240?0000?11221232000?0120021041111??10011130010030022112102100?0020321?022001443000?20020001011200000?3000102240101?1?1?21001111110231201111111000001200221011302110110212020021202000212020002110220111221101132232???0100000?013??0211300011121001?011001000070????1?0010211313201111111222031020000313111123303120???0000100?522111111001?0111111110210??100?????????','????????????????????????????????????????????????????????????????????????????????????????????????????????????????????????444411101215000040?1111101?200110110120211000000101020010154022111?1111011001101?010101554120?11?22220010144010?21001333320?1?1?1?20?01111111231201001110011200300211110000000001000000100000010000000100000001100121011040232???0200000?01041300132201110??????01020000071?12?21201101131310111111122203100010031311112330300????????????4?4110001001021111100102101?0010????????','0?11004100????????????????????????????????????????204001110110100002101?10?2115?03001?3003000?0?200?10020?21010111001011003011100110010000?1111103?200100110120201000000111120010104042111111110120111000000002332121211121110020022000?30001444420?1?1?1?20?01111111231201111110001?0030021111000000000?000000?000000?0000000?0000000?120121011042232???0100000?01041300132201110??????01020000071?11?21301121111310111111122203100010031311112330310????????????4?4110001001020111100102101?001022033?21','00210041100?220001301021020021011??????1010121012011212201011010001210001001104023?0010023000?12010?20210?00?1111?0011????????????????????????????????????????????????????????????????????????????????????????????????????????????????????????????????????????????????????????????????????????????????????????????????????????????????????????????????????????????????????????????????????????????????????????????????????????????????????????????????????????????????????????????????????????????????????','0?22004121??220101302011020121000001021101011100232041220001101000121?011040004120?0010023220?12020?002113002211110011??111111101201020000?102002?310001010011000111?12121113001005101211111201000011101?00000120012111012000002110000003200133331101?1?1?21001111111231201111110000100000211110000000000000000000000000000000000000000100221111332232???0301000?01001332122010010??????00121000071?00?2030121113130211111112040310000003131111233031332??????????4?4110000211211311101102101?001102101100','02??01110?0????????????????????????????????????????????????????????????????????????????????????0????????????????????????00001110000?020010?11201014100?0000231000111201001110?0101?000011201111000???001?000001000111011210000012300000?0300133330101?1?1?21001111111231201111110000100210001100000000000000000000000000000000000000000100121111122232???0200000?01011132132001110??????021210000750???2002101113130011111112220310000003131111233031323??????????1?21100001112201110??????0??001120033110','022100111?0????0?????2???0?1013010000211001320110?212222110110110112111?1041104?20?0012000020?11220?20211320021111101121002011100113020000?11201034100?0001231000111?62221111001000000211101111033011301?0000010001211112111100101000000010033333012010020210011111112312011111100001001001111104022222202222220000000000000000000000001220011213201321210000000?013??000112101110??????012210000751???2010100113130001111122220310000003131110232031321??????????3?41000002112201110??????0??001121033102','021100112?1?02012120120000011130100002110111200100102122010110100112021?100000412333012023020?12020?200110200211111011??335311100224010040?11?31032100?0000220000111?62321110001000000211101111030010301?0200010001210112100000101000000110033333012030211210011111112312011111100001001101111100020000002000000200000002000000020000001120011113101320210000000?01041330132001110??????012210000651???2010101113110041111114220310000002131111233031321??????????3?41100002112201110??????0??001121003102','???????????????0111001010??111300000020001110021??132002010100100001?01?10?0004?1333012020000?11020?20110?20021111100101002011100214010040?11201031100?0011222000111?62221110001000000211101111030010301?0000010001211112100000101000000100033333012020111210011111112312011111100001001001111100020000002000000200000002000000020000001120011213101210210000000?01041330132001110??????012210000151???2010101113130001111112200310000003131111233031321??????????3?21100002112201110??????0??001121003101','????????????????????????????????????????????????????????????????????????????????????????????????????????????????????????002011101110010000?11201034100?0000231000111?22321111001000300211101111120010201?0220010001211112100000121000000220033333012020211210011111112312011111100001011101011000010000001000000100000001000000010000001120001213101300210000000?01041300102001110??????012210000151???2010101113130001111112230310000003131111233031321??????????3?01100001112203110??????0??001121030100','????????????????????????????????????????????????????????????????????????????????????????????????????????????????????????002011100114120040?11201031100?0011221000111?62321111001000000211101111030010301?0000010001211122100000121000000110034444012000200210011111113513011111100001001101011000010000001000000100000001000000010000001120011211101320210000000?01041300102001110??????010210000151???2010100113130001111113220310000003131111233031321??????????3?21100002111201110??????0??001121100102','002001112?0?02100100200100311131000002110011002100132002110110000100001?10420041132?001?02021012010?21101310321111001121??????????????????????????????????????????????????????????????????????????????????????????????????????????????????????????????????????????????????????????????????????????????????????????????????????????????????????????????????????????????????????????????????????????????????????????????????????????????????????????????????????????????????????????????????????????????????','011100112?1?02100100200000011130000001100111011104112222010010100101111?104110001020001?03021112220?21231320121111001121??????????????????????????????????????????????????????????????????????????????????????????????????????????????????????????????????????????????????????????????????????????????????????????????????????????????????????????????????????????????????????????????????????????????????????????????????????????????????????????????????????????????????????????????????????????????????','012100111?0?02100140101100301130201????10011102104132232010110100111111?103100401201001?02001112220?21131120121111001101??????????????????????????????????????????????????????????????????????????????????????????????????????????????????????????????????????????????????????????????????????????????????????????????????????????????????????????????????????????????????????????????????????????????????????????????????????????????????????????????????????????????????????????????????????????????????','011100112?0?02010150100000311130100????10111002103132222110110100110?11?1041100100??0?1?02021112220?2113132012111100111???????????????????????????????????????????????????????????????????????????????????????????????????????????????????????????????????????????????????????????????????????????????????????????????????????????????????????????????????????????????????????????????????????????????????????????????????????????????????????????????????????????????????????????????????????????????????','012200101?1?02200100100100311130100002111011001104132202010110100102021?10410041134?002103010?12220?21131320121111001121??????????????????????????????????????????????????????????????????????????????????????????????????????????????????????????????????????????????????????????????????????????????????????????????????????????????????????????????????????????????????????????????????????????????????????????????????????????????????????????????????????????????????????????????????????????????????','002100101?0?02110100100000301130000001110012001104132212110010100110011?10100041220?002101020?12220?2123132021111100011???????????????????????????????????????????????????????????????????????????????????????????????????????????????????????????????????????????????????????????????????????????????????????????????????????????????????????????????????????????????????????????????????????????????????????????????????????????????????????????????????????????????????????????????????????????????????','012200112?1?02000100100000010130100001110011011104112222010010100101111?1012004?2301002103020?12220?21101320111111000110??????????????????????????????????????????????????????????????????????????????????????????????????????????????????????????????????????????????????????????????????????????????????????????????????????????????????????????????????????????????????????????????????????????????????????????????????????????????????????????????????????????????????????????????????????????????????','022100112?0????1010020010??11030200002110012001100232232110110110110011?101200402301012?23110?12020?21031320121111001121??????????????????????????????????????????????????????????????????????????????????????????????????????????????????????????????????????????????????????????????????????????????????????????????????????????????????????????????????????????????????????????????????????????????????????????????????????????????????????????????????????????????????????????????????????????????????','012200112?1?02000100102000201130100001110211002104132222010010100110021?104100402221002?23020?12020?21131?2012111100112???????????????????????????????????????????????????????????????????????????????????????????????????????????????????????????????????????????????????????????????????????????????????????????????????????????????????????????????????????????????????????????????????????????????????????????????????????????????????????????????????????????????????????????????????????????????????','021200101?1?02010140200000300120200003110011002104132210110010100110011?104200012221012023120?12020?21131320121111001101445411100004020040?01041011100?0020123020111?51421112401005404211201011022021201?0220014531210112122200131220000120035555010001?10210011111112312011111100001000000111103011100001100000110000000000000000000001101011113101320310000000?01041330132001110??????010210000251???201310111313000011111132031000000313111123303122???111101112?21100001013201110??????0??001120003101','011200102?1?02100140000100000120000003110012001104132012110010100100121?10?1001123??012023020?12010?21131320121111001121445411100104020040?01241014100?0010123020111?51421110401005404211201111022021201?0220015531210122122200131220000220035555010001?10210011111112312011111100001000001111104011100001100000110000000000000000000001101011110101322110000000?01041330132001110??????012230000151???201310111313000111110532031000000313111123303122???111101112?41100001013203110??????0??001120000101','012100101?1?02110100100000201130200001?10012002104132222010110100110011?10411041122?002022020?12010?21131320221111001121??????????????????????????????????????????????????????????????????????????????????????????????????????????????????????????????????????????????????????????????????????????????????????????????????????????????????????????????????????????????????????????????????????????????????????????????????????????????????????????????????????????????????????????????????????????????????','00110021200?22200130300102301131100002110011020124123112110110110112?11?1142105121????300300300?001?20131?2012111100112?3343111012030100011112100?4100?0021103030111252321111001000400211201111033000301?022202554121111220000012144010?0200133330101?1?1?21001111111231201111110000100120001110431111010111101011110100111101001111010100021111030232???1300000?01211330132001110??????00141000010????21111102131311311111122203101111131311112030310????????????4??3100001220203111010021002001120100102','00110021000?22202120201002301132110012110012001124123123112110100101111?10501030124?023100003113220?20001300311110001120??????????????????????????????????????????????????????????????????????????????????????????????????????????????????????????????????????????????????????????????????????????????????????????????????????????????????????????????????????????????????????????????????????????????????????????????????????????????????????????????????????????????????????????????????????????????????','????????????????????????????????????????????????????????????????????????????????????????????????????????????????????????334311101323010000?11231234100?2010110041111253401110021005300101200101122011201?010001003121110212220111211000022111555500?1?1?1?21101111111231201111110000101320000100301110020111001011100100111002001110020112021111320232???0300100?11001130142001110??????01213000070????01101121131302311110122203101110031311112300310????????????4?1110000101020111101102101?001111130100','01210131201????12120122002310110210????11113111124223212110111100101211?1002105?20?10?301300300?200?2110032002111100110?445411102113010040?11221232100?2010220031111?62221112301000303111201101022010211?00000200012111122111011012200002111155550111?1?1?20?01111111011001112110000102230100000201112210111001011100100111001000000000112021121120232???0300000?01001230142001110??????01041000020????01101121131322311111102203101110331011112331110????????????4?11100001010201110??????0??001110131102','????????????????????????????????????????????????????????????????????????????????????????????????????????????????????????405011101000000000?11121212100?200111?010111?12321111000000400111200101022000211?01100122012111122000001002200003011133330111?1?1?21101111111231201111110000101210101100231112210111221011122100111221001111110120021111310232???0300000?21001330132001110??????02110000052????01101101101201311111122203101110031311112330310????????????4?5110000101120111101102100?001110131100','0111102102????????????????011130200????10002211100123222110110101011111?1000001?230?012?03001111220?21001320?21111100121??????????????????????????????????????????????????????????????????????????????????????????????????????????????????????????????????????????????????????????????????????????????????????????????????????????????????????????????????????????????????????????????????????????????????????????????????????????????????????????????????????????????????????????????????????????????????','02120021140?22102120002102211131200002110011211120223203110110100112111?101100?1221101300300100?201020101320211111000120??????????????????????????????????????????????????????????????????????????????????????????????????????????????????????????????????????????????????????????????????????????????????????????????????????????????????????????????????????????????????????????????????????????????????????????????????????????????????????????????????????????????????????????????????????????????????','00020021050?2201112020000??111320??002110000?001??123201110110101012101?1010103?230?0?3013102012100?20001?00321111001120??????????????????????????????????????????????????????????????????????????????????????????????????????????????????????????????????????????????????????????????????????????????????????????????????????????????????????????????????????????????????????????????????????????????????????????????????????????????????????????????????????????????????????????????????????????????????','01220021201?02010100111000011130201000110012101100220212010110100010221?10030010224301311200100?201020031020211111000120445411102213021031111231232100?0110112040111212321112201102404211301111022020211?00000044312111122000001114400022200155553102?2?1?21001111131231201010220000101230000000301111211111201111120110111201101212021110121131020232???0200000?01001130132001110??????01131000110????01101111031311111111122203101220031310112330310????????????4?4210000110020311101101100?001110130100','02220021231?22110100211002311130100002110011101124223222110110100101101?1012001?234201311300300?202120001320221111001120??????????????????????????????????????????????????????????????????????????????????????????????????????????????????????????????????????????????????????????????????????????????????????????????????????????????????????????????????????????????????????????????????????????????????????????????????????????????????????????????????????????????????????????????????????????????????','02120121141????10100210002111130100????10111002124023222010110100110111?10220010100?01310300100?201120131320221111001122000011121110022040?11201214100?0000231020111212321112231002404211201111022020211?00000100012101121000002121100012200333330101?1?1?21001111121231201111100110101220100000301111110111101011110100111101000000000112101131020212???0000000?01031132142001110??????01141000013???001101101131301311111104203101110031111112332310????????????4??010000121221311101102100?001111130110','????????????????????????????????????????????????????????????????????????????????????????????????????????????????????????000011121003022031211231214100?000023202011121232?????0100?404211201111033010311?00000100312101121222001412200012200344440101?1?1?21001111121231201111100110101220100000311111210111121011120100111201001210000112001131020212???0000000?01031331142001110??????01041000013???101101101130301311111132203101110031301112330310????????????4??310000122120311101102100?001111130110','????????????????????????????????????????????????????????????????????????????????????????????????????????????????????????000011121113022031311231214100?0000121020111212321112131001404211201111022020211?00000100012101121000002422200011100344440103?1?1?21001111121231201111100000101120100000301111010111101011110100000000000000000112001131020212???0000000?01011131142001110??????01141000013???101101101121311311111122203101110031311112130310????????????4??0100001211203112??????0??011111131112','01120021101?21?11121120002310131110002110111212121223212010110100112011?1042101?020100311300300?201120131310221111001121222211101001020010?11201034100?0001232040111252301111001000403211301111022021211?02000122012101122000000112200022200100000101?1?1?21001111131231201111110000101120100000000020000002000000200000000000000000000110101130020232???0010001111041332002001110??????01142000010????01101101131321111111122203101110001311112230310????????????4?4110000022020311101112101?001110131100','00220021201?22000100101002102130101002110111012120130002110110000010111?10220011004?01311300310?002120001000011110000120222211100100020001411201031000?0000133000111253431111001000403211101111033020301?00001144012101021000001?111000?22001000000?1?1?1?21001111101231201111100110101110000100401111010111101011120100111201001110010110121101020212???0200000?01011332142001110??????01041000013???001101101131301300011122203101110011311112330310????????????4??010000121121311101102100?001110130102','02220121201?22111130120002210121000002110012111121223202110110100110121?1002001?0041013003000?0?022120001310221111001101000011101113022041311221022100?0000222020111252321112111001404211101111022010211?00000100012102121000001012200012200344440111?1?1?21001111111231201111110000101230100000301111010111101012120100121200000000000122021131020232???0000001021010130142001110??????01040000010????01101121131311311111122213101113031311110330310????????????4??311000112121111101100100?011110130100','02210121121?2211212010100????130100002110013000124223222110110100101121?10521001031?01311302300?202120201310321111001120??????????????????????????????????????????????????????????????????????????????????????????????????????????????????????????????????????????????????????????????????????????????????????????????????????????????????????????????????????????????????????????????????????????????????????????????????????????????????????????????????????????????????????????????????????????????????','????????????????????????????????????????????????????????????????????????????????????????????????????????????????????????4454111?000?0?1040?11221312210?00002300401112?2200111301004402011201211033011301?000002000121201220000020044000?0100155550101?1?1?2100111111123020111111000010010023232033111222?111222?111222?0111222?0111222?1001011310?2232???0000001100?????????00111?????????240000073???110001100131000100111132203101110031311112330310????????????0???????????22131110120210300010101?????','01220121240????01100100002110130100002110112111121231212010110100002111?10031011131?013103021012200?20101000221111001110??????????????????????????????????????????????????????????????????????????????????????????????????????????????????????????????????????????????????????????????????????????????????????????????????????????????????????????????????????????????????????????????????????????????????????????????????????????????????????????????????????????????????????????????????????????????????','????????????????????????????????????????????????????????????????????????????????????????????????????????????????????????4454011022110??0112112410??10120020111040111142321111001005331211101111030010010000000200002111112300001003300023100022220101?1?1?2100111113110120111111000010102010000040011201?011201?011201?0011201?0011201?112121131332032???2200000?01021332102001110??????01241000010????01101101131302300111122200111110031311012330310????????????4?4110000011121111101102100?001110131110','01120021240?22010100201002211132000002110011011124230222110010100101011?1003101123??013113023012200?200013201111110001114454011011011??0112112410??10120211111040111142321111021000431211101111030010010000000255402111112300000013300023100022220103?1?1?2100111113124120111111000010102010000040011201?011201?011201?0011201?0011201?120021111330002???2200000?01021330102001110??????01241000010????01101121131312311111122203101110031211111330310????????????4?4110000022020311101102102?001110130100','02120121241?22011100100102011132200002110112001122212212110110000110?01?10032011200011001302100?101120031?2011111100012000001010111201102101124102010120001231000111132321110021000020211201111011000111?01000200012111222000001220000023100111110101?1?1?21001111111231201111100010101320100000000000001000000100000010000000100000001120011111011232???2100000?01131330102001110??????01221000010????01111101131301111101122103101110031311112330310????????????4?411?1000?2121311101102100?0011????????','00220021141?22101100102102011130001002110111001120232232110110100110111?100320012310110013021112100?20131320111111000121??????????????????????????????????????????????????????????????????????????????????????????????????????????????????????????????????????????????????????????????????????????????????????????????????????????????????????????????????????????????????????????????????????????????????????????????????????????????????????????????????????????????????????????????????????????????????','????????????????????????????????????????????????????????????????????????????????????????????????????????????????????????0000101011220010210112410201012000013100011113232111102100?020211101111111000110001000200012111122000002220000023100111110101?1?1?21001111111231201111100010101220100100000000001000000100000010000000100000001120111111011232???2100000?01141330102001110??????01041000010????01111121131301111101122103101110031311112310310????????????4?4110000121121311101102101?0011????????','0111101?0?0?2??011001121023001300??10211001100212?12300211011011011012011040105103?01?3020010?0?220?1003132101111000010?113111000223021100?111110?110120010131240111252321111001000?0?211200101022001201?020202111111202221110000200000?2200100000101?1?1?210011111112312011111100001003200001001000000010000001000000100000000000000001121211010201320000200001221001132142001100??????00031000044????2110110113130222111113220310110003031111233001310?????????24?41100001012203110??????0??001121012200','????????????????????????????????????????????????????????????????????????????????????????????????????????????????????????1141111?02210210101112110?410100011111020111251221121001001???011100101033001300002020233211110222111000?200000?1100122220101?1?1?21001111111231201111110000101320000100000000001000000100000010000000100000001122221131020232???2300000?01001132132122110??????00153001030????21101101131312230011122202102113031311112330310????????????4?3110000101220311101102100?001121020110','0210100???1????00000302102001030000????1010120012012310311011010000220011041103103?00?3022020?0?020?001302210000100001111151110002110111011112110?110120021111220100000011120001001?0?2111001010330113000020202332111101221110010322000?1200122220101?1?1?21001111111231201111110000100320100100000000001000000100000000000000000000000122121131022232???0200010?01041332142021110??????00231001030????21101101131300211111112201001110031311112330310????????????4?4110100102121311101102102?001121020010','????????????????????????????????????????????????????????????????????????????????????????????????????????????????????????4454110013131210304112410?110100020101120100000011111301010????11100101033010301?020102554111102221110000200000?1100155550101?1?1?21001111111231201111110000100220100100221111111111111111111110111111001111110122021131032222???0200000?01041332142021110??????00221001034????21101101131300211211122203101110031311112330310????????????4?4110000101120311101102101?001121011110','0110200100000011013030000211013001000210011120112020422211010010110222111003106103000100000200022201001203210101110011110000111033100000001111011040002012101000011100220111200100040021130121101102121100000010001201201100000012200001300013333010101210210011111102312111111100001010002111000000000000000000000000000000000000000001121211311022320000200000101041012130001112110001011210000200001201011011313101111111222031000000313111123303113000000010004041100001213203010011020000100120003100','0210200100211202013030111102011020000211000301101020412211111010000021011002006022000000200200020201001104212201111011110000111023200100001111212330000012100100111100120111300100000021120021000002001110000010000001200200000112000001300010000010101210210011111102312011111110000002000111110000000010000001000000100000000000000001212211011322320000100000101031012130001112100101110010000700001200000211313201111111222031020000313111123303112000000010005221100002213000011011021010100120003100','0210200100211202013030111102011020000211000301101020412211111010000021011002006022000000200200020201001104212201111011110000111023200100001111212330000012101000111100120111100100000021120021000002101110000010000001201200000112000011300010000010101210210011111102312011111110000001001111110000000010000001000000100000000000000001220211311322320000100000101031012130001112100101010010000700001200000211313201111111222031020000313111123303112000000010005221100002213000010011021010100120003100','0210200100211202013030111102011020000211000301101020412211111010000021011002006022000000200200020201001104212201111011110000111033000100001111212330000012101000011100120111200100040021120021000002121100000010000201201200000112000011300010000010101210210011111102312011111100000000001111110000000000000000000000000000000000000001221211311022320000100000101041012130001112100101011010000700001201000211313201111111222031020000313111123303112000000010005041100001213203010011021010100120003100','0110200100000201013030000201013000000211000100112020412211011010000221111002106123000100000200022201001103210101110011110000111033000100001111011030000012101000011100220111200100040021120121100002121100000010001201201200000112000001300013333010101210210011111102312011111100001000001111100000000000000000000000000000000000000001121211311022320000200000101041012130001112100001011210000700001201011011313101111111222031000000313111123303112000000010004041100001213203010011021000100120003100','0011004100002200013010110201210010010211010111012020400111011010000210111042115103001130030000022001100203210101110010110030111012100100001111110132001101101202010000001111200101540221111111101101110100000013321212111211100201220000310013333200101210200011111112312011111100012003002111100000000010000001000000100000001000000011001210110422320000200000101041300132201110100001010200000710111213011011313101111111222031000100313111123303103200111101114041100010010211111001021010001022033121','0021004110002200013010110201210010010211010111012020412201011010001210011040104123000100230000120201202103002111110011111111111012010200001102002131000101001100011101212111300100510121111120100001110100000012001211101200000211000000320013333110101210210011111112312011111100001000002111100000000000000000000000000000000000000001002211113322320000301000101001332122010010100001001210000710001203012111313021111111204031000000313111123303133200111101114041100002112113111011021010001102101100','0011004100002200013010110201210010010211010111012020412211011010001210111042104123000130030000022201200103200111110011110010111012000100001112010131000101001100011100202111200100540121111111100001110100000012001211111200000211000000310013333110101210210011111112312011111100001000002111100000000000000000000000000000000000000001001211110322320000200000101041330132001110100001011210000710001203011011313001111111222031000000313111123303103200111101114041100000110213111011021010001122003100','0221001110000200112012000001013010000211001320110021222211011011011211111041104120300120000201112201202113200211111011210020111001140200001112010341002000123100011126232111100100000021110111103001030100000010001211112100000121000000110033333012000200210011111112312011111100001001101011000010000001000000100000001000000010000001120011213101320210000000101041300102001110100001012210000151001201010011313000111111222031000000313111123303132100111101113021100002112201110011021000001121030102','0221001110000200112012000001013010000211001320110021222211011011011211111041104120300120000201112201202113200211111011210020111001140100001112010341002000023100011126232111100100000021110111103001030100200010001211112100000121000000110033333012020211210011111112312011111100001001101011000010000001000000100000001000000010000001120011213101320210000000101041300102001110100001012210000151001201010111313000111111222031000000313111123303132100111101113021100002112201110011021000001121030102','0211001120100200112012000001113010000211011120010013202201011010011200111000004123330120200201110201201110200211111011010020111002140100401112010311002000022000011126232111000100000021110111103001030100200010001211112100000101000000110033333012020211210011111112312011111100001001101111100020000002000000200000002000000020000001120011213101320210000000101041330132001110100001012210000151001201010111313000111111222031000000313111123303132100111101113021100002112201110011021000001121003102','0221001120000200112012000001113010000211001120110013222201011010011211111041004123300120000201112201201113200211111011210020111001140100401112010341002000022100011126232111000100000021110111103001030100200010001211112100000121000000110033333012020211210011111112312011111100001001101111100010000001000000100000001000000010000001120011213101320210000000101041330132001110100001012210000151001201010111313000111111222031000000313111123303132100111101113021100002112201110011021000001121003102','0121001120000210010020010031113000000111001100210413222201011010010111111041004010200011020211122201211313201211110011214454111001040200401012410141002001012302011125142111040100540421120111102202120100220014531210112122200131220000120035555010001210210011111112312011111100001000001111103011100001100000110000000000000000000001101011113101320110000000101041330132001110100001012210000151001201310111313000111111132031000000313111123303122100111101112021100001013201110011021000001120003101','0121001120000210010010010031113000000111001100210413222201011010011111111041004010010011020211122201211313201211110011214454111001040200401012410141002001012302011125142111040100540421120111102202120100220014531210112122200131220000120035555010001210210011111112312011111100001000001111103011100001100000110000000000000000000001101011113101320110000000101041330132001110100001012210000151001201310111313000111111132031000000313111123303122100111101112021100001013201110011021000001120003101','0121001120000200010010000031113010000111001100210413222201011010011011111041004100010011020211122201211313201211110011214454111001040200401012410141002001012302011125142111040100540421120111102202120100220014531210112122200131220000120035555010001210210011111112312011111100001000001111103011100001100000110000000000000000000001101011113101320110000000101041330132001110100001012210000151001201310111313000111111132031000000313111123303122100111101112021100001013201110011021000001120003101','0122001010100210010010000031113010000111001100110413220201001010011001111041004123010021030201122201211313201211110011214454111001040200401012410141002001012302011125142111040100540421120111102202120100220014531210112122200131220000120035555010001210210011111112312011111100001000001111103011100001100000110000000000000000000001101011113101320110000000101041330132001110100001012210000151001201310111313000111111132031000000313111123303122100111101112021100001013201110011021000001120003101','0122001120100201010010000020113020000111001200210413222201001010011001111041004022210020230201120201211313201211110011214454111001040200401012410141002001012302011125142111040100540421120111102202120100220014531210112122200131220000120035555010001210210011111112312011111100001000001111103011100001100000110000000000000000000001101011113101320110000000101041330132001110100001012210000151001201310111313000111111132031000000313111123303122100111101112021100001013201110011021000001120003101','0112001010100211014000000000012020000311001200210413221211001010011001111041000122210120230201120101211313201211110011214454111001040200401012410141002001012302011125142111040100540421120111102202120100220014531210112122200131220000120035555010001210210011111112312011111100001000001111103011100001100000110000000000000000000001101011113101320110000000101041330132001110100001012210000151001201310111313000111111132031000000313111123303122100111101112021100001013201110011021000001120003101','0122001010100211010010000020113020000111001200210413222201001010011001111041004122210020230201120101211313201211110011214454111001040200401012410141002001012302011125142111040100540421120111102202120100220014531210112122200131220000120035555010001210210011111112312011111100001000001111103011100001100000110000000000000000000001101011113101320110000000101041330132001110100001012210000151001201310111313000111111132031000000313111123303122100111101112021100001013201110011021000001120003101','0122001120100201010010000020113020000111001200210413222201001010011001111041004122210020230201120201211313201211110011214454111001040200401012410141002001012302011125142111040100540421120111102202120100220014531210112122200131220000120035555010001210210011111112312011111100001000001111103011100001100000110000000000000000000001101011113101320110000000101041330132001110100001012210000151001201310111313000111111132031000000313111123303122100111101112021100001013201110011021000001120003101','0122001120100200010010000001113010000111001100110413222201001010011001111041004123010021030201122201211313201211110011214454111001040200401012410141002001012302011125142111040100540421120111102202120100220014531210112122200131220000120035555010001210210011111112312011111100001000001111103011100001100000110000000000000000000001101011113101320110000000101041330132001110100001012210000151001201310111313000111111132031000000313111123303122100111101112021100001013201110011021000001120003101','0122001120100200010010000031113010000111001100110413222201001010011001111041004123010021030201122201211313201211110011214454111001040200401012410141002001012302011125142111040100540421120111102202120100220014531210112122200131220000120035555010001210210011111112312011111100001000001111103011100001100000110000000000000000000001101011113101320110000000101041330132001110100001012210000151001201310111313000111111132031000000313111123303122100111101112021100001013201110011021000001120003101','0121001120000200010010000031113010000111001100110413222201011010011011111041004123010021030201122201211313201211110011214454111001040200401012410141002001012302011125142111040100540421120111102202120100220014531210112122200131220000120035555010001210210011111112312011111100001000001111103011100001100000110000000000000000000001101011113101320110000000101041330132001110100001012210000151001201310111313000111111132031000000313111123303122100111101112021100001013201110011021000001120003101','0221001120000200012010000031113010000211001100110413222201011010011211111041004123010120030201122201201313200211110011210050111001040200401112010141002000022100011125132111000100000021120111103001020100200010001210112100000121000000110033333010001210210011111112312011111100001001101111100010000001000000100000000000000000000001101011113101320110000000101041330132001110100001012210000151001201010111313000111111222031000000313111123303132100111101112021100001112201110011021000001120003101','0221001100000200012010000031113010000211001100110413222201011010011211111041004123010120030201122201201313200211110011210050111001040200101112010141002000023100011125132111000100000021120111103001020100000010001210112100000121000000010013333010101210210011111112312011111100001001101011100010000001000000100000000000000000000001001211111202320110200000101011330132001110100001011210000150001201010111313001111111222031000000313111123303132100111101111021100001112201110011021000001120003100','0121013120102221212012200231011021001211111311112422321211011110010121111002105020010130130030012001211003200211110011014454111011130100001112212321002201011004111125222111000100030011120010102201021100100010001211112211101101220000211115555011101210211011111112312011111100001012201001002011122101110010111001001110010011100001120211113202320000300000101001130142001110100001012110000200001011011211313023111111222031011100313111123303101000111101124011100001010201111011021010001110131100','0121013120102221212012200231011021001211111311112422321211011110010121111002105020010130130030012001211003200211110011014454111011030100001112212121002200011004011125232111100100040011120010102200021100100010001211112200000101220000211115555011101210211011111112312011111100001012201001002011122101110010111001001110010011100001100211113202320000300000101001330142001110100001012110000200001011011011313013111111222031011100313111123303101000111101124011100001011201111011021000001110131100','0111002100102221212012200231113021001211001211112412322211011010010111111000101023010130030031112201210013200211110011214454111011030100001112212121002200011004011125232111100100040011120010102200021100100010001211112200000101220000211115555011101210211011111112312011111100001012201001002011122101110010111001001110010011100001100211113202320000300000101001330142001110100001012110000200001011011011313013111111222031011100313111123303101000111101124011100001011201111011021000001110131100','0011002100002220212010200231113011001211001200112412322211011010010111111000101023010130030031112201200013200211110011214454111011030100001112212121002200011004011125232111100100040011120010102200021100100010001211112200000101220000211115555011101210211011111112312011111100001012201001002011122101110010111001001110010011100001100211113202320000300000101001330142001110100001012110000200001011011011313013111111222031011100313111123303101000111101124011100001011201111011021000001110131100','0212002114002211212000200221113100000211001120112022320111011010011211111010103123110130130010022000200013202211110011204454111000030210401112213122102000023004011121220011130100440201120121103301130100000020001212012200000200440002010015555010101210210011111112302011111100001001002323203311122211112221111222101112220011122201001011310222320000000001100001330142001110100001012400000730001100011001310001001111322031011100313111123303101000111101120040100001212213111012021030001010130100','0212002114002211212000200221113100000211001120112022320111011010011211111010103123110130130010022000200013202211110011204454111000030210401112213122102000023004011121220011130100440201120121103301130100000020001212012200000200440002010015555010101210210011111112302011111100001001002323203311122211112221111222101112220011122201001011310222320000000001100001330142001110100001012400000730001100011001310001001111322031011100313111123303101000111101120040100001212213111012021030001010130100','0222002120102211010011100201113010000211001110112422322211011010011012111012001023420131130030022021200013202211110011204454111022130210311112312321002011011204011121232111220110240421130111102202021100000004431211112200000111440002220015555310202210210011111312312010102200001012300000003011112111112011111201101112011012120211101211310202320000200000101001130132001110100001011310001100001011011110313111111111222031012200313101123303101000111101124042100001100203111011011000001110130100','0212012114102211010021000211113010000211011100212402322201011010011011111022001010010131030010022011201313202211110011220000111211130220313112312141002000023102011121232111223100240421120111102202021100000010001210112100000242220001220034444010101210210011111212312011111001101012201000003011110101111010111101001110010000000001120011310202120000000000101031131142001110100001011410000130001011011011313013111111222031011100313111123303101000111101124040100001211203111011021000001111130110','0212012114102211010021000211113010000211011100212402322201011010011011111022001010010131030010022011201313202211110011220000111211030220313112312141002000023202011121232111220100240421120111102202021100000010001210112100000141220001220034444010101210210011111212312011111001101012201000003011110101111010111201001112010010100001120011310202120000000000101031331142001110100001010410000130001011011011313013111111222031011100313111123303101000111101124040100001211203111011021000001111130110','0222002120102211112012000221013110000211011111212122320211011010011011111002001100410131130030020021200013102211110011212222111011030200113112010341002000023202011125232111100100040321110111102202021100000010001210112100000111220001220010000010101210210011111312312011111100001011201000003011110101111010101201001012000000000001101211310202320000000001111011332142001110100001010400000100000011011011313113111111222031011100313111123303101000111101124041100001221213111011021000001110130100','0222002120102211010010000211013010000211011101212022320211011010011011111022001100410131130030020021200013002211110011202222111011030200013112010341002000023202011125232111100100040321110111102202021100000010001210112100000111220001220010000010101210210011111312312011111001101011201000003011110101111010111201001112010010100001101211310202120000000000101011332142001110100001010410000130000011011011313013111111222031011100313111123303101000111101124040100001211213111011021000001110130100','0222002120102211010011000211113010000211011100212422322211011010011011111022001000410131130030022021200013202211110011200000111011030200313112312341002000023202011121232111220100240421120111102202021100000010001210112100000111220001220010000010101210210011111312312011111001101012201000003011110101111010111201001112010010100001101211310202120000000000101011331142001110100001010410000130001011011011313013111111222031011100313111123303101000111101124040100001211203111011021000001110130100','0222002120102211010011100201113010000211001100112422322211011010011012111012001003410131130030022021200013202211110011204454111011030210311112312321002000023204011121232111220100240421120111102202021100000000001211112200000111440002220015555010101210210011111312312011111000001012201000003011112111112011111201101112010010120201101211310202320000000000101001330142001110100001010410000130001011011011313011111111222031011100313111123303101000111101124040100001211203111011021000001110130100','0222002110102211212010100201113010000211001100112422322211011010011012111012101103110131130030022021200013202211110011204454111011030210311112312321002000023204011121232111220100240421120111102202021100000000001211112200000111440002220015555010101210210011111312312011111000001012201000003011112111112011111201101112010010120201101211310202320000000000101001330142001110100001010410000130001011011011313011111111222031011100313111123303101000111101124040100001211203111011021000001110130100','0212002114002211212010200201113000000211001100112022320211011010011211111010101123110130130010022001200013202211110011204454111011030210301112212121002000023004011121232111120100240221120111103201021100000020001211112200000101440002210015555010101210210011111112312011111100001012201000003011122111112011111201101112010010120201101211310202320000000000101001330142001110100001012410000130001011011011313011111111222031011100313111123303101000111101124040100001211203111011021000001110130100','0112002124002201010020100221113200000211001101112423022211001010010101111003101123100131130230122001200013201111110001114454011011110010112112410201012001011104011114232111102100043121110111103001001000000020000211111230000100330002310002222010101210210011111312012011111100001010201000004001120110112011011201100112011001120111201211113300320002200000201021330102001110100001012410000100001011011011313023111111222031011100313111123303101000111101124041100000211213111011021000001110130100','0112002124002200110010000211113000000211011101112123021211011010010211111003101123100131130210122001200013201111110001114454011011110010112112410201012001011104011114232111102100043121110111103001001000000020000211111230000100330002310002222010101210210011111312012011111100001010201000004001120110112011011201100112011001120111201211113300320002200000201021330102001110100001012410000100001011011011313023111111222031011100313111123303101000111101124041100000211213111011021000001110130100','0022002114102210110010210201113000100211011100112023223211011010011011111003200123101100130211121001201313201111110001210000101011220010210112410201012000013100011113232111102100002021110111111100011000100020001211112200000222000002310011111010101210210011111112312011111000101012201001000000000010000001000000100000001000000011201111110112320002100000201141330102001110100001010410000100001011111211313011111011221031011100313111123103101000111101124041100001211213111011021010001110130100','0212002124102200110010010201113000000211011100112023221211011010011011111003201123101100130210121001200313201111110001210000101011120010210112410201012000013100011113232111102100002021110111101100011000100020001211112200000122000002310011111010101210210011111112312011111000101013201000000000000010000001000000100000001000000011201111110112320002100000201131330102001110100001012410000100001011111011313011111011221031011100313111123303101000111101124041100000211213111011021000001110130100','0212002124002200110010010201113000000211011100112023021211011010011211111003101123100130130210122001200313201111110001114454111011110010110112410201012001013104011113232111102100042021110111103000001000000020001211112200000102000002310012222010101210210011111112312011111100001013201000000000000010000001000000100000001000000011201211110102320002200000201021330102001110100001012410000100001011011011313021111111222031011100313111123303101000111101124041100000211213111011021000001110130100','0210100104102200000030210200103000010211010120012012310311011010000220011041103103100130220200020201001302210000100001111151110002110210001112110211010002111122010000001112100100140021110010103301130000202023321111022211100002000002110012222010101210210011111112312011111100001003201001000000000010000001000000100000000000000001221211310222320000200000201041332142021110100001002310010300001211011011313002111111222031011100313111123303101000111101124041100001011203111011021010001121020110','0210100104102200000030210200103000010211010120012012310311011010000220011041103103100130220200020201001302210000100001111151110002210210001112110211010001111122011125002112100100140021110010103300130000202023321111022211100002000002110012222010101210210011111112312011111100001003200001000000000010000001000000100000000000000001221211310202320000200000201001132142021110100001002310010300001211011011313022111111222031011100313111123303101000111101124041100001012203111011021000001121020110','0210100104002200110010210200113000010211011100012012300211011010011210011040103103100130200200022201000313210111100001111151110002210210001112110211012001013124011125232111100100040021110010103200120000202021111111022211100002000002210012222010101210210011111112312011111100001003200001000000000010000001000000100000000000000001221211310202320000200000201001132142001110100001002310000300001211011011313022111111222031011100313111123303101000111101124041100001012203111011021000001121010100','0212002104002200110010210201113000000211011100112022320211011010011211111000101123100130130210022001200313200111110001114454111011110210001112110201012001013104011125232111100100040021110111103200021000000020001211112200000102000002210012222010101210210011111112312011111100001013201000000000000010000001000000100000000000000001201211310202320000200000201001330142001110100001012410000100001011011011313021111111222031011100313111123303101000111101124041100001211203111011021000001110130100','0212002104002200212010200201113000000211001100112022320211011010011211111000101123110130130010022001200013200211110011214454111011030210001112212121002000013004011125232111100100040021120111103200021100000020001211112200000101440002210015555010101210210011111112312011111100001012201000000011122111110011111001101110010010100001101211310202320000000000101001330142001110100001012410000100001011011011313011111111222031011100313111123303101000111101124041100001211203111011021000001110130100','0011002100002220212010200231113010000211001100112412322211011010011211111000101123010130030030022001200013200211110011214454111011030100001112212121002000013004011125232111100100040021120111103200021100000020001211112200000101440000210015555010101210210011111112312011111100001012201001000011122101110010111001001110010011100001100211110202320000300000101001330142001110100001012410000100001011011011313013111111222031011100313111123303101000111101124041100001211203111011021000001110130100','0011002100002220012010000231113010000211001100112412322211011010011211111042101123010130030030022001201313200211110011213353111011030100001112110141002000013003011125232111100100040021120111103200020100000020001211112200000121440000010013333010101210210011111112312011111100001001201011100011110101110010111001001110010011100001000211110202320000300000101011330132001110100001011410000100001211011011313013111111222031011100313111123303101000111101124041100001210203111011021000001120100100','0011001100002200012010000231113010000211001100112412222211011010011211111042104123010130030000022201201313200211110011210050111011030100001112010141002000013100011125232111000100040021120111103001020100000010001211112200000121000000010013333010101210210011111112312011111100001001101011100010000001000000100000000000000000000001001211110202320000200000101011330132001110100001011210000100001201011011313001111111222031000000313111123303102000111101114041100001110203111011021000001120003100','0011001100002200013010000201113010000211000100112020412211011010001211111042104123000130030000022201201103200111110011110010111011000100001112010131000000001100011100202111200100040021120111100001120100000010001211111200000111000000310013333010101210210011111112312011111100001000001111100000000000000000000000000000000000000001001211110222320000200000101041330132001110100001011210000700001201011011313001111111222031000000313111123303102000111101114041100001110203111011021000001120003100','0010000100000200013010000201013000000211000100112020412211011010000211111002104123000100000000022201001103200101110011110000111011000100001111010030000000001000011100200111200100040021120111100001120100000010001201101200000111000000300013333010101210210011111102312011111100001000001111100000000000000000000000000000000000000001001211110022320000200000101041010130001110100001011210000700001201011011313001111111222031000000313111123303102000000000004041100001110203010011021000000120003100');
#DELTRAN
@AncS=('????????????????????????????????????????????????????4????1??????????????0?????6?????????0???????????0??????1?001010010??000011113310001000?110011??000?01210100311112?2201102301000410211302201133111311?102001000100?30010000104320010?3100252250101?1?1?21000111010011010111110000301001211100000000001000000100000010000000100000001112021131122232???0000000?010??012130001111120001010230000?0????20001101131311311111122203100002231311112330210????????????4?41100001023213111011020000100?????????','0110200???0000110130300002110130010002100111201120204222110100101102221?1003102103?0010000020?0?220?001203210101110011110000111033130?0000?1110110400021101010000100000010013001000403211301211011021221?01020100012112011111000124400013000133330101?1?1?2100111111023121111111000010212020100040211021021202002120200021202000211022011211113130???????0200000?012??01213000111211101111121000020????21101?011313101111111212031000100312111123303113?00????????4?4110000121?000000??????0?1100?????????','????????????????????????????????????????????????????????????????????????????????????????????????????????????????????????0000111023200?0000?1110123?000?0121010001111??220111100100020021120?210030021111?000001300100?21110000011200001?3000113430111?1?1?21001101110231211111111000000100111111000000001000000100000011000000010000000022021231132232???0100000?010313321300011120001?101001100070????20000?????????????????????????????????????????13?11????????522110000221?002010??????0??100?????????','????????????????????????????????????????????????????????????????????????????????????????????????????????????????????????111111103203010000?11120???10000121010010011??12011122010004022100000100000212200000002500020?20120000021200001?3000000000101?1?1?0100111111023120111001000020?01012222140111001011000001100000011000000112222012012111120???????0100000?013411????1001010??????02141010000????20100?????????????????????????????????????????12?00????????504110001111?213010??????0??100?????????','????????????????????????????????????????????????????????????????????????????????????????????????????????????????????????0000111033100?0000?111202?300000121001000111??12000130010000002100000100000300101000000000000?30000000011200100?30003000000?1?1?1?10?0101011012110111111000011022001111100000000100000010000001000000010000000112121110110???????0100000?010??0121300011121201?111121000070????20000?????????????????????????????????????????12?00???????0514110000221?200011011021110100?????????','021?200???21120201303011110201102000021100030110102041221111101000002101100200602200000020020?0?020?001104212201111011??3340111021240?0000?11221232000?0120021041111??10011130010030022112102100?0020321?022001443000?20020001011200000?3000102240101?1?1?21001111110231201111111000001200221011302110110212020021202000212020002110220111221101132232???0100000?013??0211300011121001?011001000070????1?0010211313201111111222031020000313111123303120???0000100?522111111001?0111111110210??100?????????','????????????????????????????????????????????????????????????????????????????????????????????????????????????????????????444411101215000040?1111101?200110110120211000000101020010154022111?1111011001101?010101554120?11?22220010144010?21001333320?1?1?1?20?01111111231201001110011200300211110000000001000000100000010000000100000001100121011040232???0200000?01041300132201110??????01020000071?12?21201101131310111111122203100010031311112330300????????????4?4110001001021111100102101?0010????????','0?11004100????????????????????????????????????????204001110110100002101?10?2115?03001?3003000?0?200?10020?21010111001011003011100110010000?1111103?200100110120201000000111120010104042111111110120111000000002332121211121110020022000?30001444420?1?1?1?20?01111111231201111110001?0030021111000000000?000000?000000?0000000?0000000?120121011042232???0100000?01041300132201110??????01020000071?11?21301121111310111111122203100010031311112330310????????????4?4110001001020111100102101?001022033?21','00210041100?220001301021020021011??????1010121012011212201011010001210001001104023?0010023000?12010?20210?00?1111?0011????????????????????????????????????????????????????????????????????????????????????????????????????????????????????????????????????????????????????????????????????????????????????????????????????????????????????????????????????????????????????????????????????????????????????????????????????????????????????????????????????????????????????????????????????????????????????','0?22004121??220101302011020121000001021101011100232041220001101000121?011040004120?0010023220?12020?002113002211110011??111111101201020000?102002?310001010011000111?12121113001005101211111201000011101?00000120012111012000002110000003200133331101?1?1?21001111111231201111110000100000211110000000000000000000000000000000000000000100221111332232???0301000?01001332122010010??????00121000071?00?2030121113130211111112040310000003131111233031332??????????4?4110000211211311101102101?001102101100','02??01110?0????????????????????????????????????????????????????????????????????????????????????0????????????????????????00001110000?020010?11201014100?0000231000111201001110?0101?000011201111000???001?000001000111011210000012300000?0300133330101?1?1?21001111111231201111110000100210001100000000000000000000000000000000000000000100121111122232???0200000?01011132132001110??????021210000750???2002101113130011111112220310000003131111233031323??????????1?21100001112201110??????0??001120033110','022100111?0????0?????2???0?1013010000211001320110?212222110110110112111?1041104?20?0012000020?11220?20211320021111101121002011100113020000?11201034100?0001231000111?62221111001000000211101111033011301?0000010001211112111100101000000010033333012010020210011111112312011111100001001001111104022222202222220000000000000000000000001220011213201321210000000?013??000112101110??????012210000751???2010100113130001111122220310000003131110232031321??????????3?41000002112201110??????0??001121033102','021100112?1?02012120120000011130100002110111200100102122010110100112021?100000412333012023020?12020?200110200211111011??335311100224010040?11?31032100?0000220000111?62321110001000000211101111030010301?0200010001210112100000101000000110033333012030211210011111112312011111100001001101111100020000002000000200000002000000020000001120011113101320210000000?01041330132001110??????012210000651???2010101113110041111114220310000002131111233031321??????????3?41100002112201110??????0??001121003102','???????????????0111001010??111300000020001110021??132002010100100001?01?10?0004?1333012020000?11020?20110?20021111100101002011100214010040?11201031100?0011222000111?62221110001000000211101111030010301?0000010001211112100000101000000100033333012020111210011111112312011111100001001001111100020000002000000200000002000000020000001120011213101210210000000?01041330132001110??????012210000151???2010101113130001111112200310000003131111233031321??????????3?21100002112201110??????0??001121003101','????????????????????????????????????????????????????????????????????????????????????????????????????????????????????????002011101110010000?11201034100?0000231000111?22321111001000300211101111120010201?0220010001211112100000121000000220033333012020211210011111112312011111100001011101011000010000001000000100000001000000010000001120001213101300210000000?01041300102001110??????012210000151???2010101113130001111112230310000003131111233031321??????????3?01100001112203110??????0??001121030100','????????????????????????????????????????????????????????????????????????????????????????????????????????????????????????002011100114120040?11201031100?0011221000111?62321111001000000211101111030010301?0000010001211122100000121000000110034444012000200210011111113513011111100001001101011000010000001000000100000001000000010000001120011211101320210000000?01041300102001110??????010210000151???2010100113130001111113220310000003131111233031321??????????3?21100002111201110??????0??001121100102','002001112?0?02100100200100311131000002110011002100132002110110000100001?10420041132?001?02021012010?21101310321111001121??????????????????????????????????????????????????????????????????????????????????????????????????????????????????????????????????????????????????????????????????????????????????????????????????????????????????????????????????????????????????????????????????????????????????????????????????????????????????????????????????????????????????????????????????????????????????','011100112?1?02100100200000011130000001100111011104112222010010100101111?104110001020001?03021112220?21231320121111001121??????????????????????????????????????????????????????????????????????????????????????????????????????????????????????????????????????????????????????????????????????????????????????????????????????????????????????????????????????????????????????????????????????????????????????????????????????????????????????????????????????????????????????????????????????????????????','012100111?0?02100140101100301130201????10011102104132232010110100111111?103100401201001?02001112220?21131120121111001101??????????????????????????????????????????????????????????????????????????????????????????????????????????????????????????????????????????????????????????????????????????????????????????????????????????????????????????????????????????????????????????????????????????????????????????????????????????????????????????????????????????????????????????????????????????????????','011100112?0?02010150100000311130100????10111002103132222110110100110?11?1041100100??0?1?02021112220?2113132012111100111???????????????????????????????????????????????????????????????????????????????????????????????????????????????????????????????????????????????????????????????????????????????????????????????????????????????????????????????????????????????????????????????????????????????????????????????????????????????????????????????????????????????????????????????????????????????????','012200101?1?02200100100100311130100002111011001104132202010110100102021?10410041134?002103010?12220?21131320121111001121??????????????????????????????????????????????????????????????????????????????????????????????????????????????????????????????????????????????????????????????????????????????????????????????????????????????????????????????????????????????????????????????????????????????????????????????????????????????????????????????????????????????????????????????????????????????????','002100101?0?02110100100000301130000001110012001104132212110010100110011?10100041220?002101020?12220?2123132021111100011???????????????????????????????????????????????????????????????????????????????????????????????????????????????????????????????????????????????????????????????????????????????????????????????????????????????????????????????????????????????????????????????????????????????????????????????????????????????????????????????????????????????????????????????????????????????????','012200112?1?02000100100000010130100001110011011104112222010010100101111?1012004?2301002103020?12220?21101320111111000110??????????????????????????????????????????????????????????????????????????????????????????????????????????????????????????????????????????????????????????????????????????????????????????????????????????????????????????????????????????????????????????????????????????????????????????????????????????????????????????????????????????????????????????????????????????????????','022100112?0????1010020010??11030200002110012001100232232110110110110011?101200402301012?23110?12020?21031320121111001121??????????????????????????????????????????????????????????????????????????????????????????????????????????????????????????????????????????????????????????????????????????????????????????????????????????????????????????????????????????????????????????????????????????????????????????????????????????????????????????????????????????????????????????????????????????????????','012200112?1?02000100102000201130100001110211002104132222010010100110021?104100402221002?23020?12020?21131?2012111100112???????????????????????????????????????????????????????????????????????????????????????????????????????????????????????????????????????????????????????????????????????????????????????????????????????????????????????????????????????????????????????????????????????????????????????????????????????????????????????????????????????????????????????????????????????????????????','021200101?1?02010140200000300120200003110011002104132210110010100110011?104200012221012023120?12020?21131320121111001101445411100004020040?01041011100?0020123020111?51421112401005404211201011022021201?0220014531210112122200131220000120035555010001?10210011111112312011111100001000000111103011100001100000110000000000000000000001101011113101320310000000?01041330132001110??????010210000251???201310111313000011111132031000000313111123303122???111101112?21100001013201110??????0??001120003101','011200102?1?02100140000100000120000003110012001104132012110010100100121?10?1001123??012023020?12010?21131320121111001121445411100104020040?01241014100?0010123020111?51421110401005404211201111022021201?0220015531210122122200131220000220035555010001?10210011111112312011111100001000001111104011100001100000110000000000000000000001101011110101322110000000?01041330132001110??????012230000151???201310111313000111110532031000000313111123303122???111101112?41100001013203110??????0??001120000101','012100101?1?02110100100000201130200001?10012002104132222010110100110011?10411041122?002022020?12010?21131320221111001121??????????????????????????????????????????????????????????????????????????????????????????????????????????????????????????????????????????????????????????????????????????????????????????????????????????????????????????????????????????????????????????????????????????????????????????????????????????????????????????????????????????????????????????????????????????????????','00110021200?22200130300102301131100002110011020124123112110110110112?11?1142105121????300300300?001?20131?2012111100112?3343111012030100011112100?4100?0021103030111252321111001000400211201111033000301?022202554121111220000012144010?0200133330101?1?1?21001111111231201111110000100120001110431111010111101011110100111101001111010100021111030232???1300000?01211330132001110??????00141000010????21111102131311311111122203101111131311112030310????????????4??3100001220203111010021002001120100102','00110021000?22202120201002301132110012110012001124123123112110100101111?10501030124?023100003113220?20001300311110001120??????????????????????????????????????????????????????????????????????????????????????????????????????????????????????????????????????????????????????????????????????????????????????????????????????????????????????????????????????????????????????????????????????????????????????????????????????????????????????????????????????????????????????????????????????????????????','????????????????????????????????????????????????????????????????????????????????????????????????????????????????????????334311101323010000?11231234100?2010110041111253401110021005300101200101122011201?010001003121110212220111211000022111555500?1?1?1?21101111111231201111110000101320000100301110020111001011100100111002001110020112021111320232???0300100?11001130142001110??????01213000070????01101121131302311110122203101110031311112300310????????????4?1110000101020111101102101?001111130100','01210131201????12120122002310110210????11113111124223212110111100101211?1002105?20?10?301300300?200?2110032002111100110?445411102113010040?11221232100?2010220031111?62221112301000303111201101022010211?00000200012111122111011012200002111155550111?1?1?20?01111111011001112110000102230100000201112210111001011100100111001000000000112021121120232???0300000?01001230142001110??????01041000020????01101121131322311111102203101110331011112331110????????????4?11100001010201110??????0??001110131102','????????????????????????????????????????????????????????????????????????????????????????????????????????????????????????405011101000000000?11121212100?200111?010111?12321111000000400111200101022000211?01100122012111122000001002200003011133330111?1?1?21101111111231201111110000101210101100231112210111221011122100111221001111110120021111310232???0300000?21001330132001110??????02110000052????01101101101201311111122203101110031311112330310????????????4?5110000101120111101102100?001110131100','0111102102????????????????011130200????10002211100123222110110101011111?1000001?230?012?03001111220?21001320?21111100121??????????????????????????????????????????????????????????????????????????????????????????????????????????????????????????????????????????????????????????????????????????????????????????????????????????????????????????????????????????????????????????????????????????????????????????????????????????????????????????????????????????????????????????????????????????????????','02120021140?22102120002102211131200002110011211120223203110110100112111?101100?1221101300300100?201020101320211111000120??????????????????????????????????????????????????????????????????????????????????????????????????????????????????????????????????????????????????????????????????????????????????????????????????????????????????????????????????????????????????????????????????????????????????????????????????????????????????????????????????????????????????????????????????????????????????','00020021050?2201112020000??111320??002110000?001??123201110110101012101?1010103?230?0?3013102012100?20001?00321111001120??????????????????????????????????????????????????????????????????????????????????????????????????????????????????????????????????????????????????????????????????????????????????????????????????????????????????????????????????????????????????????????????????????????????????????????????????????????????????????????????????????????????????????????????????????????????????','01220021201?02010100111000011130201000110012101100220212010110100010221?10030010224301311200100?201020031020211111000120445411102213021031111231232100?0110112040111212321112201102404211301111022020211?00000044312111122000001114400022200155553102?2?1?21001111131231201010220000101230000000301111211111201111120110111201101212021110121131020232???0200000?01001130132001110??????01131000110????01101111031311111111122203101220031310112330310????????????4?4210000110020311101101100?001110130100','02220021231?22110100211002311130100002110011101124223222110110100101101?1012001?234201311300300?202120001320221111001120??????????????????????????????????????????????????????????????????????????????????????????????????????????????????????????????????????????????????????????????????????????????????????????????????????????????????????????????????????????????????????????????????????????????????????????????????????????????????????????????????????????????????????????????????????????????????','02120121141????10100210002111130100????10111002124023222010110100110111?10220010100?01310300100?201120131320221111001122000011121110022040?11201214100?0000231020111212321112231002404211201111022020211?00000100012101121000002121100012200333330101?1?1?21001111121231201111100110101220100000301111110111101011110100111101000000000112101131020212???0000000?01031132142001110??????01141000013???001101101131301311111104203101110031111112332310????????????4??010000121221311101102100?001111130110','????????????????????????????????????????????????????????????????????????????????????????????????????????????????????????000011121003022031211231214100?000023202011121232?????0100?404211201111033010311?00000100312101121222001412200012200344440101?1?1?21001111121231201111100110101220100000311111210111121011120100111201001210000112001131020212???0000000?01031331142001110??????01041000013???101101101130301311111132203101110031301112330310????????????4??310000122120311101102100?001111130110','????????????????????????????????????????????????????????????????????????????????????????????????????????????????????????000011121113022031311231214100?0000121020111212321112131001404211201111022020211?00000100012101121000002422200011100344440103?1?1?21001111121231201111100000101120100000301111010111101011110100000000000000000112001131020212???0000000?01011131142001110??????01141000013???101101101121311311111122203101110031311112130310????????????4??0100001211203112??????0??011111131112','01120021101?21?11121120002310131110002110111212121223212010110100112011?1042101?020100311300300?201120131310221111001121222211101001020010?11201034100?0001232040111252301111001000403211301111022021211?02000122012101122000000112200022200100000101?1?1?21001111131231201111110000101120100000000020000002000000200000000000000000000110101130020232???0010001111041332002001110??????01142000010????01101101131321111111122203101110001311112230310????????????4?4110000022020311101112101?001110131100','00220021201?22000100101002102130101002110111012120130002110110000010111?10220011004?01311300310?002120001000011110000120222211100100020001411201031000?0000133000111253431111001000403211101111033020301?00001144012101021000001?111000?22001000000?1?1?1?21001111101231201111100110101110000100401111010111101011120100111201001110010110121101020212???0200000?01011332142001110??????01041000013???001101101131301300011122203101110011311112330310????????????4??010000121121311101102100?001110130102','02220121201?22111130120002210121000002110012111121223202110110100110121?1002001?0041013003000?0?022120001310221111001101000011101113022041311221022100?0000222020111252321112111001404211101111022010211?00000100012102121000001012200012200344440111?1?1?21001111111231201111110000101230100000301111010111101012120100121200000000000122021131020232???0000001021010130142001110??????01040000010????01101121131311311111122213101113031311110330310????????????4??311000112121111101100100?011110130100','02210121121?2211212010100????130100002110013000124223222110110100101121?10521001031?01311302300?202120201310321111001120??????????????????????????????????????????????????????????????????????????????????????????????????????????????????????????????????????????????????????????????????????????????????????????????????????????????????????????????????????????????????????????????????????????????????????????????????????????????????????????????????????????????????????????????????????????????????','????????????????????????????????????????????????????????????????????????????????????????????????????????????????????????4454111?000?0?1040?11221312210?00002300401112?2200111301004402011201211033011301?000002000121201220000020044000?0100155550101?1?1?2100111111123020111111000010010023232033111222?111222?111222?0111222?0111222?1001011310?2232???0000001100?????????00111?????????240000073???110001100131000100111132203101110031311112330310????????????0???????????22131110120210300010101?????','01220121240????01100100002110130100002110112111121231212010110100002111?10031011131?013103021012200?20101000221111001110??????????????????????????????????????????????????????????????????????????????????????????????????????????????????????????????????????????????????????????????????????????????????????????????????????????????????????????????????????????????????????????????????????????????????????????????????????????????????????????????????????????????????????????????????????????????????','????????????????????????????????????????????????????????????????????????????????????????????????????????????????????????4454011022110??0112112410??10120020111040111142321111001005331211101111030010010000000200002111112300001003300023100022220101?1?1?2100111113110120111111000010102010000040011201?011201?011201?0011201?0011201?112121131332032???2200000?01021332102001110??????01241000010????01101101131302300111122200111110031311012330310????????????4?4110000011121111101102100?001110131110','01120021240?22010100201002211132000002110011011124230222110010100101011?1003101123??013113023012200?200013201111110001114454011011011??0112112410??10120211111040111142321111021000431211101111030010010000000255402111112300000013300023100022220103?1?1?2100111113124120111111000010102010000040011201?011201?011201?0011201?0011201?120021111330002???2200000?01021330102001110??????01241000010????01101121131312311111122203101110031211111330310????????????4?4110000022020311101102102?001110130100','02120121241?22011100100102011132200002110112001122212212110110000110?01?10032011200011001302100?101120031?2011111100012000001010111201102101124102010120001231000111132321110021000020211201111011000111?01000200012111222000001220000023100111110101?1?1?21001111111231201111100010101320100000000000001000000100000010000000100000001120011111011232???2100000?01131330102001110??????01221000010????01111101131301111101122103101110031311112330310????????????4?411?1000?2121311101102100?0011????????','00220021141?22101100102102011130001002110111001120232232110110100110111?100320012310110013021112100?20131320111111000121??????????????????????????????????????????????????????????????????????????????????????????????????????????????????????????????????????????????????????????????????????????????????????????????????????????????????????????????????????????????????????????????????????????????????????????????????????????????????????????????????????????????????????????????????????????????????','????????????????????????????????????????????????????????????????????????????????????????????????????????????????????????0000101011220010210112410201012000013100011113232111102100?020211101111111000110001000200012111122000002220000023100111110101?1?1?21001111111231201111100010101220100100000000001000000100000010000000100000001120111111011232???2100000?01141330102001110??????01041000010????01111121131301111101122103101110031311112310310????????????4?4110000121121311101102101?0011????????','0111101?0?0?2??011001121023001300??10211001100212?12300211011011011012011040105103?01?3020010?0?220?1003132101111000010?113111000223021100?111110?110120010131240111252321111001000?0?211200101022001201?020202111111202221110000200000?2200100000101?1?1?210011111112312011111100001003200001001000000010000001000000100000000000000001121211010201320000200001221001132142001100??????00031000044????2110110113130222111113220310110003031111233001310?????????24?41100001012203110??????0??001121012200','????????????????????????????????????????????????????????????????????????????????????????????????????????????????????????1141111?02210210101112110?410100011111020111251221121001001???011100101033001300002020233211110222111000?200000?1100122220101?1?1?21001111111231201111110000101320000100000000001000000100000010000000100000001122221131020232???2300000?01001132132122110??????00153001030????21101101131312230011122202102113031311112330310????????????4?3110000101220311101102100?001121020110','0210100???1????00000302102001030000????1010120012012310311011010000220011041103103?00?3022020?0?020?001302210000100001111151110002110111011112110?110120021111220100000011120001001?0?2111001010330113000020202332111101221110010322000?1200122220101?1?1?21001111111231201111110000100320100100000000001000000100000000000000000000000122121131022232???0200010?01041332142021110??????00231001030????21101101131300211111112201001110031311112330310????????????4?4110100102121311101102102?001121020010','????????????????????????????????????????????????????????????????????????????????????????????????????????????????????????4454110013131210304112410?110100020101120100000011111301010????11100101033010301?020102554111102221110000200000?1100155550101?1?1?21001111111231201111110000100220100100221111111111111111111110111111001111110122021131032222???0200000?01041332142021110??????00221001034????21101101131300211211122203101110031311112330310????????????4?4110000101120311101102101?001121011110','0010200100000200013030000201013000000211000100112020412211011010000221111002106123000100000200022201001103210101110011110000111033100100001111011030000010101000011100200111200100040021130121100001121100000010001201201100000012000000300013333010101210210011111102312111111100001000002111000000000000000000000000000000000000000001121211311022320000200000101041012130001110100001011210000700001201011011313101111111222031000000313111123303102000000000004041100001110203010011021000100120003100','0010200100000200013030000201013000000211000100112020412211011010000221111002106123000100000200022201001103210101110011110000111033200100001111212330000012101100011100120111300100000021120021000002021100000010000001200200000112000000300010303010101210210011111102312011111100001002001111110000000000000000000000000000000000000001212211011022320000100000101041012130001112100101111210000700001200001011313001111111222031000000313111123303112000000000005241100002210203011011021000100120003100','0010200100000200013030000201013000000211000100112020412211011010000221111002106123000100000200022201001103210101110011110000111033200100001111012330000012101000011100220111200100040021120021000002121100000010001001201200000112000000300010303010101210210011111102312011111100001000001111110000000000000000000000000000000000000001201211111022320000100000101041012130001112100101011210000700001200001011313001111111222031000000313111123303112000000000005241100002210203010011021000100120003100','0010200100000200013030000201013000000211000100112020412211011010000221111002106123000100000200022201001103210101110011110000111033000100001111010030000012101000011100220111200100040021120021000002121100000010001201201200000112000000300010303010101210210011111102312011111100001000001111110000000000000000000000000000000000000001201211111022320000100000101041012130001110100001011210000700001201001011313001111111222031000000313111123303112000000000005041100001110203010011021000100120003100','0010200100000200013030000201013000000211000100112020412211011010000221111002106123000100000200022201001103210101110011110000111033000100001111010030000010101000011100200111200100040021120121100001121100000010001201201200000112000000300013333010101210210011111102312011111100001000001111100000000000000000000000000000000000000001001211111022320000200000101041012130001110100001011210000700001201011011313001111111222031000000313111123303102000000000004041100001110203010011021000100120003100','0011004100000200013010000201013000000211000100112020412211011010000210111002104123000100030000022201001103200101110011110000111011100100001111110132001001101202010000001111200101040021111111101001110100000010001211111200000101000000300013333200101210200011111112312011111100011003002111100000000000000000000000000000000000000001001210110422320000200000101041300132201110100001010200000710101213011011313101111111222031000100313111123303102000000000004041100010010201111001021010001022003100','0021004100002200013010010201210000000211010101012020412201011010001210011002104123000100230000120201002103000111110011110000111011000100001111010131000001001000011100202111200100040021111111100001110100000010001211101200000111000000300013333010101210210011111112312011111100001000002111100000000000000000000000000000000000000001001211110022320000200000101041330132001110100001011210000710001203011011313001111111222031000000313111123303102000000000004041100001110203111011021010001122003100','0011004100000200013010000201013000000211000100112020412211011010000210111002104123000100030000022201001103200101110011110000111011000100001111010131000001001000011100202111200100040021111111100001110100000010001211101200000111000000300013333010101210210011111112312011111100001000002111100000000000000000000000000000000000000001001211110022320000200000101041330132001110100001011210000710001203011011313001111111222031000000313111123303102000000000004041100001110203111011021010001122003100','0211001120000200013012000001113010000211001100110010212211011010011211111001104123000120030200122201201113200211111011210020111001140200001112010341000000122100011126232111100100000021110111103001030100000010001211112100000121000000110033333012000210210011111112312011111100001001001111100010000001000000100000000000000000000001120011213101320210000000101041300102001110100001012210000151001201010011313000111111222031000000313111123303132100000000003041100002112201110011021000001121003102','0211001120000200013012000001113010000211001100110010212211011010011211111001104123000120030200122201201113200211111011210020111001140100001112010341000000022100011126232111100100000021110111103001020100000010001211112100000121000000110033333012000210210011111112312011111100001001001111100010000001000000100000000000000000000001120011213101320210000000101041300102001110100001012210000151001201010111313000111111222031000000313111123303132100000000003041100001112201110011021000001121003100','0211001120000200013012000001113010000211011100110010212201011010011211111000004123330120230200120201201113200211111011210020111002140100401112010341000000022000011126232111000100000021110111103001030100000010001211112100000101000000110033333012000211210011111112312011111100001001001111100020000002000000200000002000000020000001120011113101320210000000101041330132001110100001012210000151001201010111313000111111222031000000313111123303132100000000003041100002112201110011021000001121003100','0211001120000200013012000001113010000211001100110010212211011010011211111001104123000120030200122201201113200211111011210020111001140100001112010341000000022000011126232111000100000021110111103001020100000010001211112100000121000000110033333012000210210011111112312011111100001001001111100010000001000000100000000000000000000001120011113101320210000000101041330132001110100001012210000151001201010111313000111111222031000000313111123303132100000000003041100001112201110011021000001121003100','0111001120000210010020000031113000000211001100210413222211011010010011111041104113200010020211122201211313201211110011210000111001040100001112010141000000022000011120202111000100040021120111100001120100000010001211112100000121000000110033333010001210210011111112312011111100001000001111100010000001000000100000000000000000000001101011110101320010000000101041330132001110100001012210000151001201010111313000111111222031000000313111123303132000000000004041100001112201110011021000001120003100','0111001120000210010010000031113010000211001100210413222211011010011011111041104113000010020211122201211313201211110011210000111001040100001112010141000000022000011120202111000100040021120111100001120100000010001211112100000121000000110033333010001210210011111112312011111100001000001111100010000001000000100000000000000000000001101011110101320010000000101041330132001110100001012210000151001201010111313000111111222031000000313111123303132000000000004041100001112201110011021000001120003100','0111001120000200010010000031113010000211001100210413222211011010011011111041104123000010020211122201211313201211110011210000111001040100001112010141000000022000011120202111000100040021120111100001120100000010001211112100000121000000110033333010001210210011111112312011111100001000001111100010000001000000100000000000000000000001101011110101320010000000101041330132001110100001012210000151001201010111313000111111222031000000313111123303132000000000004041100001112201110011021000001120003100','0121001010000200010010000031113010000211001100110413222211011010011001111041004123000021030200122201211313201211110011210000111001040100001112010141000000022000011120202111000100040021120111100001120100000010001211112100000121000000110033333010001210210011111112312011111100001000001111100010000001000000100000000000000000000001101011110101320010000000101041330132001110100001012210000151001201010111313000111111222031000000313111123303132000000000004041100001112201110011021000001120003100','0121001120100200010010000001113010000111001100110413222211011010011001111041004023010020230200120201211313201211110011210000111001040100001112010141000000022000011120202111000100040021120111100001120100000010001211112100000121000000110033333010001210210011111112312011111100001000001111100010000001000000100000000000000000000001101011110101320010000000101041330132001110100001012210000151001201010111313000111111222031000000313111123303132000000000004041100001112201110011021000001120003100','0112001020100200014010000000012020000311001100110413221211001010011001111041004123210120230200120201211313201211110011214454111001040200401012410141000000012302011125142111040100540421120111102202120100220010531210112122200131220000120035555010001210210011111112312011111100001000001111100011100001100000110000000000000000000001101011110101320010000000101041330132001110100001012210000151001201310111313000111111232031000000313111123303122000111101112041100001013201110011021000001120003101','0121001020100200010010000000113020000111001100110413222211011010011001111041004123210020230200120201211313201211110011210000111001040100001112010141000000022000011120202111000100040021120111100001120100000010001211112100000121000000110033333010001210210011111112312011111100001000001111100010000001000000100000000000000000000001101011110101320010000000101041330132001110100001012210000151001201010111313000111111222031000000313111123303132000000000004041100001112201110011021000001120003100','0121001120100200010010000001113010000111001100110413222211011010011001111041004123010020230200120201211313201211110011210000111001040100001112010141000000022000011120202111000100040021120111100001120100000010001211112100000121000000110033333010001210210011111112312011111100001000001111100010000001000000100000000000000000000001101011110101320010000000101041330132001110100001012210000151001201010111313000111111222031000000313111123303132000000000004041100001112201110011021000001120003100','0121001120100200010010000001113010000111001100110413222211011010011011111041004123010020030200122201211313201211110011210000111001040100001112010141000000022000011120202111000100040021120111100001120100000010001211112100000121000000110033333010001210210011111112312011111100001000001111100010000001000000100000000000000000000001101011110101320010000000101041330132001110100001012210000151001201010111313000111111222031000000313111123303132000000000004041100001112201110011021000001120003100','0121001120000200010010000001113010000211001100110413222211011010011011111041004123000020030200122201211313201211110011210000111001040100001112010141000000022000011120202111000100040021120111100001120100000010001211112100000121000000110033333010001210210011111112312011111100001000001111100010000001000000100000000000000000000001101011110101320010000000101041330132001110100001012210000151001201010111313000111111222031000000313111123303132000000000004041100001112201110011021000001120003100','0111001120000200010010000001113010000211001100110413222211011010011011111041104123000020030200122201211313201211110011210000111001040100001112010141000000022000011120202111000100040021120111100001120100000010001211112100000121000000110033333010001210210011111112312011111100001000001111100010000001000000100000000000000000000001101011110101320010000000101041330132001110100001012210000151001201010111313000111111222031000000313111123303132000000000004041100001112201110011021000001120003100','0211001120000200013010000001113010000211001100110010212211011010011211111001104123000120030200122201201113200211110011210000111001040100001112010141000000022000011120202111000100040021120111100001120100000010001211112100000121000000110033333010001210210011111112312011111100001000001111100010000001000000100000000000000000000001101011110101320010000000101041330132001110100001012210000151001201010111313000111111222031000000313111123303132000000000004041100001112201110011021000001120003100','0211001100000200013010000201113010000211001100112010412211011010011211111002104123000100030000022201201113200211110011210000111001000100001112010141000000021000011120202111000100040021120111100001120100000010001211112100000121000000010013333010101210210011111112312011111100001000001111100000000000000000000000000000000000000001001211110222320000200000101041330132001110100001011210000750001201010111313001111111222031000000313111123303132000000000004041100001112201110011021000001120003100','0111002100002200212010000201113020000211001201112012322211011010011111111000101123000130030030022201210013200211110011214050111011030100001112212321000201011004111125232111100100030011120110102201020100000010001211112200001101220000211115555011101210211011111112312011111100001012201001002011100101110010111001001110010010100001120211113202320000300000101001330142001110100001011410000700001011011211313023111111222031011100313111123303102000000000004011100001010201111011021000001110130100','0111002100002200212010000201113020000211001201112012322211011010011111111000101123000130030030022201210013200211110011214050111011030100001112212121000200011004011125232111100100040011120110102201020100000010001211112200000101220000211113333011101210211011111112312011111100001012201011002011100101110010111001001110010010100001000211113202320000300000101001330132001110100001011410000700001011011011313013111111222031011100313111123303102000000000004041100001010201111011021000001110130100','0111002100002200212010000201113020000211001201112012322211011010011111111000101123000130030030022201210013200211110011214050111011030100001112210121000000011004011125232111100100040021120111103201020100000010001211112200000101000000210013333010101210210011111112312011111100001002201011000011100101110010111001001110010010100001001211110202320000200000101001330132001110100001011410000700001011011011313011111111222031011100313111123303102000000000004041100001210203111011021000001110130100','0011002100002200212010000201113010000211001200112012312211011010011111111000101123000130030030022201200013200211110011214050111011030100001112210121000000011004011125232111100100040021120111103201020100000010001211112200000101000000210013333010101210210011111112312011111100001002201011000011100101110010111001001110010010100001001211110202320000200000101001330132001110100001011410000700001011011011313011111111222031011100313111123303102000000000004041100001210203111011021000001110130100','0212002100002200212010000201113010000211001100112012320211011010011211111010101123110130130030022001200013202211110011204050111011030110001112210121000000011004011125232111100100040021120111103201020100000010001211112200000101440002210015555010101210210011111112312011111100001002201001003011100101112010111201001112010010100001001211310202320000200000101001330132001110100001011410000700001011011011313011111111222031011100313111123303102000000000004041100001210203111011021000001110130100','0211002100002200212010000201113010000211001100112012322211011010011211111000101123110130130030022001200013202211110011204050111011030110001112210121000000011004011125232111100100040021120111103201020100000010001211112200000101440002210015555010101210210011111112312011111100001002201001003011100101112010111201001112010010100001001211310202320000200000101001330132001110100001011410000700001011011011313011111111222031011100313111123303102000000000004041100001210203111011021000001110130100','0222002120102201010011100201113010000211001110112022322211011010011011111002001123410131130030022021200013202211110011204050111011030210011112310121000000011204011125232111100100040421120111103202021100000010001211112200000101440002220015555010101210210011111112312011111100001012201000003011110101112010111201001112010010100001101211310202320000200000101001330132001110100001011410000100001011011011313011111111222031011100313111123303102000000000004041100001210203111011021000001110130100','0222002120102201010010000211113010000211011100212022322211011010011011111002001120410131130030022021200013202211110011200000111211130220313112312141000000013102011121232111203100040421120111102202021100000010001210112100000242220001220034444010101210210011111212312011111000001012201000003011110101111010111101001112010000000001121011310202120000000000101031131142001110100001011410000130001011011011313013111111222031011100313111123303102000000000004040100001211203111011021000001111130110','0222002120102201010010000211113010000211011100212022322211011010011011111002001120410131130030022021200013202211110011200000111211030220313112312141000000013202011121232111100100040421120111103202021100000010001210112100000141220001220034444010101210210011111212312011111000001012201000003011110101111010111201001112010010100001121011310202120000000000101031331142001110100001011410000130001011011011313013111111222031011100313111123303102000000000004041100001211203111011021000001111130110','0222002120102201110012000211013110000211011101212122320211011010011011111002001100410131130030022021200013102211110011212020111011030200013112010321000000023204011125232111100100040421110111102202021100000010001210112100000101220002220010000010101210210011111112312011111100001012201000003011110101111010111201001112000000000001101211310202320000000001101011330142001110100001011410000100001011011011313013111111222031011100313111123303102000000000004041100001221203111011021000001110130100','0222002120102201010010000211113010000211011101212022320211011010011011111002001100410131130030022021200013202211110011202020111011030200013112010321000000013204011125232111100100040421110111103202021100000010001210112100000101220002220010000010101210210011111112312011111100001012201000003011110101111010111201001112010010100001101211310202320000200000101011330142001110100001011410000100001011011011313013111111222031011100313111123303102000000000004041100001211203111011021000001110130100','0222002120102201010010000211113010000211011100212022322211011010011011111002001120410131130030022021200013202211110011204050111011030210013112310121000000013204011125232111100100040421120111103202021100000010001210112100000101220002220015555010101210210011111112312011111100001012201000003011110101111010111201001112010010100001101211310202320000200000101001330142001110100001011410000100001011011011313013111111222031011100313111123303102000000000004041100001211203111011021000001110130100','0222002120102201010010000201113010000211001100112022322211011010011011111002001123410131130030022021200013202211110011204050111011030210011112310121000000011204011125232111100100040421120111103202021100000010001211112200000101440002220015555010101210210011111112312011111100001012201000003011110101112010111201001112010010100001101211310202320000200000101001330132001110100001011410000100001011011011313011111111222031011100313111123303102000000000004041100001210203111011021000001110130100','0221002100102201212010000201113010000211001100112022322211011010011211111002101123110131130030022021200013202211110011204050111011030110001112210121000000011004011125232111100100040021120111103201020100000010001211112200000101440002210015555010101210210011111112312011111100001002201001003011100101112010111201001112010010100001001211310202320000200000101001330132001110100001011410000700001011011011313011111111222031011100313111123303102000000000004041100001210203111011021000001110130100','0211002100002200212010000201113010000211001100112012322211011010011211111000101123110130130030022001200013202211110011204050111011030110001112210121000000011004011125232111100100040021120111103201020100000010001211112200000101440002210015555010101210210011111112312011111100001002201001003011100101112010111201001112010010100001001211310202320000200000101001330132001110100001011410000700001011011011313011111111222031011100313111123303102000000000004041100001210203111011021000001110130100','0112002124002200110010000201113000000211001101112023322211011010010211111003101123100131130230122001200013201111110001114454011011010110112112410121012000011104011114232111100100043121110111103001001000000020000211111230000101330002310002222010101210210011111312312011111100001010201000004001120110112011011201100112010001120101201211113300320002200000101021330102001110100001012410000100001011011011313023111111222031011100313111123303102000000000004041100000210203111011021000001110130100','0112002124002200110010000201113000000211001101112023322211011010010211111003101123100131130230122001200013201111110001114050111011030110011112410121012000011104011115232111100100040021120111103201021100000020001211112200000101000002310012222010101210210011111112312011111100001012201001000001100110110011011001100110010000100001201211110202320002200000101001330102001110100001012410000100001011011011313011111111222031011100313111123303102000000000004041100001210203111011021000001110130100','0212002124102200110010010201113000000211011100112023222211011010011011111003201123101100130210021001200313201111110001210000101011020110210112410201012000013100011113232111102100002021120111101100011100100020001211112200000122000002310011111010101210210011111112312011111000101012201001000000000010000001000000100000001000000011201111110112320002100000101101330102001110100001012410000100001011111011313011111011221031011100313111123303102000000000004041100001211213111011021000001110130100','0212002124102200110010010201113000000211011100112023222211011010011011111003201123101100130210021001200313201111110001210000101011020110210112410201012000013100011113232111102100002021120111101100011100100020001211112200000122000002310011111010101210210011111112312011111000101012201001000000000010000001000000100000001000000011201111110112320002100000101101330102001110100001012410000100001011111011313011111011221031011100313111123303102000000000004041100001211213111011021000001110130100','0212002124002200110010000201113000000211001100112023322211011010011211111003101123100130130230022001200013201111110001214050111011030110011112410121012000011104011115232111100100040021120111103201021100000020001211112200000101000002310012222010101210210011111112312011111100001012201001000001100110110011011001100110010000100001201211110202320002200000101001330102001110100001012410000100001011011011313011111111222031011100313111123303102000000000004041100001210203111011021000001110130100','0211102100002200110010210200113000000211001100112012310211011010011211011040101103100130230200022201200313210111100001211151110002130210001112110111010002011102010000001111100100040021110010103301130100202023321111022211100002000002110012222010101210210011111112312011111100001003201001000000000010000001000000100000000000000001221211310222320000200000101041332142021110100001002310010300001211011011313002111111222031011100313111123303102000000000004041100001011203111011021000001121020110','0211102100002200110010210200113000000211001100112012310211011010011211011040101103100130230200022201200313210111100001211151111002230210001112110111010001011102011125232111100100040021110010103301130100202023321111022211100002000002110012222010101210210011111112312011111100001003201001000000000010000001000000100000000000000001221211310202320000200000101001332132021110100001001310010300001211011011313022111111222031011100313111123303102000000000004041100001012203111011021000001121020110','0211102100002200110010210200113000000211001100112012310211011010011211011040101103100130230200022201200313210111100001211151111002230210001112110111010001011104011125232111100100040021120010103201120100202020001111022211100002000002210012222010101210210011111112312011111100001003201001000000000010000001000000100000000000000001221211110202320000200000101001332132001110100001001310000700001211011011313022111111222031011100313111123303102000000000004041100001012203111011021000001121030100','0211002100002200110010000201113000000211001100112012312211011010011211111000101123100130130230022201200013200111110001214050111011030110001112210121010000011104011125232111100100040021120111103201020100000020001211112200000101000002210012222010101210210011111112312011111100001002201001000001100110110011011001100110010000100001201211110202320000200000101001330132001110100001011410000700001011011011313011111111222031011100313111123303102000000000004041100001210203111011021000001110130100','0211002100002200212010000201113010000211001100112012312211011010011211111000101123100130130030022201200013200211110011214050111011030110001112210121000000011004011125232111100100040021120111103201020100000010001211112200000101000002210013333010101210210011111112312011111100001002201001000011100101110010111001001110010010100001001211110202320000200000101001330132001110100001011410000700001011011011313011111111222031011100313111123303102000000000004041100001210203111011021000001110130100','0011002100002200212010000201113010000211001100112012312211011010011211111000101123000130030030022201200013200211110011214050111011030100001112210121000000011004011125232111100100040021120111103201020100000010001211112200000101000000210013333010101210210011111112312011111100001002201011000011100101110010111001001110010010100001001211110202320000200000101001330132001110100001011410000700001011011011313011111111222031011100313111123303102000000000004041100001210203111011021000001110130100','0011002100002200013010000201113010000211001100112012312211011010011211111002104123000130030030022201201113200211110011210000111011030100001112010141000000011000011125232111100100040021120111103001020100000010001211112200000121000000010013333010101210210011111112312011111100001000201011100011100101110010111001001110010010100001001211110202320000200000101041330132001110100001011410000700001211011011313011111111222031011100313111123303102000000000004041100001210203111011021000001120100100','0011000100000200013010000201113010000211001100112010412211011010011211111002104123000100030000022201201113200211110011210000111011000100001112010141000000001000011120202111200100040021120111100001120100000010001211112200000121000000010013333010101210210011111112312011111100001000001111100000000000000000000000000000000000000001001211110222320000200000101041330132001110100001011210000700001201011011313001111111222031000000313111123303102000000000004041100001110203110011021000001120003100','0011000100000200013010000201013000000211000100112020412211011010000211111002104123000100030000022201001103200101110011110000111011000100001111010131000000001000011100202111200100040021120111100001120100000010001211101200000111000000300013333010101210210011111112312011111100001000001111100000000000000000000000000000000000000001001211110022320000200000101041330132001110100001011210000700001201011011313001111111222031000000313111123303102000000000004041100001110203110011021000001120003100','0010000100000200013010000201013000000211000100112020412211011010000211111002104123000100000000022201001103200101110011110000111011000100001111010030000000001000011100200111200100040021120111100001120100000010001201101200000111000000300013333010101210210011111102312011111100001000001111100000000000000000000000000000000000000001001211110022320000200000101041010130001110100001011210000700001201011011313001111111222031000000313111123303102000000000004041100001110203010011021000000120003100');

#Output files
#my $outfile = ">Morphomatrix_rctk02_ACCTRAN_alleles_origin.txt";
my $outfile = ">Morphomatrix_rctk02_DELTRAN_alleles_origin.txt";
open(O, $outfile);
print O "Character\tStage\tTrait\tStates\tS\tD1\tD2\tDiv\tP\tC\tN\tpS\tpD1\tpD2\tpDiv\tpP\tpC\tpN\n";

for($c=0;$c<@Character;$c++){
  unless($States[$c] == 1){
	$S=0;
	$D1=0;
	$D2=0;
	$Div=0;
	$P=0;
	$C=0;
	$N=0;
	@alleles=();
	for($t=0;$t<56;$t++){
	  $k=0;
  	  @pheneD=split('',$AncS[$t]);
	  unless($pheneD[$c] eq '?'){
        @ANC=split('_',$Ancestry[$t]);
        for ($a=0;$a<@ANC;$a++){
          for($o=0;$o<@Taxa;$o++){
            if($ANC[$a] eq $Taxa[$o]){
              @pheneA=split('',$AncS[$o]);
              unless($pheneA[$c] eq '?'){
                if($pheneD[$c] ne $pheneA[$c]){
                  $k++;
                  if($k == 1){
                    @allele=($pheneD[$c],$pheneA[$c],$ANC[$a]);
                    $allele=join('_',@allele);
                    push @alleles, $allele;
                    }
                  }
                }
              }
            }
          }
        if($k == 0){
          @allele=($pheneD[$c],'x',$ANC[@ANC-1]);
          $allele=join('_',@allele);
          push @alleles, $allele;
          }
        }
      }
	for($i=0;$i<@alleles-1;$i++){
  	  for($j=$i+1;$j<@alleles;$j++){
    	@sp1=split('_',$alleles[$i]);
    	@sp2=split('_',$alleles[$j]);
#Stasis (S): A == a && B == b && C == c
    	if($sp1[0] eq $sp2[0] && $sp1[1] eq $sp2[1] && $sp1[2] eq $sp2[2]){
      	  $S++;
      	  }
#Disparity1 (D1): A != a && B == b && C != c
    	if($sp1[0] ne $sp2[0] && $sp1[1] eq $sp2[1] && $sp1[2] ne $sp2[2]){
      	  $D1++;
      	  }
#Disparity2 (D2): A != a && B != b && C != c
    	if($sp1[0] ne $sp2[0] && $sp1[1] ne $sp2[1] && $sp1[2] ne $sp2[2]){
      	  $D2++;
      	  }
#Divergence (Div): A != a && B == b && C == c
    	if($sp1[0] ne $sp2[0] && $sp1[1] eq $sp2[1] && $sp1[2] eq $sp2[2]){
      	  $Div++;
      	  }
#Parallelism (P): A == a && B == b && C != c
    	if($sp1[0] eq $sp2[0] && $sp1[1] eq $sp2[1] && $sp1[2] ne $sp2[2]){
      	  $P++;
      	  }
#Convergence (C): A == a && B != b
    	if($sp1[0] eq $sp2[0] && $sp1[1] ne $sp2[1]){
          $C++;
      	  }
    	}
  	  }
	$N = scalar(@alleles);
	$NN = $S+$D1+$D2+$Div+$P+$C;
	$pS= $S/$NN;
	$pD1= $D1/$NN;
	$pD2= $D2/$NN;
	$pDiv= $Div/$NN;
	$pP = $P/$NN;
	$pC = $C/$NN;
	$pNN = $pS+$pD1+$pD2+$pDiv+$pP+$pC;	
	print "$Character[$c]\t$Stage[$c]\t$Trait[$c]\t$States[$c]\t$S\t$D1\t$D2\t$Div\t$P\t$C\t$N\t$pS\t$pD1\t$pD2\t$pDiv\t$pP\t$pC\t$pNN\n";
	print O "$Character[$c]\t$Stage[$c]\t$Trait[$c]\t$States[$c]\t$S\t$D1\t$D2\t$Div\t$P\t$C\t$N\t$pS\t$pD1\t$pD2\t$pDiv\t$pP\t$pC\t$pNN\n";
	}
  }

exit;
